# Supplementary material for: Transcriptome Profile of Yeast Strain Used for Biological Wine Aging Revealed Dynamic Changes of Gene Expression in Course of Flor Development
Source: Front Microbiol. 2020 Apr 3;11:538. doi: 10.3389/fmicb.2020.00538 (PMC7145950; doi:10.3389/fmicb.2020.00538)
Supplement: Supplementary file 1 [file Data_Sheet_1.ZIP]

Archive with 20 entries (20 files):
- Figure S1.pdf
- Table S1.doc
- Table_S2.xls
- Table_S3.xls
- Table_S4.xls
- Table_S5.xls
- Table_S6.xls
- Table_S7.xls
- Table_S8.xls
- Table_S9.xls
- Table_S10.xls
- Table_S11.xls
- Table_S12.doc
- Table_S13.xls
- Table_S14.xls
- Table_S15.xls
- Table_S16.xls
- Table_S17.xls
- Table_S18.doc
- Table_S19.xls
