# Supplementary material for: Transcriptome Profile of Yeast Strain Used for Biological Wine Aging Revealed Dynamic Changes of Gene Expression in Course of Flor Development
Source: Front Microbiol. 2020 Apr 3;11:538. doi: 10.3389/fmicb.2020.00538 (PMC7145950; doi:10.3389/fmicb.2020.00538)
Supplement: Supplementary file 1 [file Data_Sheet_1.ZIP › Table_S2.xls]

## Sheet: Description
	Table S2. Levels of gene expression in samples
	Sheet "RNAseq dataset" provides levels of gene expression in 9 analysed samples
		Gene numbers for the strain I-329 are shown according to GenBank record PTER00000000
		Values shown for samples IL20-IL31 are normalized transcription levels
		Av-1, Av-2 and Av-3, - average normalized expression levels of a gived gene at the early (1), thin (2) and mature (3) biofilm stages.
		Av-X/Av-Y (PPDE), posterior probability of differential expression of a given gene between two indicated samples
		S288c ref tag refers to conventional gene ID of S. cerevisiae strain S288c with nucleotide sequence identity between I-329 and S288c genes shown in the next column

## Sheet: RNAseq dataset
Gene No	Product name	IL20	IL21	IL22	Av-1	IL23	IL24	IL25	Av-2	IL29	IL30	IL31	Av-3	Av-2/Av-1 (PPDE)	Av-2/Av-3 (PPDE)	Av-3/Av-1 (PPDE)	S288c ref tag	Identity
g5147	transcription factor TFIIIC subunit TFC3	219.229	208.139	213.259	213.543	134.167	172.496	160.004	155.555	113.05	115.058	113.983	114.03	0.909012	0.037431	0.946443	YAL001C	99.74
g5146	CORVET complex membrane-binding subunit VPS8	127.317	113.606	120.325	120.416	56.1309	52.8365	48.067	52.3448	49.6317	45.1494	59.8895	51.5569	1	6.1534e-14	1	YAL002W	99.61
g5145	translation elongation factor 1 subunit beta	381.107	378.134	359.997	373.079	388.809	519.041	433.92	447.257	202.663	158.751	238.592	200.002	0.519941	1	1	YAL003W	99.52
g5144	Hsp70 family ATPase SSA1	3030.21	3431.96	3232.72	3231.63	3868.38	3597.92	3243.03	3569.77	8161.11	7910.21	6949.15	7673.49	0.034091	1	1	YAL005C	98.13
g5143	Erp2p	31.18	24.048	39.1301	31.4527	113.617	110.335	103.397	109.116	59.2823	72.8216	69.5491	67.2177	1	0.000776359	0.999224	YAL007C	96.4
g5142	Fun14p	102.865	100.338	97.8252	100.343	85.3053	59.0526	77.0389	73.7989	63.4183	58.2573	57.9576	59.8777	2.14256e-07	3.59972e-10	2.14616e-07	YAL008W	98.99
g5141	Nem1-Spo7 phosphatase regulatory subunit SPO7	40.4716	33.9989	46.9561	40.4755	35.5952	35.7423	33.581	34.9729	11.0293	10.195	22.2171	14.4805	4.4506e-11	7.18149e-07	7.18193e-07	YAL009W	99.23
g5140	Mdm10p	18.5495	24.048	23.4781	22.0252	20.5357	39.6274	36.8733	32.3455	9.65061	16.0207	20.2852	15.3188	0.87989	0.988943	0.492902	YAL010C	98.58
g5139	Swc3p	53.9621	49.7544	31.3041	45.0069	13.6905	76.1467	27.655	39.1641	118.565	113.602	90.8002	107.656	0.151859	0.998581	0.998372	YAL011W	99.04
g5138	cystathionine gamma-lyase CYS3	16.8632	19.0725	24.4563	20.1307	158.809	121.213	113.254	131.092	135.109	135.448	125.575	132.044	1	0.0848317	1	YAL012W	99.75
g5137	Rpd3L histone deacetylase complex subunit DEP1	32.8831	34.8281	28.3693	32.0269	60.2381	46.6204	25.6796	44.1794	62.0396	45.1494	44.4342	50.5411	0.439119	0.425023	0.720647	YAL013W	98.77
g5136	syntaxin	17.7063	19.9018	26.4128	21.3403	36.9643	24.8642	18.4367	26.755	24.8159	11.6515	24.149	20.2054	0.211121	0.230321	0.289876	YAL014C	98.83
g5135	bifunctional N-glycosylase/AP lyase NTG1	12.6474	20.731	26.4128	19.9304	28.75	31.0803	21.7289	27.1864	44.1171	20.39	22.2171	28.9081	0.460647	0.271101	0.574682	YAL015C	99.5
g5134	protein phosphatase 2A structural subunit TPD3	293.419	352.427	333.584	326.477	368.274	231.548	307.569	302.464	228.857	196.618	206.29	210.589	0.11507	0.976819	0.992561	YAL016W	100
g5133	serine/threonine protein kinase PSK1	584.308	525.739	604.961	571.669	376.707	271.953	302.229	316.963	315.713	282.548	282.06	293.44	1	0.0816721	1	YAL017W	99.63
g5132	Lds1p	0.843158	0	0	0.281053	1.36905	3.88504	0.658452	1.97085	4.13598	2.91286	2.89788	3.31557	1.14599e-11	5.81273e-12	1.68575e-11	YAL018C	99.08
g5131	DNA-dependent ATPase FUN30	123.118	112.777	125.216	120.37	102.679	165.541	132.329	133.516	73.0689	78.6473	77.2768	76.331	0.193821	0.999923	0.999209	YAL019W	99.91
g5130	Ats1p	16.02	21.5603	29.3476	22.3093	42.4404	13.2091	13.8275	23.159	5.51464	2.91286	6.76172	5.06307	0.207683	0.974227	0.983497	YAL020C	100
g5129	CCR4-NOT core exoribonuclease subunit CCR4	110.454	113.639	157.489	127.194	158.809	55.8668	88.891	101.189	34.4665	34.9544	38.6384	36.0197	0.180343	0.995112	0.999375	YAL021C	99.52
g5128	nucleoside transmembrane transporter FUN26	44.6874	49.7544	50.8691	48.437	67.0833	27.9723	29.6303	41.562	22.0585	20.39	23.183	21.8772	0.373998	0.843936	0.966542	YAL022C	99.81
g5127	dolichyl-phosphate-mannose-protein mannosyltransferase PMT2	109.847	132.679	127.378	123.301	295.714	219.893	190.128	235.245	169.575	161.664	139.098	156.779	0.99964	0.879479	0.588287	YAL023C	99.87
g5126	mitotic regulator LTE1	32.8831	54.7299	50.8691	46.1607	52.0238	51.2825	68.479	57.2617	31.7092	26.2158	40.5703	32.8317	0.446676	0.949743	0.798623	YAL024C	100
g5125	ribosome biosynthesis protein MAK16	20.2358	37.3158	20.5433	26.0316	39.7024	61.3836	73.7466	58.2775	20.6799	27.6722	32.8426	27.0649	0.999504	0.996156	0.388771	YAL025C	100
g5124	aminophospholipid-translocating P4-type ATPase DRS2	135.748	124.386	129.129	129.755	86.2499	112.666	127.081	108.666	41.3598	49.5187	65.6853	52.1879	0.179351	1	1	YAL026C	99.93
g5123	DNA-binding protein SAW1	28.6674	24.8772	31.3041	28.2829	13.6905	24.8642	21.7289	20.0945	30.3305	24.7593	19.3192	24.803	7.52893e-13	3.28229e-13	7.45827e-13	YAL027W	100
g5122	Frt2p	20.2358	17.4141	21.5216	19.7238	6.84523	17.0942	5.92607	9.95515	42.7384	33.4979	21.2511	32.4958	0.87469	0.999184	0.832946	YAL028W	99.62
g5121	myosin 4	254.634	255.406	219.129	243.056	230	204.353	288.402	240.918	132.351	123.797	148.758	134.969	0.0672552	0.999998	0.999999	YAL029C	99.12
g5120	SNAP receptor SNC1	75.9348	78.7779	86.9079	80.5402	74.038	76.9237	61.8945	70.9521	88.248	84.3565	72.447	81.6838	2.59368e-13	2.62204e-13	2.56224e-13	YAL030W	94.35
g5119	protein phosphatase regulator GIP4	115.513	135.166	158.477	136.385	90.3571	71.4847	63.8698	75.2372	46.8744	50.9751	64.7193	54.1896	1	0.41925	1	YAL031C	99.87
g5118	mRNA splicing protein PRP45	46.3737	49.7544	44.0214	46.7165	47.9166	44.2894	43.4578	45.2213	24.8159	26.2158	16.4213	22.4843	4.57953e-12	3.18145e-07	3.18149e-07	YAL032C	99.74
g5117	RNA-binding protein POP5	18.5495	14.0971	22.4998	18.3821	19.1667	24.0872	26.9965	23.4168	8.27195	16.0207	10.6256	11.6394	6.43964e-12	3.27053e-11	2.66082e-11	YAL033W	100
g5116	Fun19p	173.69	169.994	177.064	173.583	79.4047	156.178	98.7678	111.45	346.043	273.809	366.099	328.65	0.984719	1	1	YAL034C	100
g5115	MIND complex subunit MTW1	12.6474	9.12165	9.78252	10.5172	10.9524	14.7631	13.169	12.9615	9.65061	7.28216	11.5915	9.5081	4.32721e-13	5.22634e-13	5.70431e-13	YAL034W-A	100
g5114	translation initiation factor eIF5B	278.242	296.868	268.041	281.05	275.178	686.874	321.324	427.792	546.376	508.295	518.479	524.383	0.541941	0.0838353	0.596183	YAL035W	99.7
g5113	GTP-binding protein RBG1	26.981	29.8527	31.3041	29.3793	57.5	53.6135	39.5071	50.2069	17.9226	23.3029	21.2511	20.8255	3.41103e-07	3.42702e-07	1.60057e-09	YAL036C	100
g5112	hypothetical protein	28.6674	29.0234	22.4998	26.7302	13.6905	7.77007	3.95071	8.47042	2.75732	8.73859	2.89788	4.79793	0.958186	1.68209e-09	0.958186	YAL037W	100
g5111	pyruvate kinase CDC19	3714.1	4185.64	4841.96	4247.23	1758.66	2014	1524.97	1765.88	690.722	585.485	652.023	642.743	1	1	1	YAL038W	100
g5110	holocytochrome c synthase CYC3	61.5505	77.9486	67.4994	68.9995	80.7738	79.2547	58.6022	72.8769	71.6903	70.0689	73.4129	71.724	1.12551e-13	1.27977e-13	1.82671e-13	YAL039C	100
g5109	cyclin CLN3	66.6095	72.1439	87.0645	75.2726	72.5595	56.7215	51.379	60.22	20.6799	16.0207	28.0128	21.5712	0.475779	1	1	YAL040C	99.31
g5108	Rho family guanine nucleotide exchange factor CDC24	80.1	76.2902	88.0427	81.4776	47.9166	64.4916	66.5036	59.6373	20.6799	36.4108	37.6724	31.5877	1.90747e-06	0.0112267	0.0112286	YAL041W	100
g5107	Erv46p	77.5705	88.7288	102.716	89.6719	90.3023	66.8226	55.31	70.8116	57.9037	52.4315	46.3661	52.2338	0.849336	0.483111	0.995907	YAL042W	99.76
g5106	RNA-processing protein PTA1	31.1968	35.6574	40.1083	35.6542	60.2381	27.9723	42.1409	43.4504	13.7866	26.2158	33.8086	24.6036	0.235974	0.644942	0.636977	YAL043C	99.49
g5105	glycine decarboxylase subunit H	81.7863	101.167	89.021	90.6582	121.845	125.875	117.204	121.642	205.434	161.664	188.362	185.153	2.4066e-06	0.999988	0.99999	YAL044C	100
g5104	hypothetical protein	43.7093	63.0223	25.4346	44.0554	39.7024	51.2825	45.4332	45.4727	46.8744	53.888	58.9235	53.2286	0.195603	0.278465	0.361971	YAL044W-A	99.09
g5103	Aim1p	15.1768	19.0725	17.6085	17.286	65.7142	29.5263	38.1902	44.4769	26.1945	16.0207	26.0809	22.7654	0.98102	0.779378	0.641435	YAL046C	100
g5102	gamma-tubulin complex subunit SPC72	31.1968	20.731	22.4998	24.8092	6.84523	35.7423	27.655	23.4142	30.3305	33.4979	24.149	29.3258	0.241121	0.27042	0.370122	YAL047C	99.04
g5101	ERMES complex Ca(2+)-binding regulatory GTPase GEM1	48.9031	58.8761	63.5864	57.1219	41.0714	24.0872	41.4825	35.547	26.1945	18.9336	14.4894	19.8725	0.984967	0.943666	1	YAL048C	99.7
g5100	protein AIM2	231.868	241.309	199.563	224.247	328.571	237.764	289.719	285.351	252.295	243.224	227.967	241.162	0.715936	0.502463	0.378032	YAL049C	99.59
g5099	oleate-activated transcription factor OAF1	141.65	163.36	169.238	158.083	106.786	92.4639	93.4672	97.5722	107.535	91.5658	80.1747	93.092	0.996497	9.87978e-12	0.996497	YAL051W	99.62
g5098	flavin adenine dinucleotide transporter FLC2	245.359	230.529	254.346	243.411	310.774	153.07	205.437	223.094	90.9915	113.602	102.392	102.328	0.0948309	0.999735	0.999955	YAL053W	99.74
g5097	acetate--CoA ligase 1	102.874	90.3872	128.151	107.137	160.178	92.4639	83.6234	112.089	142.002	138.361	111.085	130.483	0.153595	0.297295	0.340796	YAL054C	99.72
g5096	ubiquitin-protein transferase activating protein PEX22	49.7463	30.6819	35.2171	38.5484	19.1667	90.1328	36.8733	48.7243	78.5836	81.5602	61.8214	73.9884	0.387884	0.354551	0.627437	YAL055W	98.33
g5095	Gpb2p	407.65	398.865	400.105	402.207	261.488	167.057	233.092	220.545	137.866	90.2988	125.575	117.913	1	1	1	YAL056W	99.09
g5094	calnexin	31.1968	27.3649	36.1953	31.5857	47.9166	20.2022	17.7782	28.6323	16.5439	8.73859	11.5915	12.2913	0.280697	0.914544	0.968584	YAL058W	98.01
g5093	Ecm1p	31.1968	32.3404	32.2823	31.9399	39.7024	26.4182	40.1656	35.4287	12.4079	20.4046	17.3873	16.7333	1.63871e-12	1.95322e-09	1.95212e-09	YAL059W	98.94
g5092	(R,R)-butanediol dehydrogenase	517.699	561.396	554.16	544.418	99.9404	136.753	80.3311	105.675	488.045	353.913	281.094	374.351	1	1	0.972996	YAL060W	99.21
g5091	putative dehydrogenase BDH2	304.38	325.892	299.345	309.872	109.524	104.119	83.6234	99.0887	153.031	136.905	137.166	142.367	1	1.2641e-08	1	YAL061W	99.52
g5090	glutamate dehydrogenase (NADP(+)) GDH3	56.4916	58.0469	44.0214	52.8533	136.905	118.882	67.1621	107.65	89.6128	75.7344	72.447	79.2647	0.955885	0.279642	0.878504	YAL062W	99.78
g5323	putative permease SEO1	41.3147	39.6294	53.8039	44.916	134.167	115.774	127.74	125.893	59.2823	77.1909	55.0597	63.8443	1	1	3.24936e-11	YAL067C	97.81
g5149	Erp1p	74.1979	52.2422	76.3037	67.5812	223.114	167.834	180.416	190.454	74.4476	80.1474	71.481	75.3587	1	1	0.297611	YAR002C-A	100
g5148	FG-nucleoporin NUP60	59.8558	67.9977	77.2819	68.3785	54.7619	63.7146	75.0635	64.5133	41.3598	55.3444	32.8426	43.1823	0.0363928	0.996679	0.997256	YAR002W	98.52
g5150	COMPASS subunit protein SWD1	59.8642	58.0469	62.6082	60.1731	72.5595	46.6204	77.6973	65.6257	11.0293	21.8465	13.5234	15.4664	0.130914	1	1	YAR003W	99.77
g5151	replication factor A subunit protein RFA1	107.081	91.2165	88.0427	95.4467	154.702	90.1328	141.567	128.801	93.7488	90.2988	67.6172	83.8882	0.548872	0.791879	0.507702	YAR007C	99.68
g5152	tRNA splicing endonuclease subunit SEN34	29.5105	43.1205	30.3258	34.319	32.5422	40.4044	52.6761	41.8743	17.9226	16.0207	14.4894	16.1442	0.283664	0.999982	0.99937	YAR008W	99.64
g5153	protein phosphatase regulator BUD14	102.865	98.6797	89.021	96.8553	82.1428	78.4777	102.093	87.5712	24.8159	29.1286	31.8767	28.6071	1.50419e-13	1	1	YAR014C	99.72
g5154	phosphoribosylaminoimidazolesuccinocarboxamide synthase	106.929	109.41	125.216	113.852	251.905	178.712	225.849	218.822	51.0104	58.2573	61.8214	57.0297	1	1	0.999982	YAR015W	99.67
g5155	serine/threonine protein kinase KIN3	8.43158	9.95089	11.739	10.0405	21.9047	17.8712	14.4859	18.0873	6.89329	11.6515	5.79576	8.1135	2.77037e-11	3.02627e-11	3.6144e-12	YAR018C	99.77
g5156	serine/threonine protein kinase CDC15	58.1779	58.0469	49.8909	55.3719	28.75	35.7423	31.6057	32.0327	35.8451	30.5851	28.9788	31.803	1.78549e-07	8.35201e-12	1.78549e-07	YAR019C	99.69
g5158	DUP240 family protein	13.4905	19.9018	15.652	16.3481	16.4286	6.99307	5.92607	9.78256	13.7866	10.195	6.76172	10.2478	0.557951	0.0335282	0.546331	YAR023C	98.32
g5329	DUP240 family protein UIP3	3.37263	0	2.93476	2.10246	68.4523	48.9515	59.2607	58.8882	22.0585	18.9336	22.2364	21.0762	1	0.0476109	0.95671	YAR027W	97.45
g5328	DUP240 family protein	0.843158	0	0.978252	0.607137	2.73809	4.66204	8.55987	5.32	4.13598	7.28216	3.86384	5.09399	1.35147e-09	5.67579e-12	1.34752e-09	YAR028W	79.06
g5327	DUP240 family protein MST28	0	0	0	0	6.84523	7.77007	9.87678	8.16403	6.89329	4.36929	8.69364	6.65208	2.82548e-05	8.2654e-11	2.82547e-05	YAR033W	82.91
g5326	carnitine O-acetyltransferase YAT1	4.21579	0	5.86951	3.36177	34.2262	15.5401	10.5352	20.1005	12.4079	10.195	11.5915	11.3982	0.996341	0.365811	0.984453	YAR035W	99.85
g5325	oxysterol-binding protein related protein SWH1	181.279	193.213	172.172	182.221	71.1904	114.997	77.2035	87.797	97.8848	90.2988	82.1066	90.0967	1	0.0673819	1	YAR042W	99.07
g4857	flocculin FLO1	13.9121	12.7952	10.213	12.3067	8.21428	2.33102	1.3169	3.95407	16.5439	18.9336	17.3873	17.6216	7.26519e-07	7.27132e-07	6.14603e-10	YAR050W	68.12
g5324	flocculin FLO1	157.181	161.221	167.77	162.058	166.558	107.515	102.62	125.564	180.963	112.262	128.975	140.733	0.73127	0.351606	0.556209	YAR050W	80.16
g1245	Ecm15p	135.748	110.289	114.456	120.164	131.428	177.134	164.613	157.725	497.007	425.278	341.95	421.411	0.608595	1	1	YBL001C	100
g1244	histone H2B	287.626	300.708	298.269	295.534	577.738	327.889	482.639	462.755	271.334	320.4	341.09	310.941	0.823376	0.717185	0.253627	YBL002W	100
g1243	histone H2A	385.281	357.618	332.616	358.505	427.293	430.136	477.022	444.817	725.698	741.426	662.001	709.708	0.999869	1	1	YBL003C	100
g1242	Utp20p	399.657	361.549	358.04	373.082	342.262	211.346	283.134	278.914	183.389	158.766	165.72	169.292	0.97068	0.998994	1	YBL004W	99.36
g1241	drug-responsive transcription factor PDR3	74.1979	75.4609	68.4777	72.7121	69.8214	45.8434	55.9684	57.2111	53.7677	56.8008	58.9235	56.4974	1.34147e-11	4.7159e-13	1.33411e-11	YBL005W	99.59
g1240	Ldb7p	75.041	77.1194	64.5647	72.2417	117.738	92.4639	105.352	105.185	84.0982	88.8423	74.3789	82.4398	2.65345e-10	2.36901e-10	2.87126e-11	YBL006C	98.89
g1239	cytoskeletal protein-binding protein SLA1	322.929	302.673	349.236	324.946	202.619	212.123	153.419	189.387	406.704	387.411	385.418	393.178	1	1	0.977555	YBL007C	99.36
g1238	Hir1p	59.8642	58.8761	63.5864	60.7756	82.1428	45.0664	63.2114	63.4735	30.3305	45.1494	34.7746	36.7515	0.0987519	0.988495	0.990496	YBL008W	99.88
g1237	protein kinase ALK2	7.58842	14.9263	20.5433	14.3527	20.5357	14.7631	17.1197	17.4729	29.0897	42.2365	24.149	31.8251	0.124828	0.984563	0.99576	YBL009W	99.55
g1236	hypothetical protein	29.5105	19.0725	23.4781	24.0204	20.5357	26.4182	28.9719	25.3086	27.5732	10.195	18.3532	18.7071	0.0188274	0.0570062	0.0578222	YBL010C	99.29
g1235	bifunctional glycerol-3-phosphate/glycerone-phosphate O-acyltransferase SCT1	92.7473	103.655	110.543	102.315	69.8214	101.788	40.1656	70.5916	158.753	177.685	172.907	169.781	0.926619	1	0.998779	YBL011W	98.55
g1234	methionyl-tRNA formyltransferase	5.9021	7.46317	6.84777	6.73768	4.10714	3.88504	1.97536	3.32251	8.27195	1.45643	5.79576	5.17471	2.27723e-12	1.16069e-12	1.8666e-12	YBL013W	99.25
g1233	Rrn6p	84.3158	77.9486	101.738	88.0009	65.7142	42.7354	57.2853	55.245	38.6024	36.4108	44.4342	39.8158	0.999931	0.274574	1	YBL014C	99.44
g1232	acetyl-CoA hydrolase	107.081	111.948	134.999	118.009	331.309	414.922	299.596	348.609	737.582	602.963	606.623	649.056	1	1	1	YBL015W	99.81
g1231	mitogen-activated serine/threonine-protein kinase FUS3	23.6084	18.2433	26.4128	22.7548	34.2262	31.8573	28.9719	31.6851	31.7092	32.0415	36.7065	33.4857	4.5595e-12	7.77513e-13	5.1787e-12	YBL016W	99.43
g1230	type I sorting receptor	527.345	542.307	556.626	542.092	572.262	351.207	481.328	468.266	387.403	387.411	386.384	387.066	0.613988	0.415609	0.914847	YBL017C	98.04
g1229	ribonuclease P	33.7263	31.5112	24.4563	29.8979	32.8571	31.0337	43.4578	35.7829	24.8159	48.0622	42.5022	38.4601	0.235541	0.145258	0.317727	YBL018C	98.29
g1228	DNA-(apurinic or apyrimidinic site) lyase APN2	89.3747	82.9241	89.021	87.1066	36.9643	38.8504	44.7747	40.1965	30.3305	36.4108	21.2511	29.3308	1	5.88391e-12	1	YBL019W	98.34
g1227	glycolipid translocation protein	115.513	127.703	138.912	127.376	186.19	132.091	169.881	162.721	82.7195	107.776	95.63	95.3752	0.690439	0.999678	0.928791	YBL020W	99.83
g1226	Hap3p	27.8242	29.0234	24.4563	27.1013	62.9761	76.1467	56.6269	65.2499	39.9811	43.6929	39.6044	41.0928	0.00146147	0.00140533	5.61472e-05	YBL021C	100
g1225	ATP-dependent Lon protease PIM1	402.186	354.086	369.007	375.093	242.321	289.047	269.965	267.111	657.703	569.465	564.121	597.096	1	1	1	YBL022C	99.74
g1224	MCM DNA helicase complex subunit MCM2	45.5305	39.8036	45.9779	43.7706	76.6666	33.4113	53.993	54.6903	33.0878	24.7593	27.0469	28.298	0.219712	0.894793	0.871575	YBL023C	99.88
g1223	tRNA (cytosine-C5-)-methyltransferase	69.1389	66.3393	66.5212	67.3331	98.5714	97.9029	108.645	101.706	84.0982	96.1245	120.745	100.323	4.92504e-07	5.97554e-12	4.92502e-07	YBL024W	99.27
g1222	Rrn10p	10.961	19.0725	18.5966	16.2101	20.522	13.2091	23.0458	18.9256	9.65061	2.91286	15.4554	9.33961	0.210989	0.702677	0.683444	YBL025W	99.31
g1221	Sm-like protein LSM2	35.5138	30.6819	22.4998	29.5652	19.1667	56.7215	50.0423	41.9768	60.661	59.5826	61.8214	60.6883	0.887055	0.437727	0.993055	YBL026W	100
g1219	hypothetical protein	39.6284	24.048	32.2823	31.9862	39.7024	105.673	73.7466	73.0407	104.778	112.145	107.077	108	0.99998	0.387677	1	YBL028C	100
g1218	hypothetical protein	589.367	492.569	462.88	514.939	131.428	358.977	239.676	243.361	374.995	368.477	412.465	385.312	0.999869	0.878206	0.540214	YBL029W	97.61
g1217	ADP/ATP carrier protein PET9	291.707	257.894	293.476	281.026	710.535	685.32	596.571	664.142	731.668	672.871	706.107	703.549	1	0.132681	1	YBL030C	98.11
g1216	She1p	3.37263	4.2623	1.9565	3.19714	5.47619	8.54708	10.5352	8.18617	11.0293	16.0207	5.79576	10.9486	7.97438e-11	2.62805e-12	8.18838e-11	YBL031W	99.11
g1215	Hek2p	28.6674	34.8281	46.9561	36.8172	31.4881	37.2964	38.1902	35.6582	55.1464	84.473	64.7193	68.1129	0.0486353	0.999978	0.999986	YBL032W	99.48
g1214	GTP cyclohydrolase II	137.435	144.288	143.803	141.842	187.559	283.608	179.757	216.975	270.217	239.059	233.762	247.679	0.997289	0.111595	0.999349	YBL033C	100
g1213	Stu1p	106.238	99.5089	101.738	102.495	84.8809	99.4569	107.328	97.2218	64.8935	94.668	84.0385	81.2	2.70812e-13	3.43672e-12	3.62725e-12	YBL034C	99.8
g1212	DNA-directed DNA polymerase alpha subunit POL12	30.3537	35.6574	24.4563	30.1558	43.8095	38.0734	26.9965	36.2931	37.2238	36.4108	36.7065	36.7803	2.88163e-13	2.68392e-13	4.6821e-13	YBL035C	99.01
g1211	hypothetical protein	130.689	122.728	94.8905	116.103	115	142.969	132.349	130.106	85.4768	91.7552	76.3108	84.5143	0.127086	0.999836	0.998099	YBL036C	99.61
g1210	Apl3p	39.6284	43.1205	50.8691	44.5394	41.0714	25.6412	36.8733	34.5286	34.4665	30.5851	23.183	29.4115	1.24467e-11	1.86706e-12	1.41812e-11	YBL037W	99.71
g1209	mitochondrial 54S ribosomal protein YmL47	103.708	89.558	78.2602	90.5089	128.69	239.318	180.416	182.808	276.076	269.44	290.754	278.757	1	0.930775	1	YBL038W	99.14
g1208	CTP synthase URA7	53.1189	46.4375	48.9126	49.4897	83.5118	31.0803	80.3311	64.9744	20.6799	29.1286	33.8086	27.8724	0.217978	0.89019	0.862267	YBL039C	99.83
g1207	Erd2p	59.021	60.5346	63.5864	61.0473	123.214	153.847	123.098	133.386	133.73	123.797	107.222	121.583	1	0.0799265	1	YBL040C	100
g1206	proteasome core particle subunit beta 6	274.869	277.796	245.541	266.069	380.595	385.489	401.656	389.246	914.051	760.257	672.781	782.363	0.99839	1	1	YBL041W	100
g1205	uridine permease	95.2768	101.997	101.738	99.6706	88.988	58.2755	89.5494	78.9377	37.2238	49.5187	57.9576	48.2333	0.582181	0.989547	0.999993	YBL042C	99.37
g1204	Ecm13p	43.8442	70.4855	76.3037	63.5444	143.75	219.893	179.099	180.914	147.516	170.402	154.554	157.491	1	0.212537	1	YBL043W	100
g1203	ubiquinol--cytochrome-c reductase subunit COR1	758.842	721.439	762.059	747.447	977.499	971.259	946.195	964.985	1322.66	1293.27	1287.62	1301.18	1	1	1	YBL045C	99.12
g1202	Psy4p	63.2368	61.3638	74.3472	66.3159	34.2262	36.5193	32.2641	34.3366	49.6317	33.4979	41.5363	41.5553	6.39598e-06	2.53386e-09	6.39344e-06	YBL046W	96.89
g1201	Ede1p	483.129	443.644	437.279	454.684	303.928	312.357	247.578	287.954	542.047	512.664	468.491	507.734	1	1	0.4164	YBL047C	99.35
g1200	Sec17p	233.58	257.065	212.281	234.308	187.559	226.886	191.866	202.104	217.828	202.56	177.737	199.375	0.692002	0.11873	0.747137	YBL050W	97.95
g1199	Pin4p	327.154	324.905	338.505	330.188	146.488	240.872	199.511	195.624	328.121	247.593	281.094	285.603	1	0.997629	0.463509	YBL051C	98.2
g1198	Sas3p	77.5705	60.5346	67.4994	68.5348	23.2738	106.45	53.993	61.2389	107.535	103.407	89.8343	100.259	0.17842	0.479484	0.525304	YBL052C	99.16
g1197	Tod6p	42.1579	34.8281	51.8474	42.9445	38.3333	28.7493	31.6057	32.8961	15.1652	17.4772	18.3532	16.9986	1.05667e-09	3.7439e-08	3.84955e-08	YBL054W	99.24
g1196	3'-5'-exodeoxyribonuclease	54.8052	75.5024	47.9344	59.414	46.5476	38.0734	50.0423	44.8878	22.0585	33.4979	23.183	26.2465	0.515283	0.973442	0.999856	YBL055C	99.28
g1195	type 2C protein phosphatase PTC3	201.515	252.918	233.802	229.412	217.678	126.652	185.683	176.671	125.458	120.884	128.473	124.938	0.797544	0.735102	0.99944	YBL056W	100
g1194	aminoacyl-tRNA hydrolase	30.3537	22.3895	40.1083	30.9505	54.7619	46.6204	44.7747	48.719	41.3598	45.1494	36.7065	41.0719	3.32053e-11	3.7905e-12	2.96733e-11	YBL057C	100
g1193	protein phosphatase regulator SHP1	182.122	195.701	179.02	185.614	157.44	228.44	211.363	199.081	410.84	364.661	372.484	382.662	0.136605	1	1	YBL058W	99.05
g1192	Cmc2p	70.8252	59.7053	67.4994	66.01	102.679	201.253	156.705	153.545	217.828	204.177	240.524	220.843	1	0.618337	1	YBL059C-A	100
g1191	Arf family guanine nucleotide exchange factor YEL1	64.9231	52.2422	62.6082	59.9245	28.75	43.5124	39.5071	37.2565	45.0408	49.5187	63.7533	52.7709	9.89786e-11	8.99905e-11	9.36381e-12	YBL060W	100
g1190	Skt5p	73.3547	63.0223	66.5212	67.6327	82.1428	58.2755	65.1867	68.535	55.1326	68.4523	57.9576	60.5141	1.39426e-13	2.09893e-13	2.85812e-13	YBL061C	99.71
g1189	Kip1p	75.8842	67.9977	62.6082	68.83	41.0714	84.6938	65.1867	63.6506	78.5836	90.2988	84.0385	84.3069	0.138738	0.456574	0.48632	YBL063W	99.82
g1188	thioredoxin peroxidase PRX1	842.871	911.377	865.753	873.334	1080.23	1159.29	1139.78	1126.44	2526.31	2323.42	2187.9	2345.87	1	1	1	YBL064C	100
g1187	Sef1p	198.142	181.612	193.674	191.143	216.186	182.597	156.053	184.945	292.386	217.008	230.864	246.753	0.104679	0.985493	0.978979	YBL066C	99.65
g1186	ubiquitin-specific protease UBP13	206.574	214.773	207.389	209.579	136.905	175.604	144.201	152.236	147.503	154.382	144.913	148.933	4.51094e-05	2.63714e-11	4.51094e-05	YBL067C	99.87
g1185	ribose phosphate diphosphokinase subunit PRS4	20.2358	32.3404	35.2171	29.2644	52.0238	34.9653	59.2607	48.7499	26.1945	17.4772	28.0128	23.8948	0.95432	0.984234	0.433006	YBL068W	100
g1184	Ast1p	7.58842	7.46317	15.652	10.2345	26.0119	17.8712	15.8028	19.8953	12.4079	17.4772	20.2852	16.7234	2.17045e-11	9.65674e-13	2.13916e-11	YBL069W	100
g1183	Kti11p	5.9021	5.80469	21.5216	11.0761	10.9524	17.8712	19.7536	16.1924	8.27195	11.6515	13.5234	11.1489	0.534445	0.462499	0.509092	YBL071W-A	98.78
g1181	U5 snRNP complex subunit AAR2	29.5105	28.1942	26.4128	28.0392	27.3809	15.5401	23.0458	21.989	17.9226	29.1286	16.4213	21.1575	1.59217e-12	3.89787e-13	1.79601e-12	YBL074C	99.72
g1180	Hsp70 family ATPase SSA3	290.889	307.648	274.889	291.142	154.702	164.726	144.859	154.762	282.846	253.419	281.094	272.453	1	1	3.06345e-13	YBL075C	100
g1179	isoleucine--tRNA ligase ILS1	360.028	339.989	365.866	355.294	659.881	285.138	497.131	480.717	284.004	272.353	326.494	294.284	0.112066	0.225682	0.193024	YBL076C	100
g1178	ubiquitin-like protein ATG8	166.102	139.312	141.847	149.087	80.7738	178.712	118.521	126.002	253.673	265.071	300.414	273.052	0.136584	1	0.999998	YBL078C	100
g1177	Nup170p	268.124	256.219	267.063	263.802	184.821	120.343	156.712	153.959	125.458	126.71	130.405	127.524	1	0.213975	1	YBL079W	99.93
g1176	glutamyl-tRNA(Gln) amidotransferase subunit PET112	26.1379	38.9743	32.2823	32.4648	42.4404	31.8573	34.8979	36.3986	26.1945	40.7801	46.3661	37.7802	0.0258936	0.0322255	0.0483293	YBL080C	99.08
g1175	hypothetical protein	24.4937	34.6208	31.4312	30.1819	31.4881	38.8504	42.1409	37.4931	16.475	29.1578	31.8767	25.8365	1.56946e-12	2.21195e-12	1.01543e-12	YBL081W	98.1
g1174	dolichyl-P-Man:Man(5)GlcNAc(2)-PP-dolichol alpha-1,3-mannosyltransferase	50.5895	55.5591	83.1515	63.1	80.7738	41.9584	49.3839	57.372	33.0878	17.4772	33.8086	28.1245	0.187801	0.950022	0.976838	YBL082C	100
g1173	anaphase promoting complex subunit CDC27	139.121	131.02	141.866	137.336	45.1785	98.6799	91.5248	78.4611	69.6912	107.499	98.5472	91.9125	0.999282	0.143761	0.995561	YBL084C	98.94
g1172	Boi1p	147.553	119.411	115.434	127.466	94.4642	143.746	120.582	119.598	143.381	136.905	122.677	134.321	0.113848	0.1446	0.18378	YBL085W	99.59
g1171	hypothetical protein	132.376	101.093	94.8905	109.453	49.2857	107.227	77.6973	78.07	297.79	253.419	216.375	255.861	0.524113	1	1	YBL086C	99.79
g1169	DNA-binding protein kinase TEL1	289.203	278.625	282.715	283.514	169.762	163.886	158.028	163.892	125.458	110.689	148.758	128.302	1	4.80967e-12	1	YBL088C	99.82
g1168	amino acid transporter	64.9231	54.7299	61.6299	60.4276	65.7142	38.8504	50.7008	51.7551	37.2238	45.1494	46.3661	42.9131	3.8228e-12	1.1297e-12	4.86139e-12	YBL089W	99.78
g1167	mitochondrial 37S ribosomal protein MRP21	83.4726	72.9732	70.4342	75.6267	116.369	127.429	129.057	124.285	110.293	125.253	103.358	112.968	0.000113974	8.52799e-09	0.000113966	YBL090W	100
g1166	methionine aminopeptidase	255.477	283.6	263.15	267.409	355.952	459.211	346.998	387.387	721.039	659.763	645.261	675.354	0.999995	1	1	YBL091C	100
g1165	phospholipid metabolism-regulating protein SCS22	32.8831	48.096	47.9344	42.9712	27.3809	37.2964	21.0705	28.5826	57.9037	34.9544	39.6044	44.1541	0.787829	0.788343	0.340292	YBL091C-A	99.43
g1164	ribosomal 60S subunit protein L32	467.952	439.498	417.714	441.721	643.452	793.387	846.111	760.983	631.426	659.763	867.867	719.685	1	0.041817	0.999999	YBL092W	100
g1163	Rox3p	64.08	72.1439	75.3254	70.5165	54.7619	76.1467	55.9684	62.2923	63.4183	45.1494	70.5151	59.6942	0.11598	0.0856898	0.16168	YBL093C	100
g1162	Mrx3p	134.905	164.19	176.085	158.393	131.428	76.1467	73.0882	93.5545	46.8744	37.8672	36.7065	40.4827	0.998654	0.999398	1	YBL095W	100
g1161	condensin subunit BRN1	57.3347	53.9007	42.0649	51.1001	42.4404	53.6135	36.2149	44.0896	61.9707	30.5851	52.1618	48.2392	0.221719	0.194552	0.267108	YBL097W	99.87
g1160	kynurenine 3-monooxygenase	58.1779	53.0714	55.7604	55.6699	86.2499	76.9237	65.1867	76.1201	46.8744	62.6266	48.298	52.5996	3.01417e-11	3.09499e-11	1.56377e-12	YBL098W	99.78
g1159	F1F0 ATP synthase subunit alpha	1417.35	1476.05	1668.91	1520.77	2895.53	3521.42	2784.96	3067.31	4277.21	3917.01	3815.89	4003.37	1	0.909616	1	YBL099W	99.63
g1157	Ecm21p	250.435	270.333	283.693	268.153	197.143	138.307	180.416	171.955	237.129	198.075	198.988	211.397	1	0.799159	0.978748	YBL101C	99.91
g1156	Sft2p	43.8442	40.6328	50.8691	45.1154	43.8095	45.8434	48.067	45.9066	92.3701	58.2573	65.6853	72.1042	0.0203836	0.997717	0.998222	YBL102W	100
g1155	Rtg3p	64.9231	50.4842	60.6516	58.6863	64.3452	66.0456	86.244	72.2116	106.157	121.131	102.392	109.893	3.08638e-08	2.50783e-05	2.51092e-05	YBL103C	99.59
g1154	Sea4p	96.12	112.777	119.347	109.415	57.5	81.6168	62.5529	67.2232	67.5543	72.8216	63.7533	68.0431	0.00012437	5.08895e-11	0.00012437	YBL104C	99.81
g1153	protein kinase C	264.751	269.503	269.998	268.084	139.643	111.112	129.715	126.823	144.759	129.622	124.609	132.997	1	5.39706e-14	1	YBL105C	99.91
g1152	putative Rab GTPase-binding protein SRO77	78.4137	87.0703	85.108	83.5306	58.869	42.7354	35.5564	45.7203	93.7488	91.7552	82.1066	89.2035	0.341131	0.341131	2.7799e-10	YBL106C	99.7
g1151	Mix23p	65.7663	63.8515	58.6951	62.771	41.0714	97.1259	77.6973	71.9649	59.2823	85.9295	85.0045	76.7388	0.327909	0.202798	0.406307	YBL107C	100
g1246	alpha,alpha-trehalase NTH2	212.476	237.785	223.042	224.434	236.845	121.99	148.152	168.996	260.567	196.618	183.532	213.572	0.773135	0.65942	0.297093	YBR001C	98.97
g1247	ditrans,polycis-polyprenyl diphosphate synthase	48.9031	59.7053	59.6734	56.094	105.417	75.3697	65.1867	81.991	55.1464	30.5851	42.5022	42.7445	0.723052	0.976489	0.684075	YBR002C	99.65
g1248	trans-hexaprenyltranstransferase	117.199	120.24	134.021	123.82	161.548	97.9029	128.398	129.283	96.5061	96.1245	85.9704	92.867	0.108471	0.854113	0.867636	YBR003W	99.58
g1249	GPI-anchor transamidase GPI18	70.8252	63.0223	81.1949	71.6808	75.2976	49.7285	55.31	60.112	65.2519	40.7801	37.6724	47.9015	0.583373	0.449071	0.882131	YBR004C	99.54
g1250	Rcr1p	18.5495	24.8772	26.4128	23.2798	21.9047	27.9723	19.0951	22.9907	52.389	30.5851	26.0809	36.3517	0.176361	0.76242	0.7946	YBR005W	99.06
g1251	succinate-semialdehyde dehydrogenase (NAD(P)(+))	291.733	325.892	360.995	326.206	283.393	166.28	221.898	223.857	166.625	135.943	154.554	152.374	0.994	0.815799	1	YBR006W	100
g1252	Dsf2p	161.886	143.459	163.368	156.238	42.4404	106.466	61.8945	70.2668	124.079	126.71	133.302	128.03	1	0.999739	0.512398	YBR007C	99.59
g1253	Flr1p	88.5316	82.9655	106.63	92.7089	221.786	119.659	117.244	152.896	93.7488	78.6473	76.3108	82.9023	0.578514	0.678102	0.382587	YBR008C	93.43
g1256	inorganic diphosphatase IPP1	466.266	504.95	515.539	495.585	1137.54	654.24	751.794	847.858	671.393	653.938	778.564	701.298	0.932661	0.0522932	0.916889	YBR011C	100
g1257	glutathione-disulfide reductase GRX7	52.2758	37.3158	45.9779	45.1898	60.2381	88.5788	77.0389	75.2853	70.3116	65.5394	82.1066	72.6525	0.999988	0.0380165	0.999936	YBR014C	99.51
g1258	alpha-1,2-mannosyltransferase MNN2	156.827	141.8	157.499	152.042	197.143	113.443	153.419	154.668	142.002	117.971	131.371	130.448	0.142416	0.23758	0.304142	YBR015C	100
g1259	hypothetical protein	19.3926	27.3649	37.1736	27.9771	53.3928	55.9445	29.6303	46.3226	113.022	94.668	122.677	110.122	0.896425	1	1	YBR016W	94.74
g1260	Kap104p	91.9042	82.9241	108.586	94.4714	146.488	65.2686	91.5248	101.094	62.0396	71.3651	68.5831	67.3293	0.155868	0.487997	0.537971	YBR017C	99.78
g1261	UDP-glucose:hexose-1-phosphate uridylyltransferase	10.1179	17.4141	7.82602	11.786	1.36905	5.43905	3.95071	3.58627	6.89329	7.28216	3.86384	6.0131	0.984317	0.117907	0.960481	YBR018C	100
g1262	bifunctional UDP-glucose 4-epimerase/aldose 1-epimerase	25.2947	27.3649	23.4781	25.3792	20.5357	10.8781	6.58452	12.6661	12.4079	17.4772	14.4894	14.7915	4.04806e-09	4.20059e-11	4.0067e-09	YBR019C	99.86
g1263	galactokinase	10.1179	12.4386	19.565	14.0405	8.21428	10.1011	4.60916	7.64151	4.13598	16.0207	4.8298	8.32884	0.763426	0.269799	0.79072	YBR020W	99.81
g1264	uracil permease	54.8052	87.0703	77.2819	73.0525	67.0833	52.8365	60.5776	60.1658	30.3305	21.8465	38.6384	30.2718	0.295996	0.998528	0.999979	YBR021W	99.84
g1265	ADP-ribose 1''-phosphate phosphatase	36.2558	43.1205	34.2388	37.8717	50.3535	61.3836	65.1867	58.9746	28.9518	21.8465	35.7405	28.8463	5.32757e-07	5.33338e-07	5.83003e-10	YBR022W	100
g1266	chitin synthase CHS3	120.572	128.532	137.934	129.012	228.617	90.9099	152.102	157.21	74.4476	90.2988	85.0045	83.2503	0.116576	0.719878	0.714098	YBR023C	99.66
g1267	putative thioredoxin peroxidase SCO2	130.689	110.289	84.1297	108.369	106.786	148.408	119.18	124.791	284.004	269.44	251.15	268.198	0.222533	1	1	YBR024W	100
g1268	Obg-like ATPase	368.46	391.501	423.583	394.515	811.845	540.797	787.508	713.383	514.24	527.942	494.571	512.251	0.999773	0.692054	0.691429	YBR025C	100
g1269	Etr1p	155.141	161.702	130.108	148.984	145.119	137.53	164.613	149.087	75.8262	69.9087	101.426	82.3869	0.0542175	1	1	YBR026C	100
g1270	putative protein kinase YPK3	59.8642	59.7053	67.4994	62.3563	76.6666	90.1328	77.6973	81.4989	44.1171	30.5851	54.0937	42.932	6.97721e-09	1.54119e-08	8.43498e-09	YBR028C	99.43
g1271	phosphatidate cytidylyltransferase	92.7473	102.826	119.347	104.973	109.524	80.8088	103.377	97.9031	38.6024	36.4108	44.4342	39.8158	0.0724258	1	1	YBR029C	99.78
g1272	protein-lysine N-methyltransferase	34.5695	54.7299	55.7604	48.3532	39.7024	38.8504	33.581	37.3779	13.7866	23.3029	12.5575	16.549	0.359678	0.999641	0.999999	YBR030W	98.2
g1273	ribosomal 60S subunit protein L4A	341.437	368.059	406.787	372.094	908.828	560.075	740.403	736.435	481.676	485.079	545.207	503.987	0.999835	0.531779	0.828113	YBR031W	100
g1274	Eds1p	56.4916	46.4375	55.7604	52.8965	101.309	104.896	104.035	103.414	70.3392	97.5809	84.0385	83.9862	0.0232996	7.4648e-06	0.0232921	YBR033W	99.13
g1275	protein-arginine omega-N methyltransferase HMT1	63.2368	48.9252	44.9996	52.3872	98.5714	62.1606	102.718	87.8168	59.2823	48.0622	41.5363	49.6269	0.975626	0.982977	0.355456	YBR034C	100
g1276	pyridoxamine-phosphate oxidase PDX3	177.906	203.993	162.4	181.433	242.321	175.604	192.439	203.455	289.518	292.743	225.069	269.11	0.112133	0.98165	0.9937	YBR035C	100
g1277	mannosylinositol phosphorylceramide synthase regulatory subunit	178.749	198.189	200.542	192.493	338.155	158.509	208.729	235.131	161.303	117.971	150.69	143.321	0.110903	0.433028	0.428787	YBR036C	100
g1278	Cu-binding protein SCO1	39.6284	39.8036	41.0866	40.1729	53.3928	42.7354	50.7008	48.943	81.3409	69.9087	48.298	66.5159	0.229733	0.833808	0.957863	YBR037C	99.66
g1279	chitin synthase CHS2	13.4905	14.9263	10.7608	13.0592	35.5952	20.2022	19.0951	24.9642	42.7384	45.1494	61.8214	49.9031	0.773799	0.999906	1	YBR038W	100
g1280	F1F0 ATP synthase subunit gamma	739.491	668.07	679.739	695.767	1082.92	1113.35	1239.21	1145.16	1134.64	986.004	876.126	998.922	1	0.489092	0.999995	YBR039W	99.36
g1281	Fig1p	3.37263	3.31696	0	2.22986	4.10714	11.6551	6.58452	7.44892	9.65061	4.36929	3.86384	5.96125	0.90725	0.263698	0.843679	YBR040W	99.66
g1282	long-chain fatty acid transporter FAT1	104.552	115.264	108.586	109.467	106.786	82.3628	106.669	98.6059	57.9037	56.8008	64.7193	59.8079	3.20074e-10	2.8393e-05	2.83933e-05	YBR041W	99.85
g1283	Qdr3p	304.228	290.234	279.78	291.414	262.857	222.123	221.134	235.372	188.876	176.228	197.056	187.387	0.026379	2.65362e-05	0.0264055	YBR043C	99.13
g1284	protein phosphatase regulator GIP1	43.8442	33.9989	30.3258	36.0563	13.6905	34.1883	25.0212	24.3	28.9518	32.0415	31.8767	30.9567	0.371808	0.162526	0.317251	YBR045C	99.22
g1285	NADPH:quinone reductase	143.337	139.312	142.825	141.825	135.536	119.659	160.662	138.619	118.537	116.515	125.575	120.209	0.0135591	0.0858109	0.0927921	YBR046C	99.4
g1286	Fmp23p	102.865	116.923	113.477	111.088	124.583	236.987	218.606	193.392	114.429	151.469	113.017	126.305	0.996412	0.962968	0.302865	YBR047W	100
g1288	DNA-binding protein REB1	126.474	131.02	119.347	125.613	99.9404	149.962	140.909	130.271	293.654	252.152	238.592	261.466	0.0875623	1	1	YBR049C	99.75
g1289	protein phosphatase regulator REG2	22.7653	39.8036	33.2606	31.9431	21.9047	61.3836	32.9226	38.737	315.713	310.22	281.094	302.342	0.178143	1	1	YBR050C	98.53
g1290	flavodoxin-like fold family protein	161.886	116.923	102.716	127.175	275.178	313.134	267.331	285.215	714.145	667.046	536.108	639.1	1	1	1	YBR052C	100
g1291	hypothetical protein	203.201	213.944	216.194	211.113	215.022	134.422	162.177	170.54	133.73	163.135	144.894	147.253	0.974448	0.162303	0.994881	YBR053C	99.44
g1292	Yro2p	4624.51	4983.75	4857.73	4822	2685.58	3233.73	3601.75	3173.68	926.583	894.249	988.177	936.336	1	1	1	YBR054W	99.71
g1293	U4/U6-U5 snRNP complex subunit PRP6	97.8063	89.558	89.021	92.1284	79.4047	122.767	73.7466	91.9728	97.8848	80.1037	74.3789	84.1225	0.153452	0.213722	0.272972	YBR055C	99.56
g1294	17-beta-hydroxysteroid dehydrogenase-like protein	258.849	252.918	218.15	243.306	276.547	203.156	239.005	239.57	530.701	483.433	395.522	469.885	0.0763868	1	1	YBR056W	100
g1295	Mum2p	53.9621	48.9252	40.1083	47.6652	23.2738	59.8296	47.4085	43.504	93.7488	104.863	126.541	108.384	0.113738	1	1	YBR057C	99.45
g1296	ubiquitin-specific protease UBP14	110.454	121.069	126.195	119.239	102.679	86.2478	92.8417	93.9227	52.389	80.1037	81.1406	71.2111	3.61601e-08	3.69499e-09	3.9855e-08	YBR058C	99.62
g1297	serine/threonine protein kinase AKL1	346.538	317.599	333.584	332.574	142.381	179.489	150.127	157.332	453.413	416.539	389.282	419.745	1	1	0.999753	YBR059C	97.02
g1298	origin recognition complex subunit 2	56.4916	38.9743	41.0866	45.5175	39.7024	72.2617	63.2114	58.3918	45.4957	58.2573	66.6512	56.8014	0.58799	0.203633	0.596802	YBR060C	99.52
g1299	tRNA methyltransferase TRM7	26.1379	37.3158	24.4563	29.3033	35.5952	35.7423	37.5318	36.2898	9.65061	20.39	30.9107	20.3171	0.242633	0.766901	0.656508	YBR061C	100
g1300	hypothetical protein	46.3737	42.2913	36.1953	41.6201	38.3333	66.0456	42.7994	49.0594	66.1756	55.3444	43.4682	54.9961	0.3316	0.228619	0.451587	YBR062C	99.44
g1301	hypothetical protein	90.2179	92.8667	80.1384	87.741	35.5952	62.1606	50.7008	49.4855	57.9037	55.3444	70.5151	61.2544	6.75948e-07	1.98052e-09	6.73967e-07	YBR063C	89.85
g1302	Ecm2p	106.238	100.222	89.9992	98.8197	43.8095	48.1745	70.4543	54.1461	68.9329	59.7137	59.8895	62.8454	1	0.0273915	0.999988	YBR065C	99.45
g1303	Nrg2p	20.2358	24.8772	8.80427	17.9724	9.58333	38.8504	21.7289	23.3875	12.4079	18.9336	9.6596	13.667	0.330096	0.586488	0.583296	YBR066C	99.55
g1304	putative lipase	90.2179	88.7288	95.8687	91.6051	212.202	226.886	252.187	230.425	53.7677	37.8672	33.8086	41.8145	1	1	1	YBR067C	96.46
g1305	branched-chain amino acid permease BAP2	76.7273	72.1439	74.3472	74.4062	409.345	271.176	282.476	320.999	70.3116	61.1701	80.1553	70.5457	1	1	0.291115	YBR068C	99.67
g1306	amino acid transporter TAT1	15.1768	19.9018	24.4563	19.845	84.8809	46.6204	49.3839	60.2951	30.5511	30.5851	23.183	28.1064	0.999861	0.964809	0.615812	YBR069C	99.35
g1307	N-acetylglucosaminyldiphosphodolichol N-acetylglucosaminyltransferase anchoring subunit ALG14	31.1968	31.5112	38.1518	33.6199	52.0238	31.8573	34.2395	39.3735	30.3305	30.5851	31.8767	30.9307	2.00484e-13	2.85521e-13	3.18896e-13	YBR070C	99.16
g1308	hypothetical protein	32.8831	40.6328	23.4781	32.3313	110.865	56.7215	62.5529	76.7133	27.5732	48.0622	48.298	41.3111	0.961366	0.728406	0.592655	YBR071W	99.06
g1309	chaperone protein HSP26	157.198	252.918	180.977	197.031	2138.45	4881.94	2383.62	3134.67	4363.17	3909.83	3646.25	3973.08	1	0.00389834	1	YBR072W	99.07
g1310	DNA-dependent ATPase RDH54	74.1979	83.7533	56.7386	71.5633	123.214	101.788	103.377	109.46	157.167	128.166	131.371	138.901	0.998667	0.787597	1	YBR073W	99.57
g1311	Pff1p	186.338	189.067	166.303	180.569	175.238	94.0179	166.588	145.281	53.7677	88.8423	87.9023	76.8375	0.283149	0.997252	0.999958	YBR074W	99.28
g1312	Ecm8p	21.9221	25.7065	16.6303	21.4196	16.4286	8.54708	8.55987	11.1785	42.7384	39.3236	25.115	35.7257	0.973897	0.999996	0.865899	YBR076W	99.44
g1313	Slm4p	50.5895	45.6082	42.0649	46.0875	61.6071	59.8296	48.7254	56.7207	49.6317	42.2365	41.5363	44.4682	4.83042e-13	5.86817e-13	4.00411e-13	YBR077C	98.77
g1314	Ecm33p	527.437	552.274	634.886	571.532	815.952	400.936	720.346	645.745	456.336	474.797	479.087	470.073	0.0497948	0.137495	0.142705	YBR078W	98.83
g1315	translation initiation factor eIF3 core subunit a	135.748	101.167	115.434	117.45	141.012	142.192	167.899	150.368	129.594	152.925	165.054	149.191	0.973881	0.0724887	0.972891	YBR079C	99.28
g1316	AAA family ATPase SEC18	198.985	178.287	198.585	191.952	198.512	99.4569	156.712	151.56	88.2342	96.1245	96.596	93.6515	0.525313	0.945199	0.999667	YBR080C	99.6
g1317	SAGA histone acetyltransferase complex subunit SPT7	196.456	179.945	160.433	178.945	97.2023	256.412	173.173	175.596	195.77	230.553	223.108	216.477	0.114694	0.155544	0.21318	YBR081C	99.02
g1318	E2 ubiquitin-conjugating protein UBC4	224.28	236.334	190.759	217.124	264.226	804.98	458.73	509.312	673.999	605.875	643.609	641.161	0.999174	0.0254777	0.999429	YBR082C	100
g1319	Tec1p	25.2947	24.048	21.5216	23.6214	24.6428	35.7423	21.0705	27.1519	59.2823	65.5394	58.9235	61.2484	1.00597e-09	0.406978	0.406978	YBR083W	99.79
g1220	ribosomal 60S subunit protein L19A	518.466	540.947	517.329	525.581	827.507	766.16	907.702	833.79	398.432	415.549	456.126	423.369	1	1	0.973114	YBR084C-A	100
g1321	ribosomal 60S subunit protein L19A	439.201	425.326	366.933	410.486	568.921	571.069	651.321	597.104	366.709	400.053	456.387	407.716	1	1	0.145354	YBR084C-A	99.45
g1320	trifunctional formate-tetrahydrofolate ligase/methenyltetrahydrofolate cyclohydrolase/methylenetetrahydrofolate dehydrogenase MIS1	69.9821	78.7779	65.5429	71.4343	224.524	122.767	171.856	173.049	74.4476	61.1701	71.481	69.0329	0.99993	0.999757	0.295789	YBR084W	99.49
g1323	hypothetical protein	398.493	310.965	314.997	341.485	186.19	247.865	194.243	209.433	165.439	166.033	123.643	151.705	0.999689	0.897474	1	YBR085C-A	98.82
g1322	ADP/ATP carrier protein AAC3	2.52947	1.65848	7.82602	4.00466	0	3.88504	1.97536	1.95346	0	2.91286	2.89788	1.93691	0.475435	0.405553	0.618922	YBR085W	99.67
g1324	Ist2p	310.307	328.214	338.436	325.652	316.236	183.374	239.676	246.429	468.744	378.672	421.564	422.993	0.988977	1	0.92683	YBR086C	98.12
g1325	replication factor C subunit 5	36.2558	35.6574	32.2823	34.7318	64.3452	40.4044	74.4051	59.7182	27.5732	32.0415	27.0469	28.8872	0.973404	0.99488	0.461158	YBR087W	100
g1326	proliferating cell nuclear antigen	36.2558	31.5112	35.2171	34.328	98.5714	71.4847	80.3311	83.4624	139.245	154.382	149.724	147.783	0.978803	0.359585	1	YBR088C	100
g1327	high-mobility group nucleosome-binding protein	176.22	169.994	159.445	168.553	191.667	225.332	189.634	202.211	474.259	484.992	397.009	452.087	0.565806	1	1	YBR089C-A	100
g1328	acid phosphatase PHO3	15.0925	16.4356	21.1303	17.5528	12.5542	12.2923	16.6457	13.8307	3.28121	19.2395	19.0874	13.8693	0.181916	0.147007	0.243284	YBR092C	99.57
g1329	acid phosphatase PHO5	41.2894	49.5803	56.6604	49.1767	27.0797	23.7065	17.1066	22.6309	31.7092	19.7929	33.4125	28.3049	9.48079e-06	1.184e-08	9.46895e-06	YBR093C	99.79
g1330	putative tubulin tyrosine ligase	61.5505	68.827	78.2602	69.5459	72.5595	52.0595	88.2325	70.9505	68.9329	90.2988	75.3449	78.1922	0.156373	0.192256	0.266407	YBR094W	100
g1331	Rxt2p	53.9621	56.3884	50.8691	53.7399	69.8214	108.781	92.1833	90.2619	93.7488	107.776	78.2427	93.2558	0.999986	0.0934232	0.999952	YBR095C	99.53
g1332	hypothetical protein	51.4326	37.3158	40.1083	42.9523	83.5118	52.0595	59.9191	65.1635	42.7384	42.2365	42.5022	42.4924	0.889112	0.874489	0.249384	YBR096W	100
g1333	ubiquitin-binding serine/threonine protein kinase VPS15	164.627	178.212	168.259	170.366	139.643	98.6799	140.909	126.41	73.0689	62.6266	89.8343	75.1766	0.982088	0.999646	1	YBR097W	99.52
g1334	Mms4p	96.491	135.166	131.086	120.914	110.893	193.024	108.645	137.52	157.167	116.515	118.813	130.832	0.158763	0.143518	0.211622	YBR098W	99.13
g1335	Fes1p	147.553	161.702	163.368	157.541	217.678	604.512	283.134	368.441	1067.08	972.896	850.045	963.341	0.999886	0.999382	1	YBR101C	99.66
g1336	exocyst subunit EXO84	69.9821	57.2176	57.6778	61.6258	60.2381	53.6135	61.8945	58.582	41.3598	50.9751	50.2299	47.5216	3.15938e-13	1.21418e-12	1.45388e-12	YBR102C	99.87
g1337	Sif2p	83.4726	87.8995	73.3689	81.5804	95.8333	64.4916	86.2572	82.194	78.7352	59.7137	52.1618	63.5369	0.112682	0.656587	0.696418	YBR103W	99.44
g1338	organic acid transporter	30.3537	42.2913	36.1953	36.2801	68.4523	44.2894	69.7959	60.8459	22.0585	21.8465	29.9448	24.6166	0.978379	0.999883	0.703092	YBR104W	100
g1339	glucose-induced degradation complex subunit VID24	197.299	189.067	189.781	192.049	139.643	118.882	112.589	123.705	397.054	297.097	289.788	327.98	0.999866	1	0.999997	YBR105C	99.45
g1340	Pho88p	311.968	314.282	295.432	307.228	542.142	456.88	487.182	495.402	288.14	351	302.345	313.828	1	1	0.110488	YBR106W	100
g1341	Iml3p	38.7853	48.096	37.1736	41.3516	50.6547	31.0803	30.9472	37.5608	13.7866	17.4772	12.5575	14.6071	0.117492	0.999956	0.999998	YBR107C	98.37
g1342	Aim3p	79.2568	59.7053	59.6734	66.2118	46.5476	59.8296	34.2329	46.87	96.5061	110.689	102.392	103.196	0.89756	1	0.999066	YBR108W	96.75
g1343	calmodulin	139.121	154.239	125.216	139.525	214.94	174.05	198.194	195.728	136.487	123.797	150.69	136.991	0.999974	0.999924	0.0629506	YBR109C	100
g1344	chitobiosyldiphosphodolichol beta-1,4 mannosyltransferase	48.06	57.2176	48.9126	51.3967	83.5118	57.4985	87.5741	76.1948	49.6317	50.9751	61.8214	54.1427	0.939056	0.854068	0.30407	YBR110W	99.11
g1345	ADP-ribose diphosphatase	364.244	332.526	329.671	342.147	198.512	209.792	202.803	203.702	340.501	336.436	297.516	324.817	1	1	3.17924e-13	YBR111C	99.53
g1346	Sus1p	33.7263	35.6574	28.3693	32.5843	10.9524	34.1883	34.8979	26.6795	19.3012	18.9336	29.9448	22.7265	0.253063	0.375385	0.502992	YBR111W-A	98.96
g1347	transcription regulator CYC8	83.734	87.4434	76.3037	82.4937	58.5678	132.371	69.7959	86.9116	336.407	313.133	300.394	316.644	0.120685	1	1	YBR112C	97.76
g1348	DNA repair protein RAD16	105.395	108.631	116.412	110.146	93.0952	112.666	103.377	103.046	386.024	275.266	299.448	320.246	0.100398	1	1	YBR114W	99.62
g1349	L-aminoadipate-semialdehyde dehydrogenase	282.146	310.136	346.301	312.861	462.738	196.583	291.036	316.785	259.188	196.618	225.069	226.958	0.0853875	0.209685	0.25632	YBR115C	99.64
g1350	transketolase TKL2	64.9231	74.6317	74.3472	71.3007	16.4286	30.3033	19.0951	21.9423	590.907	533.054	493.605	539.189	1	1	1	YBR117C	100
g1352	Mud1p	43.8442	48.9252	50.8691	47.8795	15.0595	64.4916	39.5071	39.6861	63.4183	74.278	64.7193	67.4719	0.20379	0.739975	0.739511	YBR119W	98.66
g1353	Cbp6p	64.08	48.0794	48.9126	53.6907	30.119	122.767	65.1867	72.691	206.785	186.423	182.566	191.925	0.565402	0.999958	1	YBR120C	100
g1354	glycine--tRNA ligase	255.477	281.942	275.867	271.095	373.75	335.667	346.556	351.991	328.121	349.777	364.167	347.355	5.27208e-05	1.51369e-11	5.27208e-05	YBR121C	99.85
g1355	transcription factor TFIIIC subunit TFC1	169.508	160.873	175.117	168.499	227.262	263.405	208.071	232.913	352.937	368.477	350.643	357.352	0.999991	1	1	YBR123C	99.54
g1356	type 2C protein phosphatase PTC4	33.7263	40.6328	38.1518	37.5036	105.417	52.852	62.5529	73.6072	44.1171	55.3444	54.0937	51.1851	0.937761	0.4038	0.79782	YBR125C	99.75
g1357	alpha,alpha-trehalose-phosphate synthase (UDP-forming) TPS1	524.444	598.712	632.929	585.362	354.583	320.904	280.5	318.663	894.75	876.772	846.171	872.564	1	1	1	YBR126C	100
g1358	hypothetical protein	69.9821	77.1111	45.9779	64.357	43.8095	77.7007	56.6269	59.379	202.663	187.88	156.167	182.236	0.111419	1	1	YBR126W-A	100
g1359	H(+)-transporting V1 sector ATPase subunit B	914.826	894.071	968.47	925.789	1151.37	459.988	745.361	785.572	450.821	441.299	454.001	448.707	0.0956784	0.866223	0.924085	YBR127C	100
g1360	Atg14p	53.1189	56.3884	42.0649	50.5241	23.2738	34.9653	27.655	28.6314	60.661	52.4315	52.1618	55.0848	4.87e-08	4.87074e-08	1.16494e-11	YBR128C	99.71
g1361	Opy1p	70.8252	71.3147	59.6734	67.2711	76.6666	73.8157	61.8945	70.7923	69.3465	66.9958	49.264	61.8688	1.318e-13	2.79304e-13	3.23359e-13	YBR129C	99.7
g1362	She3p	35.4126	35.6574	29.3476	33.4725	16.4286	64.4916	57.2853	46.0685	53.7677	62.6266	69.5491	61.9811	0.80882	0.297403	0.921879	YBR130C	99.76
g1363	Ccz1p	49.7463	48.096	45.9779	47.94	32.8571	23.3102	28.9719	28.3797	28.9518	30.5851	25.115	28.2173	2.51161e-08	5.40052e-12	2.51141e-08	YBR131W	99.43
g1364	Agp2p	118.885	101.997	103.695	108.192	105.417	64.4916	72.4297	80.7793	57.9037	52.4315	55.0597	55.1316	0.979503	0.727688	0.999996	YBR132C	99.33
g1365	protein arginine N-methyltransferase	88.5316	96.1919	107.608	97.4437	123.214	84.6938	80.9896	96.2992	78.5836	83.0166	80.1747	80.5916	0.159203	0.248395	0.347508	YBR133C	99.4
g1366	cyclin-dependent protein kinase regulatory subunit CKS1	16.02	16.5848	17.6183	16.741	28.75	49.7207	22.3874	33.6193	51.0104	30.5851	38.6384	40.0779	0.982997	0.230911	0.994754	YBR135W	100
g1367	protein kinase MEC1	226.809	176.628	208.368	203.935	131.428	87.0248	134.983	117.812	64.797	78.6473	67.6172	70.3538	0.999963	0.994091	1	YBR136W	99.62
g1368	hypothetical protein	94.4337	94.5335	84.1297	91.0323	47.9166	38.8504	38.1902	41.6524	59.2823	50.9751	52.1618	54.1398	0.986092	5.63679e-06	0.986086	YBR137W	100
g1369	hypothetical protein	45.5305	67.9977	70.4342	61.3208	30.119	21.7562	31.6057	27.827	41.3873	55.3444	49.264	48.6652	0.999996	0.991719	0.500718	YBR138C	99.12
g1370	carboxypeptidase C	570.185	561.396	569.343	566.975	417.559	208.238	264.698	296.832	631.426	501.012	478.73	537.056	1	1	0.128638	YBR139W	99.02
g1371	GTPase-activating protein IRA1	1259.67	1227.28	1388.15	1291.7	677.678	436.678	591.29	568.549	609.367	696.174	644.286	649.942	1	0.322132	1	YBR140C	99.32
g1372	25S rRNA (adenine2142-N1)-methyltransferase	16.8632	7.46317	17.6085	13.9783	17.7976	11.6551	16.4613	15.3047	15.1652	20.39	8.69364	14.7496	0.112008	0.123291	0.167752	YBR141C	98.81
g1373	putative ATP-dependent RNA helicase	53.9621	58.8761	58.6951	57.1778	58.869	98.6799	80.3311	79.2934	78.5836	79.6231	82.1066	80.1044	0.988115	0.0584987	0.986096	YBR142W	98.97
g1374	translation termination factor eRF1	180.436	180.774	190.759	183.99	256.012	167.834	279.184	234.343	113.05	100.494	127.507	113.683	0.258174	0.998638	0.986505	YBR143C	100
g1375	alcohol dehydrogenase ADH5	127.317	161.702	171.194	153.404	121.845	129.76	92.1833	114.596	95.1275	80.1037	76.3108	83.8473	0.912431	0.715107	0.999885	YBR145W	100
g1376	mitochondrial 37S ribosomal protein MRPS9	107.081	109.46	119.347	111.963	145.119	190.367	200.828	178.771	165.439	132.535	157.451	151.809	1	0.4969	0.992791	YBR146W	99.28
g1377	cationic amino acid transporter	167.788	195.701	176.115	179.868	157.44	146.854	151.444	151.913	329.499	251.963	224.103	268.522	0.311733	0.999993	0.998854	YBR147W	95.44
g1378	Ysw1p	89.3747	65.51	58.6854	71.19	16.4286	73.0387	41.4825	43.6499	252.308	272.338	225.136	249.928	0.900233	1	1	YBR148W	93.51
g1379	D-arabinose 1-dehydrogenase (NAD(P)(+)) ARA1	421.579	461.514	467.605	450.232	505.178	331.782	383.219	406.726	410.84	432.56	382.52	408.64	0.263294	0.115375	0.27468	YBR149W	99.71
g1380	Tbs1p	115.521	119.469	132.064	122.351	73.9285	78.4777	67.1621	73.1894	92.3701	83.0166	88.8297	88.0721	5.08922e-05	7.29005e-08	5.08193e-05	YBR150C	97.07
g1381	Apd1p	198.985	250.431	237.715	229.044	191.667	154.624	183.708	176.666	228.857	206.813	231.83	222.5	0.997093	0.991681	0.139036	YBR151W	100
g1382	U4/U6-U5 snRNP complex subunit SPP381	21.0789	9.95089	8.80427	13.278	9.58333	28.7493	13.169	17.1672	46.8744	39.3236	43.4682	43.2221	0.249352	0.999823	0.999999	YBR152W	99.31
g1383	2,5-diamino-6-(ribosylamino)-4(3H)-pyrimidinone 5'-phosphate reductase	21.9221	29.0234	28.3693	26.4383	26.0119	36.5193	25.6796	29.4036	8.27195	20.39	16.4213	15.0278	1.10312e-12	1.13402e-10	1.12691e-10	YBR153W	98.36
g1384	DNA-directed RNA polymerase core subunit RPB5	35.4126	25.7065	23.4781	28.199	35.5952	57.4985	59.9191	51.0043	38.5887	62.6266	49.264	50.1597	0.999254	0.140511	0.997834	YBR154C	99.53
g1385	HSP70/90 family co-chaperone CNS1	42.1579	33.9989	31.1573	35.7714	32.8571	88.5788	53.3346	58.2569	62.0396	62.4372	65.6853	63.3874	0.921001	0.16666	0.936296	YBR155W	99.22
g1386	Sli15p	24.4516	22.3895	19.565	22.1354	20.5357	39.6274	26.9965	29.0532	57.9037	49.5187	60.8555	56.0926	1.55813e-08	0.000606229	0.000606245	YBR156C	99.57
g1387	Ics2p	19.3926	15.7556	16.6303	17.2595	4.10714	17.8712	5.26761	9.08197	19.3012	30.5851	23.183	24.3564	0.783692	0.983981	0.622034	YBR157C	99.22
g1388	Amn1p	6.74526	11.6094	17.6085	11.9877	57.5	72.2617	54.6515	61.471	49.6317	65.5394	56.9916	57.3876	1	1.66196e-13	1	YBR158W	98.84
g1389	ketoreductase	149.239	157.556	162.39	156.395	249.166	202.799	229.141	227.036	124.107	112.145	95.63	110.627	1	1	0.999424	YBR159W	98.56
g1390	cyclin-dependent serine/threonine-protein kinase CDC28	24.4516	25.7065	22.4998	24.2193	32.8571	42.7354	33.581	36.3912	12.4079	36.4108	29.9448	26.2545	0.641521	0.515426	0.253106	YBR160W	100
g1391	mannosylinositol phosphorylceramide synthase catalytic subunit CSH1	69.1389	82.0948	68.4777	73.2371	69.8214	66.0456	90.8664	75.5778	66.1756	61.1701	73.4129	66.9196	0.0253664	0.0440025	0.0489868	YBR161W	100
g1392	Tos1p	69.1389	58.8761	91.9557	73.3236	633.869	249.419	456.307	446.532	314.886	321.871	283.992	306.916	1	0.0559385	0.999999	YBR162C	99.56
g1393	Exo5p	109.965	110.289	90.9775	103.744	86.2499	66.8226	80.3311	77.8012	41.3598	55.3444	54.0937	50.266	2.05916e-05	2.07944e-05	4.13859e-05	YBR163W	98.46
g1394	Arf family GTPase ARL1	35.4126	37.3158	37.1736	36.634	54.7619	78.4777	70.4543	67.898	59.2823	45.1494	51.9203	52.1173	3.0574e-07	8.04903e-08	2.2525e-07	YBR164C	100
g1395	Ubs1p	44.6874	30.6819	32.2823	35.8839	56.1309	53.6135	61.8945	57.213	56.525	46.6058	34.7746	45.9685	1.31853e-10	7.47077e-11	5.74017e-11	YBR165W	100
g1396	prephenate dehydrogenase (NADP(+))	102.022	102.826	78.2602	94.3694	95.8333	89.3558	111.278	98.8225	70.3116	81.5602	57.9576	69.9431	0.0562914	0.987004	0.985416	YBR166C	98.89
g1397	Pex32p	36.2558	41.462	56.7386	44.8188	27.3809	30.3033	32.9226	30.2023	23.4372	26.2158	18.3532	22.6687	1.07272e-09	1.15423e-10	1.188e-09	YBR168W	98.79
g1398	adenyl-nucleotide exchange factor SSE2	564.916	586.273	598.69	583.293	329.94	477.859	316.702	374.834	2171.26	2052.11	1736.79	1986.72	0.999778	1	1	YBR169C	99.42
g1399	Npl4p	107.081	104.484	116.412	109.326	135.536	80.0318	123.13	112.899	38.6024	46.6058	58.9235	48.0439	0.0972624	0.999998	0.999998	YBR170C	99.66
g1400	Sec63 complex subunit SEC66	26.981	23.2187	13.6955	21.2984	26.0119	38.8504	33.581	32.8144	60.661	30.5851	34.7746	42.0069	0.863452	0.305865	0.956231	YBR171W	100
g1401	Smy2p	96.12	79.6071	76.3037	84.0103	78.0357	222.224	119.18	139.813	230.222	221.378	224.103	225.234	0.945112	0.415017	0.999374	YBR172C	98.92
g1402	Ump1p	98.7	94.5335	101.738	98.3239	209.464	229.994	244.286	227.915	357.073	324.784	289.788	323.882	1	0.999983	1	YBR173C	99.32
g1403	Swd3p	63.2368	68.7772	55.7604	62.5915	104.048	93.7304	81.062	92.9466	53.7677	43.6929	41.5363	46.3323	4.19729e-06	4.28285e-06	8.5559e-08	YBR175W	98.66
g1404	medium-chain fatty acid ethyl ester synthase/esterase	193.083	203.993	215.216	204.097	171.131	170.165	125.764	155.687	377.753	361.195	279.162	339.37	0.904105	1	0.999975	YBR177C	99.33
g1405	mitofusin	211.633	214.931	239.672	222.078	91.7261	196.583	177.782	155.364	272.892	279.635	250.184	267.57	0.902328	0.996797	0.547267	YBR179C	99.65
g1406	Dtr1p	10.1179	6.63393	5.86951	7.54044	10.9524	12.4321	5.92607	9.77019	24.8159	26.2158	35.7405	28.924	7.00573e-10	0.0216194	0.0216194	YBR180W	98.95
g1408	Smp1p	72.5116	92.0457	91.9557	85.5043	169.789	80.8088	96.7924	115.797	31.7092	34.9544	36.7065	34.4567	0.144277	0.999491	0.998862	YBR182C	99.34
g1409	phytoceramidase	260.536	267.016	278.802	268.784	121.845	123.544	88.891	111.427	312.997	243.224	235.694	263.972	1	1	0.177374	YBR183W	100
g1410	hypothetical protein	4.21579	2.48772	2.93476	3.21276	5.47619	10.8781	5.92607	7.42679	11.0293	14.5643	9.6596	11.7511	8.21499e-11	2.14898e-11	1.03434e-10	YBR184W	99.24
g1411	Mba1p	60.7073	47.2667	47.9344	51.9695	160.178	108.004	134.324	134.169	89.6128	109.232	106.256	101.7	1	0.506337	0.999998	YBR185C	99.64
g1412	Pch2p	102.022	111.118	105.651	106.264	109.524	108.004	95.4755	104.334	89.6128	61.1701	60.8555	70.5461	2.00695e-12	1.80846e-08	1.80864e-08	YBR186W	98.84
g1413	Ntc20p	25.2947	24.9187	26.4128	25.5421	10.9524	48.1745	27.655	28.9273	27.5732	23.3029	34.7746	28.5502	0.298861	0.265741	0.392311	YBR188C	96.43
g1414	ribosomal 40S subunit protein S9B	174.829	201.63	178.521	184.993	618.659	465.637	563.608	549.301	372.39	393.149	476.382	413.974	1	0.540827	1	YBR189W	99.49
g1415	ribosomal 60S subunit protein L21A	217.138	220.205	216.663	218.002	499.593	348.83	481.605	443.342	256.72	339.844	317.202	304.589	1	0.867635	0.925949	YBR191W	100
g1416	Rim2p	61.5505	64.6808	48.9126	58.3813	62.9761	59.8296	68.479	63.7616	34.4665	49.5187	30.9107	38.2986	2.21706e-12	3.44961e-09	3.44775e-09	YBR192W	100
g1417	Med8p	37.0989	47.2667	25.4346	36.6001	35.5952	44.2894	34.2395	38.0414	30.3305	26.2158	34.7746	30.4403	0.0794323	0.160945	0.186735	YBR193C	99.1
g1418	Aim4p	7.58842	5.80469	8.80427	7.39913	8.21428	13.9861	8.55987	10.2534	19.3012	8.73859	11.5915	13.2104	1.44517e-12	1.28111e-12	2.56415e-12	YBR194W	99.19
g1419	Msi1p	37.0989	46.4375	40.1083	41.2149	43.8095	27.1953	30.9472	33.984	16.5439	21.8465	20.2852	19.5585	9.33734e-11	9.25707e-10	1.01899e-09	YBR195C	99.76
g1420	glucose-6-phosphate isomerase	1797.6	1997.64	2108.13	1967.79	933.758	644.916	677.758	752.144	672.786	690.349	749.585	704.24	1	0.0430749	1	YBR196C	99.82
g1421	hypothetical protein	17.7063	19.9018	8.80427	15.4708	15.0595	6.21606	7.90142	9.72566	4.13598	5.82573	6.76172	5.57447	0.874523	0.298717	0.971955	YBR197C	98.16
g1422	chromatin modification protein	90.2179	95.3627	85.108	90.2295	80.7738	101.811	65.8452	82.8101	151.652	196.618	158.166	168.812	0.110817	1	1	YBR198C	100
g1423	putative mannosyltransferase	268.369	257.894	289.563	271.942	299.821	224.555	287.085	270.487	194.391	182.054	170.975	182.473	0.0602254	0.999989	0.999995	YBR199W	99.57
g1424	phosphatidylinositol-3-phosphate-binding protein BEM1	91.061	69.6562	81.1949	80.6374	86.2499	88.5788	98.1093	90.9794	52.389	56.8008	69.5491	59.5797	6.28408e-12	2.05846e-10	1.99722e-10	YBR200W	100
g1425	Der1p	37.0989	33.1696	32.2823	34.1836	23.2738	83.1398	46.0916	50.8351	51.0104	43.6929	45.4001	46.7011	0.519849	0.24315	0.526848	YBR201W	99.53
g1426	mini-chromosome maintenance complex protein 7	56.4916	66.3393	80.2167	67.6825	84.8946	62.9376	77.6973	75.1765	59.2823	48.0622	53.1278	53.4908	0.0470751	0.424487	0.40107	YBR202W	99.76
g1427	Cos111p	503.365	495.886	465.648	488.3	308.036	188.813	215.972	237.607	209.556	192.103	174.839	192.166	1	0.325871	1	YBR203W	99.13
g1428	triacylglycerol lipase	56.4916	54.7299	51.8474	54.3563	28.75	34.9653	39.5071	34.4075	38.6024	29.1286	41.5363	36.4224	3.81553e-10	1.70889e-12	3.80677e-10	YBR204C	98.4
g1429	mannosyltransferase KTR3	59.021	64.6808	88.0427	70.5815	106.786	68.3766	98.7678	91.31	67.5543	71.3651	50.2299	63.0498	0.498116	0.696876	0.465692	YBR205W	99.75
g1430	Fth1p	72.5116	80.4364	105.651	86.1997	104.048	81.5858	98.7678	94.8004	110.293	96.1682	114.949	107.137	0.185582	0.39903	0.540356	YBR207W	99.78
g1431	bifunctional urea carboxylase/allophanate hydrolase	1447.7	1441.1	1688.57	1525.79	871.22	308.472	505.033	561.575	188.876	197.579	208.647	198.368	1	0.999991	1	YBR208C	99.51
g1433	Ame1p	31.1968	15.5648	23.4781	23.4132	35.5952	34.9653	39.5071	36.6892	39.9811	52.4315	28.9788	40.4638	0.946963	0.109392	0.959628	YBR211C	99.69
g1434	Ngr1p	92.7473	94.5335	106.63	97.9701	60.2381	41.9584	48.067	50.0878	45.4957	29.1286	28.9788	34.5344	1	7.35322e-12	1	YBR212W	99.55
g1435	bifunctional precorrin-2 dehydrogenase/sirohydrochlorin ferrochelatase MET8	8.43158	9.12165	2.93476	6.82933	16.4286	10.1011	6.58452	11.0381	12.4079	10.195	15.4554	12.6861	1.45685e-12	1.81154e-12	3.11644e-12	YBR213W	98.91
g1436	Sds24p	139.964	119.411	154.564	137.98	102.679	109.558	77.0389	96.4251	417.899	369.934	356.439	381.424	0.999004	1	1	YBR214W	99.43
g1437	Hpc2p	100.336	91.2165	97.8252	96.4592	38.3333	118.882	71.1128	76.1094	107.535	123.797	138.132	123.155	0.23188	0.681722	0.622095	YBR215W	99
g1438	Ybp1p	95.2768	106.143	103.695	101.705	145.119	69.1537	92.1833	102.152	44.1171	52.4315	52.1618	49.5701	0.111383	0.995364	0.997362	YBR216C	99.7
g1439	Atg12p	13.4905	12.4386	15.652	13.8604	9.58333	13.2247	14.4859	12.4313	13.7866	8.73859	15.4554	12.6602	2.70673e-13	2.94355e-13	4.23975e-13	YBR217W	100
g1440	pyruvate carboxylase 2	161.136	158.99	188.294	169.473	224.743	214.081	161.716	200.18	640.539	517.048	435.725	531.104	0.126159	1	1	YBR218C	99.83
g1441	hypothetical protein	39.6284	48.9252	46.9561	45.1699	34.2262	36.5193	35.5564	35.434	19.3012	13.1079	19.3192	17.2428	7.53256e-10	5.65654e-07	5.66408e-07	YBR220C	99.64
g1442	pyruvate dehydrogenase (acetyl-transferring) subunit E1 beta	310.282	328.379	325.758	321.473	602.381	343.437	488.571	478.13	195.77	179.141	201.886	192.265	0.484673	0.999878	0.978727	YBR221C	99.73
g1443	Pcs60p	334.734	364.037	422.605	373.792	399.762	247.865	285.11	310.912	202.649	205.357	267.571	225.192	0.538428	0.604096	0.96457	YBR222C	100
g1444	tyrosyl-DNA phosphodiesterase 1	16.02	23.2187	19.565	19.6013	15.0595	4.66204	12.5106	10.744	17.9226	8.73859	8.69364	11.7849	0.91483	0.0720613	0.902918	YBR223C	99.22
g1445	hypothetical protein	122.258	108.631	117.4	116.096	73.9285	47.3974	71.1128	64.1463	79.9622	94.668	84.0385	86.2229	0.00053369	4.26126e-05	0.000491077	YBR225W	99.67
g1446	Mcx1p	67.4526	92.875	91.9557	84.0944	50.6547	94.7949	97.4509	80.9668	88.2342	75.7344	112.196	92.0549	0.168315	0.202745	0.279216	YBR227C	99.42
g1447	endonuclease	43.001	47.2667	43.0431	44.437	19.1667	32.6343	27.655	26.4853	28.9518	26.2158	34.7746	29.9807	2.05428e-10	2.44413e-12	2.03538e-10	YBR228W	98.68
g1448	glucan 1,3-alpha-glucosidase ROT2	157.67	157.556	134.021	149.749	153.333	103.342	144.221	133.632	132.351	106.319	124.551	121.074	0.411232	0.228008	0.559462	YBR229C	98.85
g1449	Om14p	361.715	364.037	347.387	357.713	375.119	480.968	391.12	415.736	896.859	768.996	700.321	788.725	0.313603	1	1	YBR230C	97.71
g1450	Swc5p	36.2558	38.9743	38.1518	37.794	23.2738	19.4252	20.1289	20.9426	41.3598	39.3236	45.4001	42.0278	2.03747e-08	2.03913e-08	1.87926e-11	YBR231C	98.68
g1451	Pbp2p	26.981	27.3649	31.3041	28.55	15.0595	38.0734	27.655	26.9293	20.6799	40.7801	21.2511	27.5704	0.204971	0.23893	0.316963	YBR233W	100
g1452	Dad3p	6.74526	5.80469	2.93476	5.16157	8.21428	17.8712	15.8028	13.9628	17.9226	11.6515	6.76172	12.1119	0.986371	0.196171	0.95325	YBR233W-A	100
g1453	Arc40p	173.69	165.848	193.694	177.744	198.512	141.415	153.419	164.449	180.604	171.859	177.727	176.73	0.153643	0.152387	0.145605	YBR234C	99.48
g1454	Vhc1p	460.364	481.789	517.495	486.549	280.655	156.955	186.342	207.984	165.439	160.207	153.588	159.745	1	0.399729	1	YBR235W	99.91
g1455	mRNA (guanine-N7)-methyltransferase	42.1579	43.9498	38.1518	41.4198	50.6547	37.2964	48.6859	45.5457	31.7092	49.5187	36.7065	39.3114	1.70145e-13	2.45331e-13	2.84544e-13	YBR236C	99.54
g1456	DEAD-box RNA helicase PRP5	136.592	114.435	109.564	120.197	79.4047	121.213	92.8417	97.8199	126.823	123.826	122.677	124.442	0.42394	0.465614	0.224795	YBR237W	98.23
g1457	hypothetical protein	127.131	110.289	137.934	125.118	41.0714	24.8642	55.9684	40.6347	49.6317	55.3444	36.7065	47.2275	1	0.139318	1	YBR238C	99.86
g1458	Ert1p	124.787	121.069	116.412	120.756	50.6547	71.4847	55.9684	59.3693	59.2823	56.8008	66.6512	60.9115	1	4.78681e-13	1	YBR239C	98.87
g1459	Thi2p	49.7463	63.0306	49.8909	54.2226	16.4286	14.7631	11.1937	14.1285	51.0104	42.2365	31.8767	41.7079	0.999997	0.999997	7.16e-08	YBR240C	99.78
g1460	hypothetical protein	108.767	121.069	142.825	124.22	95.8333	49.7285	51.3592	65.6403	93.7626	87.3859	101.426	94.1914	0.999998	0.981338	0.701848	YBR241C	100
g1461	hypothetical protein	89.3747	80.4364	72.3907	80.7339	36.9643	55.9445	44.1163	45.675	15.1652	37.8672	36.7065	29.913	0.999916	0.770832	1	YBR242W	100
g1462	UDP-N-acetylglucosamine--dolichyl-phosphate N-acetylglucosaminephosphotransferase	27.8242	28.1942	31.3041	29.1075	35.5952	27.9723	32.9226	32.1634	30.3305	23.3029	24.149	25.9275	2.10253e-13	3.55317e-13	3.94005e-13	YBR243C	100
g1464	chromatin-remodeling ATPase ISW1	105.395	104.435	124.238	111.356	104.048	181.043	135.641	140.244	195.783	225.747	198.988	206.839	0.74473	0.955205	0.999986	YBR245C	99.72
g1465	diphthamide synthase	12.6474	12.4386	7.82602	10.9707	16.4286	12.4321	14.4859	14.4489	2.75732	7.28216	4.8298	4.95642	2.22512e-12	6.76427e-11	6.58904e-11	YBR246W	100
g1466	diphthamide synthase	6.74526	10.7801	12.7173	10.0809	21.9047	15.5401	15.8028	17.7492	11.0293	13.1079	4.8298	9.65565	8.90239e-12	9.21041e-12	1.55364e-12	YBR246W	100
g1467	snoRNA-binding rRNA-processing protein ENP1	32.04	28.1942	27.3911	29.2084	42.4404	33.4113	34.8189	36.8902	20.6799	32.0415	38.6384	30.4533	3.85096e-13	2.76618e-13	3.94673e-13	YBR247C	99.59
g1468	imidazoleglycerol-phosphate synthase	36.2558	57.2176	55.7604	49.7446	117.738	66.8226	92.8417	92.4675	63.4183	61.1701	63.7533	62.7806	0.989713	0.707389	0.665685	YBR248C	99.82
g1469	3-deoxy-7-phosphoheptulonate synthase ARO4	89.3747	95.3627	98.8035	94.5136	219.047	129.76	184.367	177.725	162.682	147.1	160.349	156.71	0.999979	0.116475	0.999773	YBR249C	100
g1470	Spo23p	5.05895	2.48772	3.91301	3.81989	6.84523	6.21606	3.29226	5.45118	13.7866	18.9336	19.3192	17.3465	8.12451e-11	6.45046e-06	6.45054e-06	YBR250W	99.43
g1471	mitochondrial 37S ribosomal protein MRPS5	53.9621	43.1205	44.0214	47.0347	47.9166	85.4708	65.1867	66.1914	82.7195	71.3651	85.0045	79.6964	0.98043	0.202157	0.997804	YBR251W	100
g1472	bifunctional dITP/dUTP diphosphatase	14.3337	4.97544	13.6955	11.0016	28.75	24.0872	23.0458	25.2943	30.3305	32.0415	24.149	28.8403	8.05955e-08	1.61068e-11	8.06106e-08	YBR252W	99.32
g1473	Srb6p	34.5695	31.5112	22.4998	29.5268	35.5952	66.0456	37.5318	46.3909	71.6903	65.5394	53.1278	63.4525	0.928547	0.392537	0.995566	YBR253W	100
g1474	TRAPP subunit TRS20	34.5695	32.3404	32.2823	33.0641	60.2381	40.4044	40.1656	46.936	19.3012	33.4979	31.8767	28.2253	0.468447	0.574481	0.174313	YBR254C	99.43
g1476	hypothetical protein	63.2368	53.0714	55.7604	57.3562	60.2381	87.8018	76.3804	74.8068	110.293	99.0373	104.324	104.551	9.55046e-08	3.98619e-07	4.94124e-07	YBR255C-A	99.17
g1475	Mtc4p	185.495	202.326	145.76	177.86	52.0238	98.6799	79.6727	76.7921	78.5836	75.7344	92.7321	82.35	1	0.12603	1	YBR255W	99.57
g1477	riboflavin synthase	121.415	100.338	105.651	109.135	179.345	315.465	246.254	247.021	585.93	492.274	435.648	504.617	1	0.99993	1	YBR256C	99.58
g1478	RNase P/RNase MRP complex subunit	36.2558	42.2913	37.1736	38.5735	24.6428	61.3836	26.3381	37.4548	79.9622	75.7344	88.8683	81.5217	0.135411	0.999911	0.999952	YBR257W	100
g1479	Shg1p	11.8042	13.2679	13.6955	12.9225	8.21428	21.7562	12.5106	14.1604	16.5439	13.1079	23.183	17.6116	0.129035	0.188628	0.270497	YBR258C	100
g1480	hypothetical protein	42.1579	49.7544	44.0214	45.3112	20.5357	36.5193	42.1409	33.0653	16.5439	23.3029	20.2852	20.044	0.0860508	0.981497	0.999137	YBR259W	99.85
g1481	Rgd1p	75.041	70.4855	74.3472	73.2912	62.9761	56.7215	54.6515	58.1164	92.3701	88.8423	75.3449	85.5191	2.6964e-11	3.64542e-11	9.71887e-12	YBR260C	99.7
g1482	N-terminal protein methyltransferase	25.2947	29.8527	26.4128	27.1867	39.7024	20.2022	39.5071	33.1372	31.7092	33.4979	25.115	30.1073	0.173818	0.146902	0.212805	YBR261C	100
g1483	Mic12p	64.08	48.9252	54.7821	55.9291	109.524	136.753	109.777	118.685	139.245	135.448	151.656	142.116	1	1.89496e-12	1	YBR262C	100
g1484	glycine hydroxymethyltransferase SHM1	208.26	189.067	196.629	197.985	336.785	209.8	269.965	272.183	172.332	145.643	142.962	153.646	0.694808	0.994704	0.768722	YBR263W	100
g1485	Rab family GTPase YPT10	31.1968	29.8527	35.2171	32.0889	12.3214	31.0803	25.0212	22.8076	45.4957	33.4979	43.4682	40.8206	3.87119e-12	1.99014e-11	1.6268e-11	YBR264C	99.5
g1486	3-dehydrosphinganine reductase	43.8442	58.0469	64.5647	55.4852	52.0238	27.1953	41.4825	40.2338	30.3305	23.3029	30.9107	28.1814	0.869444	0.424903	0.992702	YBR265W	100
g1487	Rei1p	48.9031	38.1617	48.9126	45.3258	67.0833	76.1467	53.3346	65.5215	89.6128	59.7137	95.63	81.6522	0.887156	0.522508	0.998323	YBR267W	99.24
g1488	mitochondrial 54S ribosomal protein YmL37	40.4716	53.9007	43.0431	45.8051	95.8333	108.781	76.3804	93.6649	128.215	132.535	133.302	131.351	1	0.994717	1	YBR268W	99.05
g1489	Sdh8p	51.4326	63.8515	55.7604	57.0148	112.262	83.1398	61.8945	85.7654	209.556	225.689	175.805	203.683	0.784794	1	1	YBR269C	100
g1490	Bit2p	48.9031	44.779	57.7169	50.4663	43.8095	37.2964	34.2395	38.4484	38.6024	33.4979	35.7405	35.947	9.97758e-12	5.448e-13	1.02616e-11	YBR270C	99.82
g1491	S-adenosylmethionine-dependent methyltransferase	18.5495	30.6819	28.3693	25.8669	47.9166	45.8434	43.4578	45.7393	19.3012	30.5851	22.2171	24.0345	3.42937e-08	3.42965e-08	1.40166e-11	YBR271W	99.52
g1492	Hsm3p	57.3347	77.1194	62.6082	65.6874	47.9166	40.4044	55.31	47.877	34.4665	37.8672	44.4342	38.9226	7.76494e-10	2.34382e-11	7.9976e-10	YBR272C	99.79
g1493	Ubx7p	109.61	124.386	108.586	114.194	113.631	116.551	92.8417	107.675	128.215	133.992	140.064	134.09	4.4111e-13	8.42297e-12	8.11394e-12	YBR273C	98.85
g1494	serine/threonine protein kinase CHK1	50.5895	48.096	49.8909	49.5254	47.9166	37.2964	44.1163	43.1098	31.7092	30.5851	42.5022	34.9321	1.13835e-12	9.78271e-13	2.03663e-12	YBR274W	99.43
g1495	DNA-binding protein RIF1	114.054	112.777	91.9557	106.262	72.5595	99.4569	76.3804	82.7989	85.4768	91.7552	103.358	93.5299	0.535992	0.170643	0.422034	YBR275C	98.85
g1496	tyrosine/serine/threonine protein phosphatase PPS1	156.827	138.483	140.868	145.393	191.667	142.969	173.173	169.27	85.4768	119.427	113.017	105.974	0.207497	0.999696	0.995461	YBR276C	99.75
g1497	DNA polymerase epsilon noncatalytic subunit	74.1979	58.0386	63.5864	65.2743	62.9761	94.624	69.7959	75.7987	77.2049	56.8008	58.9235	64.3098	0.251426	0.27701	0.255918	YBR278W	100
g1498	Paf1p	70.5807	59.7053	44.0214	58.1025	60.2381	225.324	106.011	130.524	299.169	241.768	205.749	248.895	0.989034	0.344435	0.999921	YBR279W	100
g1499	SCF ubiquitin ligase complex subunit SAF1	53.9621	72.1439	81.1949	69.1003	67.9321	35.7423	40.1656	47.9467	53.7677	61.1701	56.0257	56.9878	0.890753	0.486505	0.647391	YBR280C	99.69
g1500	glutamine amidotransferase subunit DUG2	71.6684	63.0223	70.4342	68.375	123.214	68.3766	109.961	100.517	33.0878	40.7801	38.6384	37.5021	0.625876	0.99994	0.989571	YBR281C	99.89
g1501	mitochondrial 54S ribosomal protein YmL27	45.5305	43.1205	34.2388	40.9633	30.119	83.1398	62.5529	58.6039	113.05	106.319	94.6641	104.678	0.846571	0.955694	0.999993	YBR282W	98.63
g1502	Ssh1p	138.278	149.263	206.411	164.651	247.797	198.137	198.194	214.709	212.313	206.813	195.124	204.75	0.878791	0.113924	0.876629	YBR283C	99.8
g1503	metallo-dependent hydrolase superfamily protein	64.9231	51.4129	73.3689	63.235	56.1309	52.8365	41.4825	50.15	158.546	142.73	120.745	140.674	0.377693	1	1	YBR284W	99.5
g1504	hypothetical protein	35.4126	35.6574	30.3258	33.7986	28.75	45.8434	28.3134	34.3023	55.1326	43.6929	45.4001	48.0752	3.83768e-13	8.5239e-12	8.75139e-12	YBR285W	100
g1505	Ape3p	702.35	746.317	705.33	717.999	592.797	504.278	477.378	524.818	2145.18	1947.25	1744.51	1945.65	0.999843	1	1	YBR286W	99.81
g1506	hypothetical protein	477.16	500.032	568.365	515.186	631.131	289.824	356.881	425.945	430.142	413.627	356.893	400.22	0.247865	0.0870521	0.27345	YBR287W	99.53
g1507	Apm3p	46.3737	48.096	36.1953	43.555	71.1904	68.3766	63.2114	67.5928	37.2238	52.3733	43.4682	44.3551	1.35847e-09	1.35511e-09	5.40366e-12	YBR288C	99.38
g1508	Snf5p	82.7138	99.7577	68.419	83.6301	75.3249	76.9859	56.133	69.4813	60.661	88.9151	95.8908	81.8223	0.361444	0.335323	0.304039	YBR289W	99.23
g1509	Bsd2p	158.514	140.142	118.369	139.008	76.6666	214.454	160.004	150.375	321.228	330.61	324.562	325.467	0.15066	0.999997	1	YBR290W	99.69
g1510	Ctp1p	28.6674	35.6574	31.3041	31.8763	43.8095	26.4182	28.3134	32.8471	23.4372	21.8465	28.0128	24.4322	2.46843e-13	5.36998e-13	6.80973e-13	YBR291C	99.67
g1511	Vba2p	32.04	25.7065	44.9996	34.2487	46.5476	35.7423	36.2149	39.5016	17.9226	23.3029	21.2511	20.8255	0.0223474	0.891317	0.883446	YBR293W	100
g1512	sulfate permease	81.7863	76.2902	72.3907	76.8224	429.881	266.514	283.134	326.509	68.9329	59.7137	68.5831	65.7433	1	1	0.326594	YBR294W	100
g1513	cation-transporting P-type ATPase PCA1	184.652	173.311	212.281	190.081	188.928	83.1398	123.13	131.733	59.2823	59.7137	51.1959	56.7306	0.777014	0.998792	1	YBR295W	99.92
g1514	Pho89p	0	1.65848	0	0.552827	9.58333	2.33102	5.92607	5.94681	9.65061	7.28216	3.86384	6.9322	0.994426	0.0936301	0.996844	YBR296C	99.65
g5025	maltose permease	102.022	131.849	136.955	123.609	165.655	196.591	147.493	169.913	483.909	349.544	336.154	389.869	0.623551	1	1	YBR298C	99.67
g5024	alpha-glucosidase MAL32	8.43158	6.63393	4.89126	6.65225	68.1785	39.301	49.7197	52.3998	58.9239	53.5239	39.4208	50.6229	1	0.144204	1	YBR299W	99.83
g4876	protein retrieval receptor	59.021	74.6317	82.1732	71.942	82.1428	90.1328	73.7466	82.0074	67.5543	53.888	71.481	64.3078	3.93976e-13	7.15606e-13	5.08036e-13	YCL001W	100
g4875	CDP-diacylglycerol--glycerol-3-phosphate 3-phosphatidyltransferase	49.7463	40.6328	53.8039	48.061	30.119	22.5332	29.6303	27.4275	22.0585	26.2158	33.8086	27.361	2.36215e-08	7.25447e-12	2.36164e-08	YCL004W	99.8
g4874	Ldb16p	24.4516	27.3649	37.1736	29.6634	31.4881	15.5401	17.7321	21.5868	27.5732	21.8465	15.4554	21.625	0.649689	0.177491	0.663588	YCL005W	100
g4873	ubiquitin-binding ESCRT-I subunit protein STP22	10.961	13.2679	24.4661	16.2317	16.4286	13.9861	13.169	14.5279	22.0585	16.0207	20.2852	19.4548	2.79319e-13	7.7908e-13	8.23522e-13	YCL008C	100
g4872	acetolactate synthase regulatory subunit	37.0146	35.6574	40.1083	37.5934	105.417	39.6274	36.8733	60.6391	148.895	117.971	95.63	120.832	0.313637	0.99255	0.999895	YCL009C	99.35
g4871	Sgf29p	28.6674	29.8527	24.4563	27.6588	31.4881	21.7562	15.1444	22.7962	19.3012	27.6722	22.2171	23.0635	8.58963e-13	3.051e-13	8.84632e-13	YCL010C	99.61
g4870	single-stranded telomeric DNA-binding/mRNA-binding protein	182.965	191.555	182.933	185.818	120.476	118.882	104.773	114.71	245.401	200.988	191.26	212.55	1	1	0.0781154	YCL011C	99.52
g4869	Bud3p	139.121	129.27	127.173	131.855	76.6666	68.3766	74.4051	73.1494	82.7195	97.5809	108.187	96.1626	0.00623831	0.00027643	0.00596188	YCL014W	99.27
g4868	Dcc1p	24.4516	39.8036	27.3911	30.5487	26.0119	18.6482	21.0705	21.9102	9.65061	10.195	9.6596	9.83508	2.58523e-09	3.57813e-08	3.83664e-08	YCL016C	99.47
g4867	Nfs1p	323.773	323.404	371.736	339.637	387.495	184.151	236.384	269.343	168.196	148.556	170.975	162.576	0.396523	0.848321	0.994007	YCL017C	99.4
g4866	3-isopropylmalate dehydrogenase	531.189	642.645	715.102	629.646	269.702	123.544	152.761	182.002	92.3701	66.9958	79.2087	79.5249	1	0.998139	1	YCL018W	100
g1068	gag-pol fusion protein	0.00843158	0	0.0391301	0.0158539	0	0	0.0460916	0.0153639	0	0.990373	185.232	62.0743	0.295111	1	1	YCL019W	97.85
g1774	gag-pol fusion protein	327.213	148.26	163.055	212.843	0.848809	0.473974	919.179	306.834	399.783	279.416	114.35	264.517	0.0362844	0.0327126	0.0484156	YCL019W	97.91
g181	gag-pol fusion protein	0	35.8315	67.1962	34.3425	0	0	21.2087	7.06958	0	0	12.5188	4.17295	0.752592	0.49626	0.926498	YCL019W	96.8
g2154	gag-pol fusion protein	6561.35	4281.83	5642.57	5495.25	1095.65	2524.5	1240.21	1620.12	0.634183	0.0728216	156.978	52.5617	0.999349	1	1	YCL019W	97.74
g2239	gag-pol fusion protein	433.299	1390.4	675.033	832.912	0.862499	0.450664	0.395071	0.569412	1.19943	0.131079	0.569916	0.633476	1	0.469956	1	YCL019W	97.74
g3418	gag-pol fusion protein	0	0	0	0	0	1217.76	346.155	521.306	61.3917	342.189	448.988	284.189	1	1	1	YCL019W	99.66
g3695	gag-pol fusion protein	0.632368	214.906	386.772	200.77	0.0684523	0	0	0.0228174	0	0	0	0	1	8.86261e-16	1	YCL019W	97.68
g4597	gag-pol fusion protein	0	0.572176	0.645647	0.405941	0	0	0	0	0.0137866	0	0.173873	0.0625531	6.11423e-12	4.17913e-12	8.18202e-12	YCL019W	97.18
g4726	gag-pol fusion protein	1138.54	1515.65	952.466	1202.22	443.106	553.447	815.157	603.903	263.338	299.195	120.011	227.514	0.652532	0.999749	1	YCL019W	97.68
g875	gag-pol fusion protein	425.913	352.734	298.543	359.063	56.0898	120.11	102.119	92.773	88.441	73.4187	69.9838	77.2812	1	0.283669	1	YCL019W	97.34
g928	gag-pol fusion protein	0	0	0	0	0	0	7.32857	2.44286	46.9433	0	0.0289788	15.6574	7.39946e-06	0.0139561	0.0139635	YCL019W	97.74
g4948	serine/threonine protein kinase	83.4726	75.4609	83.1515	80.695	60.2381	134.422	96.134	96.9314	113.05	119.427	119.779	117.419	0.611344	0.292703	0.782557	YCL024W	99.52
g4947	amino acid transporter AGP1	134.062	141.8	203.418	159.76	2789.94	1082.45	1663.92	1845.44	374.995	374.303	417.295	388.864	0.999981	0.827851	0.544153	YCL025C	99.05
g4946	type II nitroreductase	0	0.829241	0.978252	0.602498	30.119	9.32409	19.0951	19.5127	5.51464	4.36929	1.93192	3.93862	0.999993	0.962323	0.929657	YCL026C-A	99.48
g4945	putative nitroreductase	17.7063	23.2187	26.4128	22.446	69.8214	59.8373	71.7712	67.1433	53.7677	40.7801	50.2299	48.2592	0.998443	1.56157e-05	0.998427	YCL026C-B	100
g4944	Fus1p	17.7063	5.80469	13.6955	12.4022	6.84523	16.3172	9.21833	10.7936	9.65061	17.4772	11.5915	12.9064	0.230142	0.260214	0.343261	YCL027W	99.8
g4943	prion domain-containing protein RNQ1	59.8642	76.2902	85.108	73.7541	90.3571	80.0318	90.8664	87.0851	68.9329	66.9958	59.8895	65.2728	2.09328e-12	3.61931e-12	1.73121e-12	YCL028W	100
g4942	Bik1p	26.981	22.3895	25.4346	24.935	13.6905	22.5332	30.2888	22.1708	11.0293	8.73859	18.3532	12.707	0.0839731	0.877705	0.894896	YCL029C	100
g4941	trifunctional histidinol dehydrogenase/phosphoribosyl-AMP cyclohydrolase/phosphoribosyl-ATP diphosphatase	150.925	177.474	190.759	173.053	184.821	195.029	146.176	175.342	210.935	215.552	168.077	198.188	0.123257	0.244743	0.291677	YCL030C	99.87
g4940	Rrp7p	61.5505	41.462	27.3911	43.4679	16.4286	66.8226	38.8487	40.6999	51.0104	56.8008	56.0257	54.6123	0.203987	0.266574	0.345081	YCL031C	99.66
g4939	Ste50p	72.5116	59.7053	52.8256	61.6808	39.7024	29.5263	34.2395	34.4894	31.7092	21.8465	22.2171	25.2576	0.013039	2.31309e-08	0.013039	YCL032W	99.71
g4938	Mxr2p	77.5705	106.143	89.9992	91.2375	69.8214	42.7354	37.5318	50.0295	49.6317	45.1494	38.6384	44.4732	0.999995	0.135504	0.999995	YCL033C	100
g4937	Lsb5p	170.318	162.531	161.412	164.754	91.7261	72.2617	74.4051	79.4643	115.807	96.1245	91.7662	101.233	1	4.15638e-09	1	YCL034W	100
g4936	dithiol glutaredoxin GRX1	233.555	213.115	154.564	200.411	251.905	372.964	239.676	288.182	930.595	935.364	859.096	908.351	0.998153	1	1	YCL035C	100
g4935	Gfd2p	38.7853	50.5837	44.9996	44.7895	23.2738	11.6551	25.0212	19.9834	12.4079	21.8465	14.4894	16.2479	1	0.0175991	1	YCL036W	99.64
g4934	Sro9p	40.4716	24.048	36.1953	33.5716	23.2738	31.0803	38.8487	31.0676	27.5732	23.3029	31.8767	27.5843	0.100711	0.147956	0.193468	YCL037C	100
g4933	Atg22p	222.594	251.26	321.845	265.233	188.928	82.3628	124.447	131.913	88.2342	49.5187	66.6512	68.1347	0.998719	0.88128	1	YCL038C	99.43
g4932	glucose-induced degradation complex subunit GID7	64.08	69.6562	68.4777	67.4046	35.5952	35.7423	27.655	32.9975	71.6903	88.8423	59.8895	73.474	0.123942	0.123942	2.66732e-10	YCL039W	99.6
g4931	glucokinase	617.191	752.121	801.179	723.497	569.523	421.138	373.342	454.668	607.933	581.116	448.205	545.752	0.999531	0.266152	0.937336	YCL040W	99.8
g4930	protein disulfide isomerase PDI1	262.222	287.091	274.889	274.734	717.38	558.668	538.614	604.887	603.853	540.336	510.993	551.727	1	0.0632455	1	YCL043C	99.62
g4929	Mgr1p	18.5495	19.0725	16.6303	18.0841	31.4881	27.9723	29.6303	29.6969	26.1945	14.5643	18.3532	19.704	1.30089e-11	1.15848e-11	2.07773e-12	YCL044C	99.76
g4928	Emc1p	203.201	183.212	184.89	190.434	193.036	120.436	155.395	156.289	88.2342	84.473	72.447	81.7181	0.654953	0.999997	1	YCL045C	99.74
g4927	nicotinamide-nucleotide adenylyltransferase	37.0989	25.6235	35.2171	32.6465	20.5357	19.4252	14.4859	18.1489	13.7866	11.6515	15.4554	13.6311	5.40326e-08	3.20906e-11	5.40632e-08	YCL047C	100
g4926	Sps22p	13.4905	9.12165	6.84777	9.81998	1.36905	0.777007	5.26761	2.47122	2.75732	1.45643	4.8298	3.01452	0.990127	0.0157966	0.988304	YCL048W	99.57
g4925	hypothetical protein	24.4516	21.5603	42.0649	29.3589	1.36905	5.43905	0.658452	2.48885	2.75732	2.91286	2.89788	2.85602	1	0.288042	0.999996	YCL048W-A	100
g4924	hypothetical protein	96.12	93.7042	112.499	100.774	50.6547	40.4044	53.3346	48.1312	39.9811	46.6058	24.149	36.912	1	0.113266	1	YCL049C	99.68
g4923	bifunctional AP-4-A phosphorylase/ADP sulfurylase	160.2	150.922	167.281	159.468	146.488	227.663	162.638	178.93	191.634	177.685	186.43	185.249	0.299377	0.154988	0.366903	YCL050C	100
g4922	Lre1p	82.6294	90.3872	92.934	88.6502	41.0714	68.3766	51.3592	53.6024	75.8262	96.1245	75.3449	82.4319	0.99644	0.992986	0.00676804	YCL051W	100
g4921	Pbn1p	185.495	188.238	216.194	196.642	141.012	107.227	107.328	118.522	84.0982	77.1909	78.2427	79.8439	1	0.981982	1	YCL052C	99.76
g4920	27S pre-rRNA (guanosine2922-2'-O)-methyltransferase	67.4526	46.4375	48.9126	54.2676	41.0714	100.234	69.1374	70.1476	94.0797	83.0166	89.8343	88.9768	0.712504	0.314896	0.872732	YCL054W	100
g4919	Kar4p	21.0789	18.2433	17.6085	18.9769	21.9047	20.9792	21.7289	21.5376	13.7866	29.1286	18.3532	20.4228	2.44302e-13	2.43851e-13	3.49528e-13	YCL055W	100
g4917	Mic10p	194.769	219.749	204.122	206.213	299.821	475.016	311.461	362.099	874.194	815.602	791.121	826.972	1	1	1	YCL057C-A	100
g4918	metalloendopeptidase	135.748	141.8	144.781	140.777	145.119	111.889	140.25	132.419	147.516	101.95	125.575	125.014	0.105046	0.0903	0.162256	YCL057W	99.85
g4916	Adf1p	43.8442	53.0714	31.3041	42.7399	16.4286	59.8296	19.7536	32.0039	53.7677	59.7137	53.1278	55.5364	0.29881	0.521657	0.474621	YCL058W-A	100
g4915	ribosome biosynthesis protein KRR1	114.669	99.5089	91.9557	102.045	50.6547	122.767	71.7712	81.731	67.5543	83.0166	68.5831	73.0513	0.288204	0.324391	0.514486	YCL059C	100
g4914	chromatin-modulating protein MRC1	78.4137	60.5346	48.9126	62.6203	23.2738	121.213	66.5036	70.3302	64.797	91.7552	89.8343	82.1288	0.193028	0.166265	0.274915	YCL061C	99.91
g4913	Vac17p	10.961	7.46317	2.93476	7.11966	13.6905	10.1011	17.7782	13.8566	8.27195	18.9336	18.3532	15.1863	0.858011	0.156009	0.896559	YCL063W	99.53
g4912	L-serine/L-threonine ammonia-lyase CHA1	188.024	195.701	216.194	199.973	95.8333	53.6135	66.5036	71.9835	28.9518	17.4772	26.0809	24.17	1	1	1	YCL064C	100
g1871	glutathione exchanger	3.37263	4.97544	5.86951	4.7392	1.36905	5.43905	1.3169	2.70833	9.65061	14.5643	2.89788	9.0376	0.384712	0.803228	0.747967	YCL073C	99.47
g4877	septin CDC10	74.1979	72.9732	88.0427	78.4046	104.048	66.0456	75.0635	81.7189	77.2049	64.083	62.7874	68.0251	0.111948	0.212754	0.257827	YCR002C	100
g4878	mitochondrial 54S ribosomal protein YmL32	48.06	41.462	36.1953	41.9058	30.119	97.1259	64.5283	63.9244	126.837	128.166	138.152	131.051	0.919554	0.996333	1	YCR003W	99.45
g4879	flavodoxin-like fold family protein	80.1	87.8995	107.608	91.8691	141.012	97.1259	113.254	117.13	153.031	132.535	164.213	149.927	0.517404	0.95389	0.999892	YCR004C	99.6
g4880	citrate (Si)-synthase CIT2	184.652	218.92	224.02	209.197	334.047	174.05	175.807	227.968	38.6024	34.9544	46.3661	39.9743	0.0489898	1	1	YCR005C	100
g4881	DUP240 family protein	25.2947	20.731	16.6303	20.8853	5.47619	17.0942	11.8521	11.4742	13.7866	10.195	12.5575	12.1797	3.22462e-11	9.9145e-13	3.24973e-11	YCR007C	100
g4882	serine/threonine protein kinase SAT4	258.006	280.283	244.084	260.791	124.583	146.854	126.423	132.62	184.74	164.591	149.26	166.197	1	4.87126e-12	1	YCR008W	99.83
g4883	amphiphysin-like protein RVS161	182.965	169.165	138.912	163.681	102.679	168.611	177.124	149.471	113.05	94.668	110.119	105.946	0.0938985	0.96887	0.976989	YCR009C	99.62
g4884	Ady2p	6.74526	5.80469	4.89126	5.81374	2.73809	3.88504	3.29226	3.30513	2.75732	5.82573	1.93192	3.50499	1.86469e-12	7.0547e-13	2.19191e-12	YCR010C	100
g4885	putative ATP-dependent permease ADP1	601.171	600.578	612.386	604.712	257.381	205.907	229.8	231.029	244.023	249.05	235.694	242.922	1	5.36102e-14	1	YCR011C	99.9
g4886	phosphoglycerate kinase	10842.6	13442.5	15477.9	13254.3	3749.82	2862.67	2554.07	3055.52	815.959	678.697	641.368	712.008	1	1	1	YCR012W	99.52
g4887	DNA-directed DNA polymerase IV	99.4926	81.2656	85.108	88.6221	26.0119	100.941	59.2607	62.0712	37.2238	43.6929	57.9576	46.2914	0.358731	0.549297	0.775822	YCR014C	99.66
g4888	Cto1p	28.6674	28.1942	32.2823	29.7146	32.8571	24.0872	23.0458	26.6634	11.0293	10.195	10.9733	10.7325	1.62228e-11	3.5537e-08	3.5553e-08	YCR015C	99.68
g4889	hypothetical protein	31.1968	33.1696	43.0431	35.8032	23.2738	140.638	73.075	78.9957	100.49	113.602	119.528	111.207	0.983945	0.118601	0.992365	YCR016W	100
g4890	Cwh43p	312.811	335.843	370.758	339.804	254.643	103.342	142.226	166.737	110.293	88.8423	97.5619	98.899	0.999996	0.724978	1	YCR017C	99.79
g4891	Mak32p	32.04	53.0714	39.1301	41.4138	32.8571	21.7562	23.7043	26.1059	8.27195	18.9336	12.5575	13.2543	0.925243	0.870989	0.999979	YCR019W	99.72
g4893	Mak31p	27.8242	19.0725	23.4781	23.4583	32.8571	34.9653	30.9472	32.9232	23.4372	10.195	18.3532	17.3285	1.92881e-11	2.92447e-11	1.03707e-11	YCR020C-A	100
g4894	Hsp30p	4784.08	4894.85	4469.01	4715.98	2020.71	3006.23	1819.96	2282.3	5486.1	4437.69	3650.99	4524.93	1	1	0.0173732	YCR021C	99.4
g4895	hypothetical protein	141.65	148.434	154.613	148.232	110.893	72.2617	85.5987	89.5844	62.0396	62.6266	52.1618	58.9427	1	0.738334	1	YCR023C	99.35
g4896	asparagine--tRNA ligase SLM5	38.7853	33.9989	39.1301	37.3047	31.4881	35.7423	27.655	31.6285	22.0585	20.39	22.2171	21.5552	3.48482e-12	1.74995e-11	2.08911e-11	YCR024C	100
g4897	nucleotide diphosphatase/phosphodiesterase NPP1	137.435	144.288	133.042	138.255	73.9285	49.7285	72.4297	65.3622	33.0878	27.6722	42.5022	34.4207	1	8.12416e-09	1	YCR026C	99.33
g4898	putative GTPase RHB1	22.7653	31.5112	13.6955	22.6573	36.9643	13.9861	19.7536	23.568	11.0293	4.36929	6.76172	7.38676	0.20676	0.976615	0.985372	YCR027C	99.52
g4899	Fen2p	40.4716	59.7053	47.9344	49.3704	43.8095	22.5332	44.1163	36.8197	12.4079	4.36929	11.5915	9.45625	0.397223	0.99999	1	YCR028C	100
g4900	Rim1p	88.5316	92.875	94.8905	92.099	102.679	127.429	131.69	120.599	71.6903	56.8008	91.7662	73.4191	0.987422	0.999911	0.376747	YCR028C-A	98.52
g4901	Syp1p	117.199	114.435	105.651	112.428	69.8214	72.1296	81.648	74.533	117.186	94.668	112.051	107.968	4.91699e-08	4.91418e-08	2.93034e-11	YCR030C	100
g4902	ribosomal 40S subunit protein S14A	400.137	387.04	439.558	408.912	735.383	457.455	537.567	576.802	476.285	356.054	466.056	432.798	0.469825	0.323809	0.259652	YCR031C	100
g4903	Bph1p	327.145	301.014	319.889	316.016	105.417	87.0248	99.4262	97.2892	45.4957	68.4523	48.298	54.082	1	1.55664e-06	1	YCR032W	99.68
g4904	Snt1p	346.538	381.451	357.062	361.684	139.643	348.876	194.902	227.807	443.928	412.185	419.227	425.113	0.980727	0.996367	0.229299	YCR033W	99.59
g4905	fatty acid elongase ELO2	20.2358	16.5848	30.3258	22.3821	84.8809	27.1953	53.3346	55.1369	19.3012	30.5851	30.9107	26.9323	0.840885	0.618496	0.574417	YCR034W	99.71
g4906	exosome non-catalytic core subunit RRP43	94.4337	80.4364	87.0645	87.3115	43.8095	69.1537	67.1621	60.0417	77.2049	74.278	67.6172	73.0334	3.54494e-11	3.81677e-12	3.18311e-11	YCR035C	99.49
g4907	putative ribokinase	99.4926	101.167	98.8035	99.8212	117.738	85.4708	102.705	101.971	52.389	75.7344	85.0045	71.0426	0.0443088	0.949345	0.953435	YCR036W	99.7
g4908	SPX domain-containing inorganic phosphate transporter	141.65	150.922	138.912	143.828	75.2976	48.9515	66.5036	63.5842	45.4957	34.9544	62.7874	47.7458	1	0.0668639	1	YCR037C	99.89
g4909	Ras family guanine nucleotide exchange factor BUD5	53.1189	53.0714	55.7604	53.9836	4.10714	20.9792	17.7782	14.2882	20.6799	26.2158	11.5915	19.4957	1	3.88326e-12	1	YCR038C	99.84
g4910	homeodomain mating type protein alpha2	126.474	77.9486	106.63	103.684	47.9166	271.953	104.694	141.521	735.583	669.973	583.874	663.144	0.509969	1	1	YCR039C	99.52
g4911	transcriptional co-activator mating type protein alpha	7.58842	4.1462	4.89126	5.54196	8.21428	4.66204	3.29226	5.38953	6.89329	13.1079	15.4554	11.8188	1.08043e-12	1.05755e-10	1.05654e-10	YCR040W	100
g5270	Taf2p	216.692	211.456	188.098	205.415	106.786	138.307	133.007	126.033	111.671	129.593	130.492	123.919	0.999986	2.5372e-13	0.999986	YCR042C	99.72
g5269	hypothetical protein	27.8242	27.3649	24.4563	26.5485	42.4404	16.3172	35.5564	31.438	16.5439	8.73859	13.5234	12.9353	0.191542	0.975482	0.972431	YCR043C	100
g5268	Per1p	59.8642	55.5591	76.3037	63.909	93.0952	41.9584	61.8945	65.6493	30.3305	23.3029	27.0469	26.8934	0.127607	0.99785	0.998577	YCR044C	99.72
g5267	Rrt12p	27.8242	27.3649	14.6738	23.2876	6.84523	7.77007	5.26761	6.62764	6.89329	1.45643	6.76172	5.03715	0.999998	0.124746	0.999999	YCR045C	99.8
g5266	mitochondrial 54S ribosomal protein IMG1	24.4516	43.1205	40.1083	35.8935	47.9166	40.4044	38.1902	42.1704	89.6128	69.9087	72.447	77.3228	8.84322e-10	0.00944693	0.00944693	YCR046C	100
g5265	18S rRNA (guanine1575-N7)-methyltransferase	64.9231	61.3638	59.6734	61.9868	34.2262	39.6274	34.2395	36.031	56.525	26.2158	33.8086	38.8498	1.47118e-07	1.99916e-11	1.471e-07	YCR047C	100
g5264	sterol acyltransferase	18.5495	29.8527	30.3258	26.2427	19.1667	9.32409	8.55987	12.3502	6.89329	10.195	7.72768	8.272	0.999713	0.126548	0.99998	YCR048W	98.85
g5263	hypothetical protein	21.0789	15.7556	31.3041	22.7129	10.9524	13.2091	18.4367	14.1994	17.9226	16.0207	19.3192	17.7542	0.229922	0.0846688	0.210799	YCR051W	99.55
g5262	Rsc6p	22.7653	15.7556	16.6303	18.3837	13.6905	15.5401	12.5106	13.9137	15.1652	11.6515	18.3532	15.0566	6.23435e-13	3.35144e-13	6.92609e-13	YCR052W	99.79
g5261	threonine synthase THR4	107.081	101.997	115.033	108.037	79.4047	86.2478	107.986	91.2129	92.3701	75.7344	86.9364	85.0137	1.85577e-12	7.71194e-13	2.5645e-12	YCR053W	100
g5260	Ctr86p	38.7853	49.7544	45.9779	44.8392	32.8571	24.8642	39.5071	32.4095	13.7866	16.0207	18.3532	16.0535	9.31332e-09	7.5836e-07	7.67673e-07	YCR054C	100
g5259	snoRNA-binding rRNA-processing protein PWP2	45.5305	55.5591	58.6951	53.2616	45.1785	39.6274	49.3839	44.7299	30.3305	26.2158	31.8767	29.4743	1.45506e-11	3.35847e-10	3.50314e-10	YCR057C	99.89
g5258	Yih1p	7.58842	12.4386	19.565	13.1974	15.0595	11.6551	13.169	13.2946	26.1945	11.6515	11.5915	16.4792	0.212002	0.289685	0.370577	YCR059C	100
g5257	Tah1p	5.9021	4.97544	14.6738	8.51711	9.58333	10.1011	11.1937	10.2927	8.27195	14.5643	13.5234	12.1199	5.95872e-13	6.32032e-13	1.06932e-12	YCR060W	99.1
g5256	hypothetical protein	73.3547	61.3638	87.0645	73.9277	28.75	19.4252	9.87678	19.3506	63.4183	50.9751	55.0597	56.4844	1	1	0.663217	YCR061W	99.21
g5255	U2 snRNP complex subunit BUD31	8.43158	6.63393	0.978252	5.34792	5.47619	6.99307	7.90142	6.79022	1.37866	1.45643	3.86384	2.23298	9.7893e-13	5.7243e-12	5.44775e-12	YCR063W	100
g5254	Hcm1p	67.4526	54.7299	83.1515	68.4447	72.5595	36.5193	45.4332	51.504	31.7092	45.1494	42.5022	39.7869	0.8146	0.31083	0.933387	YCR065W	99.82
g5253	E3 ubiquitin-protein ligase RAD18	21.0789	29.0234	25.5617	25.2214	13.6905	13.2091	21.0705	15.99	19.3012	8.73859	12.5575	13.5324	3.9018e-11	2.77703e-12	4.15421e-11	YCR066W	99.79
g5252	Sed4p	91.061	67.1685	94.8905	84.3733	67.0833	52.8365	61.236	60.3853	35.8451	26.2158	33.8086	31.9565	0.93106	0.998715	1	YCR067C	99.53
g5251	triglyceride lipase ATG15	56.4916	57.2176	61.6299	58.4464	38.3333	14.7631	16.4613	23.1859	11.0293	1.45643	7.72768	6.73779	1	0.99598	1	YCR068W	99.42
g5250	peptidylprolyl isomerase family protein CPR4	149.239	152.58	182.933	161.584	91.7261	88.5788	73.0882	84.4644	104.778	109.232	81.1406	98.3837	1	0.146576	1	YCR069W	99.69
g5249	mitochondrial 54S ribosomal protein IMG2	27.8242	20.731	18.5868	22.3807	28.75	50.5055	23.7043	34.3199	78.5836	49.5187	61.8214	63.3079	0.617791	0.970452	0.999935	YCR071C	100
g5248	Rsa4p	13.4905	18.2433	15.652	15.7953	17.7976	23.3102	22.3874	21.1651	9.65061	13.1079	12.5575	11.772	2.76195e-12	5.29713e-12	2.96025e-12	YCR072C	100
g5247	mitogen-activated protein kinase kinase kinase SSK22	112.14	109.46	86.0862	102.562	79.4047	44.2894	36.8733	53.5225	45.4957	29.1286	25.115	33.2464	0.999928	0.598294	1	YCR073C	99.47
g5246	Sol2p	27.8242	38.1451	30.3258	32.0984	31.4881	17.8712	13.8275	21.0622	48.2531	39.3236	50.2299	45.9355	4.92408e-08	7.37917e-08	2.45512e-08	YCR073W-A	99.68
g5245	cystinosin-like protein ERS1	29.5105	33.1696	33.2606	31.9802	19.1667	9.32409	20.412	16.3009	20.6799	13.1079	10.6256	14.8044	9.146e-08	1.17237e-11	9.14672e-08	YCR075C	100
g5244	Ego2p	26.981	24.8772	20.5433	24.1339	8.21428	24.8642	21.0705	18.0497	34.4665	50.9751	39.6044	41.682	0.0332329	0.999112	0.997824	YCR075W-A	100
g5243	Fub1p	62.3937	49.7544	53.8039	55.3173	23.2738	27.1953	27.655	26.0413	42.7384	27.6722	37.6724	36.0277	1.20237e-06	1.2623e-08	1.18975e-06	YCR076C	98.33
g5242	Pat1p	112.983	122.728	136.955	124.222	90.3571	86.2478	50.0423	75.5491	136.487	107.776	97.5619	113.942	0.999704	0.993496	0.30371	YCR077C	99.37
g5241	type 2C protein phosphatase PTC6	188.859	201.506	205.433	198.599	73.9285	39.6274	44.7747	52.7769	38.6024	37.8672	40.5703	39.0133	1	1.70082e-13	1	YCR079W	99.55
g5240	Srb8p	80.9431	89.558	78.2602	82.9204	47.9166	35.7423	61.236	48.2983	20.5834	32.0415	27.0469	26.5572	0.999869	0.994842	1	YCR081W	99.44
g5239	Ahc2p	71.6684	76.2902	73.3689	73.7758	146.488	142.969	117.204	135.554	212.313	177.685	170.975	186.991	1	0.99881	1	YCR082W	100
g5238	Trx3p	153.455	101.167	108.586	121.069	90.3571	72.2617	89.5494	84.0561	77.2049	80.1037	60.8555	72.7214	0.968362	0.223937	0.994795	YCR083W	100
g5237	chromatin-silencing transcriptional regulator TUP1	80.9431	62.1931	75.3254	72.8205	57.5	42.7354	32.9226	44.386	59.2823	50.9751	44.4342	51.5639	0.999774	0.161394	0.987371	YCR084C	99.72
g5236	Csm1p	15.1768	11.6094	7.82602	11.5374	6.84523	27.9723	17.7782	17.5319	46.8744	36.4108	41.5363	41.6072	0.544175	0.999225	1	YCR086W	99.47
g5235	hypothetical protein	5.9021	9.12165	4.89126	6.63834	23.2738	22.5332	15.1444	20.3171	11.0293	5.82573	13.5234	10.1261	3.0114e-09	2.59199e-09	4.20107e-10	YCR087C-A	79.21
g5234	Abp1p	95.2768	92.0457	87.0645	91.4623	60.2381	100.234	52.6761	71.0494	237.129	189.336	204.783	210.416	0.50347	1	1	YCR088W	98.82
g5233	Fig2p	64.08	64.6808	47.9441	58.9016	26.0119	25.6412	13.169	21.6074	24.8159	26.2158	26.0809	25.7042	1	0.0324548	1	YCR089W	99.88
g5232	hypothetical protein	17.7063	17.4141	21.5216	18.8806	32.8571	26.3872	29.6303	29.6249	15.1652	24.7593	23.183	21.0359	4.48349e-12	3.17389e-12	1.73452e-12	YCR090C	100
g5231	putative serine/threonine protein kinase KIN82	86.0021	99.5089	81.1949	88.902	16.4286	36.5193	26.9965	26.6481	215.071	154.382	154.554	174.669	1	1	0.999989	YCR091W	99.44
g5230	mismatch repair protein MSH3	71.6094	70.4855	73.3689	71.8213	23.2738	31.0803	34.8979	29.7507	113.05	120.884	93.6981	109.211	1	1	5.53251e-08	YCR092C	99.9
g5229	CCR4-NOT core subunit CDC39	541.273	492.569	507.713	513.852	284.762	254.081	295.645	278.163	334.601	331.615	301.379	322.532	1	2.06438e-12	1	YCR093W	99.86
g5228	aminophospholipid translocase regulatory protein CDC50	32.04	28.1942	32.2823	30.8388	17.7976	7.77007	14.6176	13.3951	12.4079	14.5643	16.4213	14.4645	7.66256e-07	8.61493e-11	7.66172e-07	YCR094W	100
g5227	Oca4p	60.7073	63.8515	55.7604	60.1064	26.0119	63.7146	52.0177	47.2481	92.3839	84.473	80.1747	85.6772	0.167594	0.99756	0.987326	YCR095C	100
g5226	Git1p	62.3937	79.6071	102.716	81.5724	269.442	304.587	263.381	279.137	22.0585	30.5851	21.2511	24.6316	1	1	1	YCR098C	91.31
g5225	hypothetical protein	3.37263	10.7801	4.89126	6.34801	1.36905	6.21606	3.95071	3.84527	4.13598	1.45643	2.89788	2.8301	0.429588	0.359644	0.628913	YCR099C	100
g5224	hypothetical protein	25.2947	14.9263	20.5433	20.2548	31.4881	8.54708	25.6796	21.9049	9.65061	4.36929	6.76172	6.92721	0.205032	0.975495	0.980093	YCR100C	99.68
g4072	hypothetical protein	43.8442	55.5591	50.8691	50.0908	224.524	121.213	156.053	167.263	17.9226	16.0207	19.3192	17.7542	0.999865	1	0.995266	YCR102C	90.22
g2697	Rmd1p	62.3937	55.5591	44.0214	53.9914	47.9166	50.5055	49.3839	49.2687	37.2238	43.6929	42.5022	41.1397	4.93896e-13	9.49185e-13	1.37057e-12	YDL001W	99.53
g2698	Nhp10p	69.9821	66.3393	57.7169	64.6794	41.0714	79.2547	65.1867	61.8376	57.9037	56.8008	67.6172	60.7739	0.122659	0.146398	0.196624	YDL002C	100
g2699	kleisin alpha	8.43158	13.2679	7.82602	9.84182	46.5476	66.0456	75.722	62.7717	78.5836	97.5809	126.541	100.902	1	0.79892	1	YDL003W	99.12
g2700	F1F0 ATP synthase subunit delta	453.619	456.082	404.018	437.906	998.035	940.179	937.53	958.581	581.794	603.021	617.248	600.688	1	1	0.998654	YDL004W	100
g2701	Med2p	112.325	90.3872	90.9775	97.8967	54.7619	315.481	106.669	158.971	563.155	526.631	441.444	510.41	0.593005	0.999211	1	YDL005C	97.24
g2702	type 2C protein phosphatase PTC1	59.8642	60.5346	45.9779	55.4589	68.4523	62.9376	51.3592	60.9164	56.525	61.1701	51.1959	56.297	1.32058e-13	1.48097e-13	2.00088e-13	YDL006W	100
g2703	proteasome regulatory particle base subunit RPT2	368.544	346.623	334.562	349.91	366.905	521.372	484.621	457.632	1254.62	1191.38	1089.6	1178.53	0.999575	1	1	YDL007W	100
g2704	anaphase promoting complex subunit 11	33.7263	24.048	29.3476	29.0406	38.3333	54.3905	32.9226	41.8821	26.1945	37.8672	26.0809	30.0476	0.648813	0.598405	0.349703	YDL008W	99.39
g2705	glutathione-disulfide reductase GRX6	130.689	121.069	111.521	121.093	121.845	193.475	170.546	161.955	124.079	107.776	124.609	118.821	0.974248	0.968318	0.247444	YDL010W	98.7
g2706	hypothetical protein	16.8632	18.2433	21.5216	18.876	15.0595	28.7493	23.7043	22.5043	47.2466	49.5187	48.298	48.3544	1.06261e-09	0.000207706	0.000207707	YDL012C	100
g2707	SUMO-targeted ubiquitin ligase complex subunit SLX5	80.9431	82.0948	98.8035	87.2805	62.9761	51.2825	57.2853	57.1813	44.1171	52.4315	50.2299	48.9262	4.96244e-06	1.15499e-10	4.96255e-06	YDL013W	100
g2708	rRNA methyltransferase NOP1	33.7263	34.8281	38.1518	35.5688	60.2381	53.6135	38.8487	50.9001	77.2049	71.3651	59.8895	69.4865	2.86148e-09	1.52975e-08	1.81589e-08	YDL014W	94.5
g2709	trans-2-enoyl-CoA reductase (NADPH) TSC13	205.73	206.481	198.497	203.57	235.476	146.077	243.627	208.394	84.0982	85.9295	91.7662	87.2646	0.0684309	1	1	YDL015C	99.68
g2710	serine/threonine protein kinase CDC7	9.27473	13.2679	18.5868	13.7098	31.4881	10.8781	18.4367	20.2676	17.9226	13.1079	11.5915	14.2073	0.36275	0.352172	0.425342	YDL017W	99.8
g2711	Erp3p	30.3537	14.9263	19.565	21.615	34.2262	33.4113	43.4578	37.0318	31.7092	18.9336	18.3532	22.9987	0.978895	0.956755	0.23286	YDL018C	100
g2712	oxysterol-binding protein related protein OSH2	416.52	412.133	455.836	428.163	253.274	340.329	246.3	279.968	617.639	637.917	565.086	606.881	1	1	0.999997	YDL019C	99.84
g2713	stress-regulated transcription factor RPN4	462.05	426.213	411.844	433.369	810.476	1040.41	933.026	927.972	948.407	818.514	794.927	853.949	1	0.112758	1	YDL020C	99.81
g2714	phosphoglycerate mutase family protein GPM2	451.932	462.716	431.341	448.663	146.488	258.759	185.025	196.757	170.954	180.598	163.247	171.599	1	0.345015	1	YDL021W	99.68
g2715	glycerol-3-phosphate dehydrogenase (NAD(+)) GPD1	420.736	422.084	518.474	453.764	188.928	191.144	173.831	184.635	623.154	525.772	518.72	555.882	1	1	0.857929	YDL022W	100
g2716	putative acid phosphatase DIA3	76.7273	83.7533	85.108	81.8629	57.5	39.6274	38.8487	45.3253	147.516	106.319	91.7662	115.201	0.999872	1	0.851396	YDL024C	100
g2717	putative serine/threonine protein kinase RTK1	161.043	147.605	160.433	156.36	108.155	167.834	111.278	129.089	274.353	273.809	254.047	267.403	0.382735	1	1	YDL025C	99.52
g2718	Mrx9p	104.552	101.167	75.3254	93.6815	94.4642	147.631	138.275	126.79	85.4768	66.9958	78.2427	76.9051	0.927167	0.996264	0.542394	YDL027C	100
g2719	serine/threonine/tyrosine protein kinase MPS1	123.101	115.264	116.412	118.259	68.4523	69.9307	67.8205	68.7345	142.002	160.207	125.401	142.537	0.998916	0.998916	5.46027e-09	YDL028C	100
g2720	actin-related protein 2	109.61	111.118	109.564	110.098	251.891	166.272	211.363	209.842	186.119	170.402	144.894	167.138	0.999997	0.367469	0.995749	YDL029W	99.74
g2721	SF3a splicing factor complex subunit PRP9	78.4137	70.4855	60.6516	69.8503	75.2976	69.9462	94.8105	80.0181	119.943	87.3859	97.8034	101.711	0.291044	0.763685	0.937212	YDL030W	99.62
g2722	putative ATP-dependent RNA helicase DBP10	163.573	149.769	126.195	146.512	147.857	324.012	210.705	227.525	256.431	258.662	283.026	266.04	0.971096	0.0840589	0.982196	YDL031W	99.7
g2723	tRNA-5-taurinomethyluridine 2-sulfurtransferase	33.7263	28.1942	37.1736	33.0314	36.9643	20.9792	18.4367	25.46	17.9226	17.4772	15.4554	16.9517	0.748881	0.260479	0.933525	YDL033C	99.76
g2724	Gpr1p	296.286	339.143	287.606	307.678	115	206.684	181.733	167.806	177.861	230.116	179.678	195.885	1	0.119788	0.999962	YDL035C	99.79
g2725	pseudouridine synthase PUS9	30.3537	33.9989	27.3911	30.5812	76.6666	77.7007	71.1128	75.16	45.4957	43.6929	38.6384	42.609	0.807437	0.80739	4.65641e-05	YDL036C	99.78
g2726	Bsc1p	6.74526	6.63393	12.7173	8.69882	187.669	75.3697	141.383	134.807	26.1945	26.2158	20.2852	24.2318	1	0.995334	0.920404	YDL037C	100
g2727	pheromone-regulated protein PRM7	9.27473	9.12165	4.89126	7.76255	213.092	184.221	214.175	203.829	20.6799	18.9336	34.7746	24.796	1	1	0.999988	YDL039C	99.27
g2728	peptide alpha-N-acetyltransferase complex A subunit NAT1	127.232	130.191	129.129	128.851	161.548	160.841	161.334	161.241	178.633	155.212	170.009	167.951	5.02214e-10	1.69532e-12	5.03666e-10	YDL040C	100
g2729	NAD-dependent histone deacetylase SIR2	23.6084	36.4866	27.3911	29.162	35.5952	24.0872	32.2641	30.6489	23.4372	33.4979	29.9448	28.96	1.6911e-13	1.91559e-13	2.67962e-13	YDL042C	99.82
g2730	Prp11p	15.1768	15.7556	9.78252	13.5716	8.21428	16.3172	21.0705	15.2006	4.13598	16.0207	13.5234	11.2267	0.239336	0.359366	0.37907	YDL043C	100
g2731	Mtf2p	47.2168	29.8527	24.4563	33.8419	24.6428	69.9307	56.6269	50.4001	26.1945	45.1494	44.4342	38.5927	0.544021	0.384581	0.4708	YDL044C	100
g2732	FMN adenylyltransferase	59.021	60.5346	52.8256	57.4604	75.2976	54.3905	62.4937	64.0606	34.4665	30.5851	47.332	37.4612	9.10289e-13	2.67216e-10	2.6662e-10	YDL045C	100
g2733	sterol transporter	90.2094	97.8504	111.521	99.8602	99.9404	45.8434	79.0142	74.9327	71.6903	50.9751	69.5491	64.0715	0.860443	0.211121	0.920416	YDL046W	98.84
g2734	type 2A-related serine/threonine-protein phosphatase SIT4	64.9231	58.8761	76.3037	66.701	57.5	65.2686	56.6269	59.7985	78.5836	75.7344	92.7321	82.35	6.70525e-13	2.51536e-11	2.46735e-11	YDL047W	99.68
g2735	Stp4p	583.465	569.688	625.103	592.752	329.94	406.6	268.642	335.061	810.651	816.898	772.758	800.102	1	1	0.999973	YDL048C	99.79
g2736	Knh1p	64.9231	52.2422	39.1301	52.0985	19.1667	24.8642	19.7536	21.2615	12.4079	11.6515	25.115	16.3914	0.99999	0.21122	0.999999	YDL049C	99.63
g2737	Lhp1p	47.2168	59.7053	45.9779	50.9667	57.5	55.1675	55.31	55.9925	33.0878	37.8672	35.7405	35.5652	6.90475e-13	5.83205e-11	5.79054e-11	YDL051W	100
g2738	1-acylglycerol-3-phosphate O-acyltransferase SLC1	53.1189	58.8761	48.9126	53.6359	72.5595	75.3697	58.6022	68.8438	75.8262	50.9751	63.7533	63.5182	1.30392e-12	2.75359e-13	1.25828e-12	YDL052C	99.67
g2739	Pbp4p	46.3737	38.1451	37.1736	40.5641	27.3809	78.4777	48.7254	51.528	155.788	163.12	159.383	159.431	0.539624	1	1	YDL053C	99.46
g2740	Mch1p	94.4337	106.972	142.825	114.744	121.845	84.6938	80.9896	95.8428	103.399	72.8216	62.7874	79.6695	0.491122	0.349109	0.718442	YDL054C	99.59
g2741	mannose-1-phosphate guanylyltransferase	190.554	199.847	237.715	209.372	698.214	707.854	615.672	673.913	550.085	557.58	467.525	525.063	1	0.988982	1	YDL055C	100
g2742	transcription factor MBP1	164.416	131.02	131.086	142.174	43.8095	97.9029	76.3804	72.6976	129.594	154.382	149.724	144.566	0.999999	0.999998	0.223814	YDL056W	99.52
g2743	hypothetical protein	32.8831	30.6819	32.2823	31.9491	15.0595	16.3172	21.0705	17.4824	15.1652	24.7593	15.4554	18.46	9.10569e-10	2.19338e-12	9.10481e-10	YDL057W	99.7
g2744	Uso1p	284.144	221.299	214.237	239.894	113.631	749.027	248.203	370.287	787.214	825.651	716.819	776.562	0.449862	0.525983	0.909776	YDL058W	99.83
g2745	Rad59p	21.0789	24.8772	23.4781	23.1447	38.3333	83.9168	50.7008	57.6503	328.121	316.046	277.23	307.132	1	1	1	YDL059C	100
g2746	Tsr1p	97.8063	105.314	121.01	108.043	99.913	87.0248	109.961	98.9664	62.0396	87.3859	67.6172	72.3476	0.0319011	0.991829	0.995639	YDL060W	99.62
g2747	Syo1p	231.801	248.772	272.874	251.149	438.232	365.932	436.554	413.572	315.685	409.214	513.128	412.675	0.999966	0.0548961	0.999977	YDL063C	99.84
g2748	E2 SUMO-conjugating protein UBC9	19.3926	19.0725	17.6085	18.6912	26.0119	37.2964	30.9472	31.4185	35.8451	52.1402	34.7746	40.92	5.96591e-09	6.29679e-11	6.02868e-09	YDL064W	100
g2749	Pex19p	163.573	115.264	105.651	128.163	49.2857	204.353	103.377	119.005	232.993	217.008	175.805	208.602	0.125054	0.486236	0.526405	YDL065C	99.42
g2750	isocitrate dehydrogenase (NADP(+)) IDP1	362.558	407.157	451.953	407.223	648.901	461.542	516.226	542.223	482.462	463.145	356.439	434.015	0.594638	0.473784	0.261713	YDL066W	100
g2751	Cbs1p	26.981	14.9263	20.5433	20.8169	20.5357	27.1953	25.0212	24.2507	19.5494	20.39	15.4554	18.4649	3.80097e-13	6.52582e-13	5.90705e-13	YDL069C	100
g2752	Bdf2p	387.836	375.621	339.454	367.637	236.845	681.435	335.81	418.03	2285.83	2232.74	1906.78	2141.78	0.117606	1	1	YDL070W	99.84
g2753	Yet3p	140.807	146.776	174.129	153.904	188.928	157.732	154.736	167.132	380.51	339.349	255.979	325.279	0.0952085	1	1	YDL072C	99.51
g2754	Ahk1p	94.4337	86.241	101.738	94.1376	60.2381	68.3766	98.7678	75.7942	35.8451	46.6058	56.0257	46.1589	0.209676	0.996078	0.999722	YDL073W	99.8
g2755	E3 ubiquitin-protein ligase BRE1	189.66	166.677	193.694	183.344	93.0952	226.109	244.286	187.83	301.926	260.701	294.656	285.761	0.173995	0.794294	0.883246	YDL074C	99.86
g2756	ribosomal 60S subunit protein L31A	236.084	197.368	198.585	210.679	343.644	561.442	521.494	475.527	579.037	592.768	677.128	616.311	1	0.247683	1	YDL075W	100
g2757	Rxt3p	74.1979	72.9732	63.5473	70.2394	46.5476	76.1467	68.479	63.7244	46.8744	87.3859	56.0257	63.4287	0.172864	0.199647	0.284076	YDL076C	100
g2758	Vam6p	94.4337	96.1919	90.9775	93.8677	75.2976	74.5927	67.8205	72.5703	75.8262	68.4523	85.9704	76.7496	1.25691e-11	8.36513e-13	1.19509e-11	YDL077C	99.9
g2759	malate dehydrogenase MDH3	378.578	422.913	356.084	385.858	348.491	268.068	285.11	300.556	432.899	367.021	344.848	381.589	0.99663	0.989398	0.167328	YDL078C	100
g2760	putative serine/threonine protein kinase MRK1	73.2029	72.9732	80.2167	75.4643	60.2381	141.415	89.5494	97.0676	394.407	436.929	371.895	401.077	0.790438	1	1	YDL079C	99.2
g2761	branched-chain-2-oxoacid decarboxylase THI3	75.8758	83.7533	81.1949	80.2747	86.2499	58.2755	94.1586	79.5614	44.1171	43.6929	36.7065	41.5055	0.088763	0.999979	0.999987	YDL080C	99.64
g2762	ribosomal protein P1A	104.552	133.508	121.303	119.788	313.512	274.284	287.059	291.618	235.751	218.465	238.592	230.936	1	2.76094e-10	1	YDL081C	100
g2763	ribosomal 60S subunit protein L13A	88.3798	85.4698	93.0905	88.98	151.006	176.552	228.858	185.472	74.5027	84.2546	127.874	95.5437	0.999993	0.99897	0.314842	YDL082W	99.5
g2765	ATP-dependent RNA helicase SUB2	250.418	290.342	272.932	271.231	309.405	266.49	303.546	293.147	259.188	269.44	218.307	248.978	0.14984	0.589598	0.514796	YDL084W	99.55
g2767	hypothetical protein	15.1768	13.2679	11.739	13.3946	4.10714	4.66204	4.60916	4.45945	48.2531	27.6722	28.0128	34.646	0.987086	1	0.999663	YDL085C-A	100
g2766	NADH-ubiquinone reductase (H(+)-translocating) NDE2	64.08	67.1685	80.2167	70.4884	38.3333	26.4182	26.9965	30.5827	26.1945	21.8465	28.0128	25.3513	0.999998	2.49574e-13	0.999998	YDL085W	99.82
g2768	carboxymethylenebutenolidase	119.728	130.191	141.847	130.589	84.8809	64.4916	69.1374	72.8366	108.914	115.058	87.9023	103.958	0.00516451	0.00464122	0.000523289	YDL086W	99.63
g2769	Luc7p	22.7653	22.3895	35.2171	26.7906	9.58333	7.77007	10.5352	9.29621	12.4079	5.82573	10.6256	9.61974	2.33473e-05	1.32495e-10	2.33472e-05	YDL087C	99.23
g2770	FG-nucleoporin ASM4	146.768	128.532	134.021	136.44	78.0357	121.99	108.645	102.89	126.837	139.817	109.153	125.269	0.712603	0.333972	0.500125	YDL088C	99.24
g2771	Nur1p	43.001	48.9252	56.7386	49.555	34.2262	36.5193	46.0916	38.9457	39.9811	50.9751	28.0128	39.6563	0.233009	0.0823592	0.280578	YDL089W	99.17
g2772	protein farnesyltransferase	86.0021	72.1439	67.4994	75.2151	54.7756	33.4113	43.4578	43.8816	22.0585	34.9544	33.8086	30.2738	0.999995	0.248229	1	YDL090C	99.77
g2773	Ubx3p	117.199	107.801	109.564	111.521	64.3452	104.896	94.85	88.0304	194.391	186.423	158.417	179.744	0.338275	1	1	YDL091C	99.78
g2774	RNA-binding signal recognition particle subunit SRP14	55.6484	38.9743	35.2171	43.2799	35.5952	101.788	67.8205	68.4012	121.322	100.494	102.392	108.069	0.936951	0.528234	0.999361	YDL092W	100
g2775	putative dolichyl-phosphate-mannose-protein mannosyltransferase PMT5	63.2368	39.8036	62.6082	55.2162	68.4523	36.5193	48.7254	51.2324	33.0878	33.4979	28.9788	31.8548	0.213333	0.867465	0.929359	YDL093W	99.46
g2776	dolichyl-phosphate-mannose-protein mannosyltransferase PMT1	184.652	204.822	218.15	202.541	277.916	245.534	243.627	255.693	284.004	320.138	278.196	294.113	2.02018e-05	1.76781e-07	2.03786e-05	YDL095W	99.76
g2777	proteasome regulatory particle lid subunit RPN6	261.379	282.771	268.041	270.73	284.762	276.615	285.768	282.381	504.589	491.211	405.703	467.168	0.0577742	1	1	YDL097C	99.77
g2778	U4/U6-U5 snRNP complex subunit SNU23	15.1768	11.6094	11.739	12.8417	15.0595	18.6482	13.8275	15.8451	6.89329	16.0207	9.6596	10.8579	4.37849e-13	7.73913e-13	7.2679e-13	YDL098C	100
g2779	Bug1p	79.2568	81.2656	66.5212	75.6812	34.2262	313.126	88.891	145.414	588.687	512.664	493.605	531.652	0.890589	0.999655	1	YDL099W	99.41
g2780	guanine nucleotide exchange factor GET3	150.925	153.41	154.564	152.966	282.024	324.789	338.444	315.086	271.596	262.158	263.707	265.82	1	1.07837e-10	1	YDL100C	99.44
g2781	serine/threonine protein kinase DUN1	21.0789	24.048	14.6738	19.9336	57.5	55.9445	69.8025	61.0823	62.0396	58.2573	68.1871	62.828	1	1.25975e-13	1	YDL101C	99.61
g2782	DNA-directed DNA polymerase delta POL3	105.395	101.167	91.9557	99.5059	109.469	59.0526	102.718	90.4133	55.1464	53.888	49.264	52.7661	0.154304	0.995005	0.99886	YDL102W	99.91
g2783	UDP-N-acetylglucosamine diphosphorylase	44.6874	47.2667	35.2171	42.3904	68.4523	52.8365	70.4543	63.9144	49.6317	39.3236	50.2299	46.3951	7.77847e-11	7.15876e-11	6.63426e-12	YDL103C	99.58
g2784	putative N(6)-L-threonylcarbamoyladenine synthase	21.9221	32.3404	24.4563	26.2396	38.3333	43.5124	43.4578	41.7678	34.4665	34.9544	32.8426	34.0878	2.72951e-11	8.21913e-12	1.93493e-11	YDL104C	99.75
g2785	Smc5-Smc6 complex subunit NSE4	45.5305	45.6082	39.1301	43.423	42.4404	51.2825	54.6515	49.4581	31.7092	45.1494	45.4001	40.7529	3.25508e-13	4.32642e-13	3.69823e-13	YDL105W	99.75
g2786	Pho2p	80.1	77.1194	53.8039	70.3411	54.7619	87.0248	65.1867	68.9911	63.4183	75.7344	72.447	70.5332	0.132539	0.148657	0.203676	YDL106C	99.64
g2787	Mss2p	30.3537	24.8772	24.4563	26.5624	21.9047	44.2894	36.8733	34.3558	37.2238	36.4108	34.7746	36.1364	2.75302e-12	3.88156e-13	2.85227e-12	YDL107W	98.58
g2788	TFIIH complex serine/threonine-protein kinase subunit KIN28	37.9421	34.8281	39.1301	37.3001	30.119	27.1953	43.4578	33.5907	38.6024	37.8672	35.7405	37.4034	1.67976e-13	1.87138e-13	2.58292e-13	YDL108W	100
g2789	putative lipase	31.1968	34.8281	30.3258	32.1169	13.6905	12.4321	8.55987	11.5608	17.9226	20.39	12.5575	16.9567	1.79814e-05	1.38195e-08	1.79675e-05	YDL109C	99.23
g2790	Tma17p	447.717	480.13	438.257	455.368	167.024	335.667	231.321	244.671	919.565	795.212	749.585	821.454	1	1	1	YDL110C	100
g2791	exosome non-catalytic core subunit RRP42	14.3337	15.7556	13.6955	14.5949	23.2738	13.9861	19.0951	18.785	12.4079	18.9336	25.115	18.8188	5.06778e-13	4.07839e-13	7.80555e-13	YDL111C	99.62
g2792	tRNA (guanosine(18)-2'-O)-methyltransferase	113.826	90.3872	103.695	102.636	127.321	67.5996	107.986	100.969	53.7677	84.473	54.0937	64.1115	0.125898	0.92812	0.947127	YDL112W	99.23
g2793	Atg20p	91.9042	95.3627	100.76	96.009	52.0238	92.4639	100.743	81.7436	132.351	112.145	94.6641	113.054	0.176607	0.420542	0.415078	YDL113C	99.53
g2794	short-chain dehydrogenase/reductase	6.74526	9.12165	5.86951	7.24547	1.36905	4.66204	9.21833	5.08314	9.65061	8.73859	2.89788	7.09569	0.150876	0.147615	0.213537	YDL114W	98.7
g2795	Iwr1p	156.827	164.19	134.999	152.005	94.4779	193.475	132.349	140.101	176.468	189.555	165.179	177.067	0.133205	0.24607	0.280086	YDL115C	99.43
g2796	Nup84p	65.7663	53.0714	76.3624	65.0667	82.1428	63.7146	106.011	83.956	41.3598	37.8672	52.1618	43.7963	0.461419	0.974858	0.865465	YDL116W	99.04
g2797	Cyk3p	54.8052	70.4855	60.6516	61.9808	67.0833	50.5055	55.9684	57.8524	49.6317	58.2573	40.5703	49.4864	4.73136e-13	7.20786e-13	1.12872e-12	YDL117W	99.32
g2798	Hem25p	22.7653	26.5357	22.4998	23.9336	17.7976	21.7562	17.7782	19.1107	19.3839	17.6956	13.5234	16.8677	1.06235e-12	6.12664e-13	1.54848e-12	YDL119C	99.67
g2799	ferroxidase	41.3147	59.7053	55.7604	52.2601	104.048	93.2409	102.718	100.002	91.0466	90.2988	85.9704	89.1053	0.030999	3.1358e-08	0.0309989	YDL120W	100
g2800	hypothetical protein	14.3337	25.7065	25.4346	21.8249	31.4881	51.2825	44.1163	42.2956	26.1945	37.8672	28.9788	31.0135	0.998845	0.684107	0.669985	YDL121C	100
g2801	ubiquitin-specific protease UBP1	212.476	203.753	179.02	198.416	90.3571	250.973	171.856	171.062	292.276	240.297	234.728	255.767	0.120899	0.389164	0.392123	YDL122W	99.06
g2802	aldo-keto reductase superfamily protein	462.894	441.156	455.866	453.305	266.964	247.088	224.532	246.195	672.758	613.158	515.823	600.579	1	1	0.994668	YDL124W	98.72
g2803	adenosine 5'-monophosphoramidase	154.298	174.157	187.971	172.142	281.531	195.029	171.197	215.919	142.774	166.033	137.166	148.658	0.241074	0.528764	0.443646	YDL125C	94.44
g2804	AAA family ATPase CDC48	1085.99	1198.21	1270.75	1184.98	1893.39	1062.95	1212.21	1389.52	2768.35	2516.42	2395.58	2560.12	0.0279694	1	1	YDL126C	99.88
g2805	cyclin PCL2	10.1179	14.0971	16.6303	13.6151	31.4881	25.6412	16.4613	24.5302	19.3012	14.5643	18.3532	17.4063	0.152949	0.0603903	0.1041	YDL127W	99.35
g2806	Vcx1p	232.712	219.749	236.737	229.732	205.357	125.875	135.641	155.624	232.993	189.336	188.362	203.564	0.999856	0.980234	0.371472	YDL128W	99.27
g2807	hypothetical protein	22.7653	18.2433	15.652	18.8869	24.6428	15.5401	13.8275	18.0035	57.9037	55.3444	43.4682	52.2388	5.64557e-11	0.973399	0.973399	YDL129W	98.63
g2808	ribosomal protein P1B	150.925	153.41	159.455	154.597	377.871	303.81	321.634	334.438	401.204	367.035	443.376	403.871	1	0.960965	1	YDL130W	100
g2809	ATPase-binding protein	127.249	116.094	111.521	118.288	147.857	590.51	273.258	337.208	2245.93	2029.61	1609.32	1961.62	1	1	1	YDL130W-A	100
g2810	homocitrate synthase LYS21	142.097	126.061	123.455	130.538	325.409	192.76	237.78	251.983	166.638	176.432	170.936	171.336	0.998804	0.692828	0.723697	YDL131W	100
g2811	cullin CDC53	166.844	166.677	147.716	160.413	160.178	170.165	181.568	170.637	242.644	247.593	241.49	243.909	8.95091e-10	0.0259229	0.0259229	YDL132W	99.51
g2812	Srf1p	72.5116	75.4609	69.4559	72.4761	82.1428	68.3766	59.9191	70.1462	75.8262	53.888	72.447	67.3871	1.48481e-13	1.30842e-13	2.11043e-13	YDL133W	99.77
g2813	phosphoprotein phosphatase 2A catalytic subunit PPH21	247.644	253.358	275.075	258.692	263.952	179.054	215.149	219.385	253.963	266.236	256.636	258.945	0.850545	0.836203	0.196549	YDL134C	100
g2814	Rdi1p	65.7663	48.9252	46.9561	53.8825	61.6071	60.6066	107.986	76.7333	35.7348	50.9751	56.0257	47.5785	0.560866	0.660579	0.439959	YDL135C	100
g2815	ribosomal 60S subunit protein L35B	248.85	230.745	198.791	226.128	288.02	457.541	454.088	399.883	485.481	518.009	546.386	516.625	1	0.31106	1	YDL136W	100
g2863	ribosomal 60S subunit protein L35B	251.986	214.558	231.66	232.735	553.944	472.537	562.502	529.661	282.432	430.128	489.123	400.561	1	0.351955	0.999986	YDL136W	100
g2816	Arf family GTPase ARF2	383.291	393.898	354.137	377.109	487.381	371.402	381.895	413.559	306.104	339.349	354.845	333.432	0.11833	0.503784	0.482451	YDL137W	100
g2817	glucose sensor	125.799	126.89	117.39	123.36	62.9761	38.0734	36.8733	45.9743	56.525	18.9336	45.4001	40.2862	1	0.0893837	1	YDL138W	99.48
g2818	Scm3p	38.7853	42.2913	48.9126	43.3297	12.3214	38.8504	26.3381	25.8366	55.1464	48.0622	65.6853	56.298	0.879914	0.998916	0.726106	YDL139C	98.65
g2819	DNA-directed RNA polymerase II core subunit RPO21	743.977	831.737	909.775	828.496	848.809	473.974	541.083	621.289	776.185	736.954	749.652	754.264	0.830857	0.702728	0.21582	YDL140C	99.88
g2820	biotin--[acetyl-CoA-carboxylase] ligase BPL1	13.4905	20.731	14.6738	16.2984	13.6905	16.3172	13.8275	14.6117	23.4372	17.4772	18.3532	19.7559	2.6736e-13	6.0106e-13	6.56516e-13	YDL141W	99.42
g2821	cardiolipin synthase	50.5895	36.4949	49.8909	45.6584	58.869	34.5069	34.8979	42.7579	31.7092	34.9544	44.4342	37.0326	0.223989	0.192	0.320822	YDL142C	91.17
g2822	chaperonin-containing T-complex subunit CCT4	187.181	197.359	180.977	188.506	269.702	197.36	256.289	241.117	191.606	196.618	206.126	198.117	0.871682	0.722844	0.323323	YDL143W	99.81
g2823	hypothetical protein	20.2358	32.3404	30.3258	27.634	91.7261	58.2755	51.3592	67.1203	51.0104	36.4108	38.6384	42.0199	0.998289	0.629588	0.857065	YDL144C	99.72
g2824	coatomer subunit alpha	322.929	316.77	307.161	315.62	410.714	241.649	327.909	326.757	195.77	211.183	213.477	206.81	0.0572454	0.98911	0.99061	YDL145C	99.58
g2825	Ldb17p	37.9421	20.731	26.4128	28.362	30.119	35.7423	23.0458	29.6357	13.7866	20.39	13.5234	15.9	0.124584	0.947585	0.952555	YDL146W	98.78
g2826	proteasome regulatory particle lid subunit RPN5	538.778	453.595	419.67	470.681	408.318	594.667	642.649	548.545	750.225	849.172	817.221	805.539	0.386418	0.987345	0.999988	YDL147W	99.78
g2827	snoRNA-binding rRNA-processing protein NOP14	69.9989	44.779	45.9779	53.5853	30.119	141.384	106.669	92.7242	126.809	116.515	130.424	124.582	0.961592	0.132016	0.980489	YDL148C	99.88
g2828	autophagy protein ATG9	188.024	148.185	158.477	164.895	101.309	64.4916	94.8171	86.8727	92.3701	106.319	81.1406	93.2768	1	0.118845	0.999999	YDL149W	99.2
g2829	DNA-directed RNA polymerase III subunit C53	32.8831	35.6574	20.5433	29.6946	23.2738	34.9653	39.5071	32.5821	44.1171	40.7801	45.4001	43.4324	8.91217e-13	3.53447e-12	4.33866e-12	YDL150W	99.53
g2830	rRNA-processing protein SAS10	96.12	87.8995	75.3254	86.4483	75.2976	188.012	158.687	140.666	138.707	151.323	130.211	140.08	0.963499	0.11438	0.954109	YDL153C	98.69
g2831	MutS family protein MSH5	38.7853	27.3649	34.2388	33.463	35.5952	37.2964	32.2641	35.0519	37.2238	37.8672	26.0809	33.724	1.60538e-13	1.85194e-13	2.53381e-13	YDL154W	98.56
g2832	B-type cyclin CLB3	69.9821	58.8761	58.6951	62.5178	53.3928	58.2755	55.31	55.6594	42.7384	58.2573	49.264	50.0865	4.87881e-13	4.53763e-13	8.73386e-13	YDL155W	99.77
g2833	Cmr1p	21.9221	31.5112	21.5216	24.9849	26.0119	34.9653	25.6796	28.8856	35.8038	36.4108	29.9448	34.0531	4.56699e-13	5.66844e-13	9.32868e-13	YDL156W	99.04
g2834	hypothetical protein	30.3537	33.9989	25.4346	29.929	50.6547	59.0526	44.7747	51.494	67.5543	59.7137	62.7874	63.3518	1.5823e-06	1.25082e-09	1.58355e-06	YDL157C	99.15
g2835	mitogen-activated protein kinase kinase STE7	76.7273	86.241	86.0862	83.0182	78.0357	97.1259	77.0389	84.0668	73.0689	99.0373	88.8683	86.9915	1.0579e-13	1.24493e-13	1.77027e-13	YDL159W	100
g2836	DExD/H-box ATP-dependent RNA helicase DHH1	203.209	206.481	218.15	209.28	253.274	180.266	231.11	221.55	361.209	281.091	281.085	307.795	0.0779586	0.998976	0.999625	YDL160C	100
g2837	Mhf2p	11.8042	5.80469	7.82602	8.4783	16.4286	11.6551	13.8275	13.9704	16.5439	8.73859	12.5575	12.6133	1.7575e-12	5.03491e-13	1.83917e-12	YDL160C-A	100
g2838	epsin	59.8642	75.4609	46.9561	60.7604	84.8809	299.062	206.754	196.899	104.778	130.875	129.439	121.697	0.987926	0.252865	0.905031	YDL161W	99.78
g2839	DNA ligase (ATP) CDC9	36.2558	36.4866	37.1736	36.6387	57.5	45.0664	52.6761	51.7475	33.0878	40.7801	38.6384	37.5021	6.16416e-12	5.66223e-12	1.04633e-12	YDL164C	99.87
g2840	CCR4-NOT core subunit CDC36	56.4916	62.1931	50.8691	56.5179	50.6547	60.6066	54.6515	55.3043	113.05	135.448	110.119	119.539	5.73628e-14	0.999998	0.999998	YDL165W	100
g2841	nucleoside-triphosphatase	24.4516	13.2679	10.7608	16.1601	57.5	55.9445	52.0177	55.1541	35.8451	32.0415	30.9107	32.9324	0.522546	0.169415	0.353131	YDL166C	99.49
g2842	Nrp1p	17.7063	22.3895	16.6303	18.9087	41.0714	32.6343	47.4085	40.3714	26.1945	32.0415	18.3532	25.5297	0.998213	0.980175	0.0257084	YDL167C	98.08
g2843	bifunctional alcohol dehydrogenase/S-(hydroxymethyl)glutathione dehydrogenase	344.008	369.841	369.779	361.21	836.488	939.402	814.926	863.605	1617.22	1290.4	1239.99	1382.54	1	0.999958	1	YDL168W	99.48
g2844	Ugx2p	54.8052	58.8761	59.6734	57.7849	39.7024	34.1883	38.1902	37.3603	62.0396	55.3444	35.7405	51.0415	5.74803e-11	3.34279e-11	2.42932e-11	YDL169C	98.21
g2845	Uga3p	190.554	184.091	201.52	192.055	112.276	114.22	109.303	111.933	157.167	147.1	121.711	141.993	0.945543	0.000228316	0.945315	YDL170W	99.43
g2846	glutamate synthase (NADH)	1591.88	1711.55	1923.24	1742.23	2569.7	1089.36	1479.29	1712.79	1051.94	1146.05	1180.4	1126.13	0.0258876	0.10437	0.122529	YDL171C	99.86
g2847	Par32p	59.021	55.5591	59.6734	58.0845	49.2857	136.746	53.993	80.0081	119.943	99.0373	105.29	108.09	0.502912	0.296315	0.696519	YDL173W	99.32
g2848	D-lactate dehydrogenase	286.682	302.673	361.953	317.103	231.369	210.569	224.532	222.157	529.405	451.494	417.295	466.064	0.999766	1	0.999966	YDL174C	100
g2849	TRAMP complex RNA-binding subunit	46.3737	49.7544	44.0214	46.7165	35.5952	54.3905	48.067	46.0176	70.3116	72.8216	80.1747	74.4359	2.04347e-12	2.03611e-08	2.03624e-08	YDL175C	99.42
g2850	hypothetical protein	57.3347	63.8515	66.5212	62.5691	34.2262	53.6135	40.824	42.8879	42.7384	37.8672	28.0128	36.2062	3.59425e-09	6.04113e-11	3.65445e-09	YDL176W	99.86
g2851	hypothetical protein	13.4905	7.46317	12.7173	11.2237	20.5357	32.6343	25.6796	26.2832	6.89329	13.1079	20.2852	13.4288	0.999194	0.972905	0.258497	YDL177C	98.82
g2852	D-lactate dehydrogenase	129.003	137.654	116.412	127.69	158.536	105.673	159.319	141.176	96.5061	74.278	89.8343	86.8728	0.11836	0.992226	0.989124	YDL178W	100
g2853	Pcl9p	17.7063	14.0971	15.652	15.8185	26.0119	34.9653	22.3874	27.7882	28.9518	21.8465	24.149	24.9824	4.35953e-11	1.4433e-12	4.26498e-11	YDL179W	100
g2854	hypothetical protein	60.7073	77.9486	77.2819	71.9793	195.774	146.854	148.152	163.593	114.429	94.668	70.5151	93.2039	1	0.999555	0.588909	YDL180W	99.27
g2855	ATPase inhibitor	198.985	177.458	188.803	188.415	381.964	519.033	429.969	443.655	755.367	613.158	654.921	674.482	1	0.999772	1	YDL181W	100
g2856	homocitrate synthase LYS20	150.453	164.173	163.172	159.266	230.424	147.608	196.791	191.608	151.832	145.439	202.89	166.72	0.229769	0.157909	0.254158	YDL182W	100
g2857	hypothetical protein	69.1389	58.0469	53.8039	60.3299	31.4881	39.6274	41.4825	37.5326	22.0585	33.4979	25.115	26.8905	3.69291e-06	1.72098e-08	3.71012e-06	YDL183C	99.69
g2858	H(+)-transporting V1 sector ATPase subunit A	898.25	1009.27	1062.93	990.149	745.898	604.512	545.192	631.867	784.595	854.925	823.075	820.865	1	0.998919	0.808563	YDL185W	94.38
g2859	hypothetical protein	8.43158	9.95089	13.6955	10.6927	5.47619	3.88504	3.29226	4.21783	6.89329	13.1079	6.76172	8.92097	1.82633e-11	1.35143e-11	5.47437e-12	YDL186W	100
g2860	phosphoprotein phosphatase 2A catalytic subunit PPH22	205.975	207.7	237.529	217.068	168.735	94.453	101.566	121.585	98.9739	106.611	114.292	106.626	1	0.114782	1	YDL188C	100
g2861	Rbs1p	24.4516	24.048	13.6955	20.7317	12.3214	19.4252	12.5106	14.7524	37.2238	40.7801	32.8426	36.9488	1.22377e-10	3.64055e-08	3.62835e-08	YDL189W	99.34
g2862	ubiquitin-ubiquitin ligase UFD2	191.397	179.937	175.107	182.147	149.226	103.365	143.542	132.045	113.05	123.797	116.842	117.896	0.999982	0.0756764	1	YDL190C	99.58
g2864	Arf family GTPase ARF1	227.653	182.425	198.086	202.721	361.428	373.748	420.757	385.311	245.401	285.475	289.788	273.555	1	0.999994	0.999583	YDL192W	100
g2865	ditrans,polycis-polyprenyl diphosphate synthase	44.6874	21.5603	35.2171	33.8216	36.9643	34.9653	33.614	35.1812	35.8451	33.4979	17.3873	28.9101	0.188434	0.334137	0.389433	YDL193W	99.47
g2866	glucose sensor	119.728	132.679	130.108	127.505	104.048	76.9237	90.2079	90.3931	128.215	144.187	115.645	129.349	1.17328e-07	1.1732e-07	1.17207e-11	YDL194W	98.98
g2867	Sec31p	272.34	281.942	303.258	285.847	294.345	198.914	167.247	220.169	308.82	329.154	297.516	311.83	0.991703	0.997419	0.227166	YDL195W	99.61
g2868	Asf2p	61.5505	45.6082	47.9344	51.6977	36.9643	38.0734	28.3134	34.4503	93.7488	85.9295	80.1747	86.6176	0.000191807	0.223169	0.222977	YDL197C	98.48
g2869	Ggc1p	139.121	159.214	149.673	149.336	253.274	176.381	217.309	215.654	220.585	114.009	167.111	167.235	0.747855	0.455325	0.475602	YDL198C	100
g2870	hypothetical protein	87.6884	96.1919	99.7817	94.554	65.7142	35.7423	42.1409	47.8658	73.0551	83.0166	68.5831	74.885	0.0463729	0.0462609	0.00011198	YDL199C	99.13
g2871	methylated-DNA--protein-cysteine methyltransferase	27.8242	33.1696	17.6085	26.2008	38.3333	38.0734	36.2149	37.5405	26.1945	14.5643	20.2852	20.348	3.32319e-11	4.48733e-11	1.20739e-11	YDL200C	99.47
g2872	tRNA (guanine46-N7)-methyltransferase	29.5105	40.6328	48.9126	39.6853	42.4404	56.7215	40.1656	46.4425	45.4957	55.3444	47.332	49.3907	0.137485	0.0782176	0.185775	YDL201W	100
g2873	mitochondrial 54S ribosomal protein YmL11	18.5495	20.731	23.4781	20.9195	24.6428	52.8365	46.0916	41.1903	93.7488	80.1037	76.3108	83.3878	0.999923	0.999968	1	YDL202W	100
g2874	Ack1p	54.8052	53.0714	60.6516	56.1761	45.1785	27.9723	38.1902	37.1137	27.5732	29.1286	36.7065	31.1361	1.31795e-08	8.95977e-12	1.31874e-08	YDL203C	99.04
g2875	Rtn2p	339.818	367.354	314.019	340.397	198.512	366.258	260.747	275.172	2228.05	1903.61	1627.18	1919.61	0.116959	1	1	YDL204W	99.75
g2876	hydroxymethylbilane synthase	139.121	130.871	123.26	131.084	157.44	258.743	202.803	206.329	358.451	270.896	250.184	293.177	0.995811	0.477933	0.999996	YDL205C	99.39
g2877	hypothetical protein	204.044	214.773	236.737	218.518	143.75	112.666	136.958	131.125	97.8848	115.058	107.222	106.721	1	1.05992e-12	1	YDL206W	99.21
g2878	nucleoporin GLE1	141.65	183.246	179.998	168.298	86.2499	133.645	96.134	105.343	151.652	142.73	113.983	136.122	0.99387	0.4537	0.840267	YDL207W	99.26
g2879	snoRNA-binding protein NHP2	51.5085	51.4129	54.7821	52.5679	78.0357	111.112	80.3311	89.8263	148.799	148.556	161.315	152.89	0.999995	1	1	YDL208W	99.36
g2880	Cwc2p	20.2358	14.9263	16.6303	17.2641	15.0595	12.4321	30.9472	19.4796	23.4372	14.5643	22.2171	20.0729	0.294971	0.268862	0.399377	YDL209C	100
g2881	Uga4p	298.478	293.551	330.424	307.484	36.9643	23.3102	35.5564	31.9436	26.1945	37.8672	35.7405	33.2674	1	2.42222e-14	1	YDL210W	100
g2882	hypothetical protein	2.52947	8.29241	7.82602	6.21597	26.0119	13.2091	10.5352	16.5854	6.89329	8.73859	11.5915	9.07447	0.881651	0.518415	0.717154	YDL211C	97.04
g2883	Shr3p	107.924	105.314	130.108	114.448	156.071	138.307	142.884	145.754	161.303	147.1	136.21	148.204	2.04688e-10	7.57354e-13	2.05058e-10	YDL212W	99.52
g2884	Nop6p	86.8621	68.827	56.7386	70.8092	52.0238	198.114	86.9156	112.351	239.887	222.834	223.195	228.638	0.673028	0.839389	0.999629	YDL213C	100
g2885	serine/threonine protein kinase PRR2	98.6494	101.167	97.8644	99.2271	90.3571	83.1398	77.0389	83.5119	92.3701	119.427	92.7321	101.51	1.23288e-12	1.22368e-12	4.15082e-13	YDL214C	98.86
g2886	glutamate dehydrogenase (NAD(+))	539.621	575.493	566.408	560.507	424.404	252.527	346.998	341.31	330.878	317.4	281.094	309.791	1	0.0907644	1	YDL215C	99.63
g2887	COP9 signalosome catalytic subunit RRI1	32.8831	36.4866	34.2388	34.5362	28.75	36.5193	31.6057	32.2917	24.8159	24.7593	21.2511	23.6088	4.47925e-13	3.57096e-12	3.89276e-12	YDL216C	99.77
g2888	translocation channel protein TIM22	10.961	17.4141	17.6085	15.3279	17.7976	13.2091	23.7043	18.237	5.51464	10.195	9.6596	8.45642	1.37374e-12	2.13125e-11	2.03295e-11	YDL217C	100
g2889	hypothetical protein	15.1768	14.0971	13.6955	14.3232	13.6905	9.32409	7.90142	10.3053	11.0293	7.28216	6.76172	8.35772	3.34919e-12	8.2238e-13	3.94258e-12	YDL218W	99.68
g2890	D-tyrosyl-tRNA(Tyr) deacylase	6.74526	12.4386	9.78252	9.65547	16.4286	35.7423	30.9472	27.706	11.0293	16.0207	13.5234	13.5245	0.999972	0.990644	0.454836	YDL219W	100
g2891	Hbt1p	1664.03	1416.97	1390.1	1490.37	378.062	502.716	367.416	416.065	1595.11	1355.94	1395.84	1448.96	1	1	0.0705168	YDL223C	99.71
g2892	Whi4p	52.2758	44.779	69.4559	55.5036	45.1785	23.3102	21.0705	29.8531	34.4665	42.2365	38.6384	38.4471	0.997719	0.560927	0.864384	YDL224C	100
g2893	septin SHS1	87.6884	60.5346	47.5039	65.2423	58.869	129.449	76.3804	88.2329	148.895	184.967	159.383	164.415	0.492489	0.98489	0.999969	YDL225W	99.46
g2894	Gcs1p	35.4126	24.8772	30.3258	30.2052	86.2499	44.2894	61.236	63.9251	28.9518	26.2158	26.0809	27.0828	0.995714	0.997308	0.398108	YDL226C	99.15
g2895	Hop	11.8042	11.6094	11.739	11.7175	6.84523	9.32409	6.58452	7.58461	12.4079	11.6515	7.72768	10.5957	8.75471e-13	5.45219e-13	8.54101e-13	YDL227C	99.15
g2897	tyrosine protein phosphatase PTP1	52.2758	72.9732	68.4777	64.5755	75.2976	59.8296	55.9684	63.6985	176.468	189.336	121.711	162.505	0.124369	1	1	YDL230W	100
g2898	Bre4p	463.745	490.081	472.496	475.441	335.416	199.691	238.36	257.822	181.983	187.88	202.852	190.905	1	0.661502	1	YDL231C	99.73
g2899	Mfg1p	36.2558	33.1696	35.2171	34.8808	21.9047	35.7423	30.2888	29.312	26.1945	27.6722	31.8767	28.5811	3.36816e-13	2.52952e-13	4.8901e-13	YDL233W	99.78
g2900	Gyp7p	148.396	168.336	171.194	162.642	176.607	172.496	161.979	170.361	224.721	231.048	216.375	224.048	7.47231e-12	4.75829e-07	4.75836e-07	YDL234C	99.87
g2901	Ypd1p	60.7073	48.096	44.9996	51.2676	24.6428	32.6343	50.7008	35.9926	31.7229	27.6722	26.0809	28.492	0.622946	0.589113	0.960465	YDL235C	100
g2902	4-nitrophenylphosphatase	165.259	185.75	221.085	190.698	179.345	94.0179	134.983	136.115	55.1464	71.3651	92.7321	73.0812	0.733038	0.963557	0.999976	YDL236W	99.68
g2903	Aim6p	144.18	172.482	179.617	165.426	282.037	149.962	208.071	213.357	60.661	66.9958	76.3108	67.9892	0.130621	0.999997	0.999978	YDL237W	98.97
g2904	guanine deaminase	129.003	122.728	124.238	125.323	42.4404	26.4182	39.5071	36.1219	19.3012	23.3029	14.4894	19.0312	1	9.36404e-11	1	YDL238C	100
g2905	Ady3p	597.799	561.396	536.982	565.392	56.1309	231.548	98.7678	128.816	223.343	246.137	212.511	227.33	1	0.98198	1	YDL239C	99.49
g2906	Lrg1p	86.6344	88.7288	92.9927	89.452	86.2499	55.9445	103.377	81.8571	55.1464	66.9958	55.0597	59.0673	0.165013	0.857175	0.906133	YDL240W	99.9
g2909	hexose transporter HXT15	38.4986	40.923	32.4584	37.2933	35.4035	37.8247	40.2841	37.8374	37.9269	27.0459	36.2332	33.7353	1.64252e-13	2.30056e-13	2.98011e-13	YDL245C	99.82
g2912	Cos7p	138.143	161.345	156.423	151.97	154.456	124.873	139.802	139.71	76.0606	63.7917	51.4953	63.7825	2.16613e-13	1	1	YDL248W	97.58
g2696	alpha,alpha-trehalase NTH1	714.998	769.535	827.504	770.679	429.881	395.497	317.374	380.917	1085.1	930.733	842.317	952.717	1	1	0.733456	YDR001C	99.73
g2695	Ran GTPase-binding protein YRB1	310.282	261.211	260.215	277.236	291.607	442.894	414.166	382.889	656.159	614.614	579.576	616.783	0.99955	0.99998	1	YDR002W	99.5
g2694	Rcr2p	59.8642	58.0469	55.7604	57.8905	143.75	76.1467	85.5987	101.832	53.7677	49.5187	78.2427	60.5097	0.770042	0.632218	0.436725	YDR003W	100
g2693	putative DNA-dependent ATPase RAD57	52.2758	57.2176	52.8256	54.1063	56.1309	34.1883	41.4825	43.9339	31.7092	39.3236	39.6044	36.8791	1.22347e-11	1.23111e-12	1.33246e-11	YDR004W	99.35
g2692	RNA polymerase III-inhibiting protein MAF1	177.906	166.677	173.151	172.578	75.2976	97.1259	108.645	93.6893	63.4183	68.4523	65.6853	65.852	1	3.42856e-10	1	YDR005C	100
g2691	Sok1p	355.745	348.265	359.019	354.343	175.211	181.82	178.44	178.49	155.788	157.295	151.656	154.913	1	4.59047e-13	1	YDR006C	99.89
g2690	phosphoribosylanthranilate isomerase TRP1	59.021	67.9977	57.7169	61.5786	73.9285	62.9376	54.6515	63.8392	81.3409	66.9958	66.6512	71.6626	1.40312e-13	3.81017e-13	4.43419e-13	YDR007W	99.55
g2689	transcriptional regulator GAL3	21.9221	18.2433	20.5433	20.2362	31.4881	24.0872	25.6796	27.085	15.1652	17.4772	22.2171	18.2865	7.068e-13	8.54254e-13	5.89288e-13	YDR009W	99.81
g2688	ATP-binding cassette transporter SNQ2	428.316	471.009	460.816	453.38	1143.15	630.93	838.209	870.764	483.923	441.299	459.797	461.673	0.992297	0.983874	0.1013	YDR011W	99.67
g2687	ribosomal 60S subunit protein L4B	392.954	450.402	545.053	462.803	847.563	301.634	576.501	575.233	221.44	225.659	288.416	245.172	0.0376755	0.643231	0.639388	YDR012W	100
g2686	DNA replication protein PSF1	13.4905	11.6094	12.7173	12.6057	16.4286	31.0803	30.2888	25.9325	19.3012	20.39	26.0809	21.9241	1.65722e-09	2.89405e-11	1.62874e-09	YDR013W	100
g2685	Rad61p	53.1189	44.779	31.3041	43.0673	17.7976	72.2617	43.4578	44.5057	53.7677	27.6722	61.8214	47.7538	0.20306	0.208337	0.298357	YDR014W	99.38
g2684	Hed1p	0.843158	0.829241	1.9565	1.20963	1.36905	1.55401	0.658452	1.19384	2.75732	0	1.93192	1.56308	8.26692e-13	1.16107e-12	1.53923e-12	YDR014W-A	99.38
g2683	Dad1p	5.9021	4.97544	11.739	7.53886	16.4286	10.1011	17.1197	14.5498	15.1652	13.1079	17.3873	15.2201	3.78263e-11	1.34062e-12	3.86926e-11	YDR016C	100
g2682	inositol polyphosphate kinase KCS1	202.358	208.131	204.455	204.981	105.417	132.014	143.542	126.991	106.157	131.079	121.711	119.649	0.999983	1.3594e-12	0.999983	YDR017C	99.71
g2681	putative acyltransferase	35.4126	30.6819	27.3911	31.1619	26.0119	13.9861	15.1444	18.3808	35.8451	27.6722	35.7405	33.0859	1.2054e-09	1.20714e-09	4.35457e-12	YDR018C	99.75
g2680	glycine decarboxylase subunit T	66.6095	60.5346	88.0427	71.7289	101.309	59.0526	91.5248	83.9623	139.245	157.295	136.142	144.227	0.170874	0.999992	1	YDR019C	99.75
g2679	putative uridine kinase DAS2	10.961	18.2433	14.6738	14.626	15.0595	10.1011	15.8028	13.6545	6.89329	8.73859	8.69364	8.10851	6.06197e-13	3.01955e-12	3.43845e-12	YDR020C	100
g2678	ATP-dependent RNA helicase FAL1	22.7653	24.048	24.4563	23.7565	17.7976	13.9861	17.1197	16.3012	22.0585	30.5851	24.149	25.5975	2.1662e-12	2.48259e-12	9.2041e-13	YDR021W	99.5
g2677	Atg31p	40.4716	44.779	52.8256	46.0254	21.9047	28.7493	32.9226	27.8589	31.7092	42.2365	25.115	33.0202	1.3072e-10	1.80321e-12	1.29443e-10	YDR022C	99.49
g2676	serine--tRNA ligase SES1	213.319	213.115	188.803	205.079	258.75	229.217	362.807	283.591	173.711	198.075	209.613	193.8	0.776571	0.801432	0.263212	YDR023W	99.78
g1287	ribosomal 40S subunit protein S11A	67.3683	70.0045	67.3918	68.2549	207.725	98.1516	180.666	162.181	100.477	90.2696	121.981	104.243	0.993663	0.380651	0.886192	YDR025W	100
g2675	ribosomal 40S subunit protein S11A	114.754	144.727	136.085	131.855	290.608	256.164	299.846	282.206	158.711	206.842	212.241	192.598	1	0.999861	0.999883	YDR025W	100
g2674	Nsi1p	112.123	118.581	102.716	111.14	56.1309	202.504	116.546	125.06	88.2342	81.5602	103.358	91.0507	0.127835	0.22354	0.241631	YDR026C	99.65
g2673	Vps54p	209.103	199.847	196.629	201.86	110.893	132.868	128.398	124.053	168.196	157.295	162.281	162.591	0.00217181	0.000823321	0.00134849	YDR027C	99.33
g2672	protein phosphatase regulator REG1	412.304	418.7	383.475	404.826	151.964	332.559	337.865	274.129	410.84	441.299	418.261	423.467	0.908538	0.919032	0.163861	YDR028C	99.61
g2671	Rad28p	155.141	162.531	153.586	157.086	72.5595	150.739	111.937	111.745	148.895	147.1	140.064	145.353	0.75513	0.540594	0.413292	YDR030C	100
g2670	Mix14p	85.1589	58.8927	55.7604	66.604	86.2499	145.3	124.447	118.666	170.954	160.222	170.009	167.062	0.999997	0.81849	1	YDR031W	100
g2669	flavodoxin-like fold family protein	155.984	137.654	142.825	145.488	484.643	363.437	481.987	443.356	317.119	308.763	339.052	321.645	1	0.866447	1	YDR032C	98.99
g2668	Mrh1p	961.2	1035.72	1094.97	1030.63	2770.81	1477.87	2329.36	2192.68	617.336	616.129	653.955	629.14	0.958806	0.999911	0.408419	YDR033W	100
g2667	Lys14p	246.202	265.357	251.411	254.323	321.808	501.162	344.364	389.111	420.491	425.496	419.227	421.738	0.999575	0.0602713	0.999785	YDR034C	99.87
g5159	3-deoxy-7-phosphoheptulonate synthase ARO3	211.633	243.797	255.324	236.918	295.714	300.702	291.694	296.037	187.498	191.899	160.349	179.915	0.190088	0.746554	0.556465	YDR035W	100
g5160	Ehd3p	123.944	121.069	98.8035	114.606	176.607	143.708	158.687	159.667	124.079	129.622	136.2	129.967	5.68322e-10	4.27403e-10	1.41085e-10	YDR036C	99.8
g5161	lysine--tRNA ligase KRS1	316.184	361.027	307.377	328.196	416.19	304.587	399.022	373.266	314.279	346.631	349.677	336.862	0.174104	0.140725	0.183876	YDR037W	100
g5162	Na(+)/Li(+)-exporting P-type ATPase ENA1	106.238	107.843	125.216	113.099	125.952	76.1467	62.5529	88.2173	150.274	182.054	116.881	149.736	0.729343	0.978889	0.649742	YDR040C	97.62
g5163	mitochondrial 37S ribosomal protein RSM10	46.3737	48.096	58.6951	51.0549	82.1428	116.551	97.4509	98.7149	111.671	104.863	79.2087	98.581	1	0.103058	0.999999	YDR041W	99.51
g5164	transcriptional regulator NRG1	278.242	282.771	275.867	278.96	345	609.205	445.113	466.439	228.857	279.635	223.137	243.876	0.992006	0.998069	0.204406	YDR043C	99.13
g5165	coproporphyrinogen oxidase	63.2368	65.51	66.5212	65.0893	104.048	97.1259	86.9156	96.0297	102.021	96.1245	85.0045	94.3832	4.7607e-09	1.97243e-12	4.75991e-09	YDR044W	100
g5166	DNA-directed RNA polymerase III core subunit RPC11	19.3926	9.95089	12.7173	14.0203	16.4286	20.2022	34.2395	23.6234	6.89329	14.5643	18.3532	13.2703	0.761951	0.737108	0.512187	YDR045C	100
g5167	amino acid transporter BAP3	10.961	6.63393	14.6738	10.7563	64.3452	45.8434	38.8487	49.6791	8.27195	8.73859	13.5234	10.178	1	1	0.356687	YDR046C	100
g5168	uroporphyrinogen decarboxylase HEM12	67.4526	96.1919	85.108	82.9175	117.738	125.875	88.891	110.835	136.487	145.643	149.724	143.951	0.787781	0.912774	0.999977	YDR047W	100
g5169	Vms1p	70.8252	56.3884	61.6299	62.9478	31.4881	106.45	54.6515	64.1965	97.8848	72.8216	78.2427	82.983	0.196601	0.241667	0.341955	YDR049W	99.68
g5170	triose-phosphate isomerase TPI1	4029.94	4214.2	4396.27	4213.47	2171.64	1902.89	2024.09	2032.87	2101.75	1820.54	1583.21	1835.17	1	0.215801	1	YDR050C	100
g5171	acid phosphatase DET1	94.4337	80.4364	91.9557	88.9419	88.988	110.335	105.352	101.558	90.9915	77.1909	75.3449	81.1757	1.59327e-12	2.4734e-12	1.08253e-12	YDR051C	100
g5172	protein serine/threonine kinase activating protein DBF4	146.709	129.245	140.868	138.941	47.9166	184.151	122.472	118.18	217.828	218.465	189.328	208.54	0.120589	0.825406	0.824172	YDR052C	99.86
g5173	SCF E2 ubiquitin-protein ligase catalytic subunit CDC34	118.885	117.752	100.76	112.466	93.0952	200.468	158.028	150.53	364.945	286.043	306.209	319.066	0.824419	0.999995	1	YDR054C	99.66
g5174	Pst1p	202.358	185.742	275.867	221.322	502.057	268.068	278.525	349.55	1260.09	1076.3	1004.6	1113.67	0.900637	1	1	YDR055W	99.55
g5175	Emc10p	105.395	101.167	91.9557	99.5059	91.7261	117.328	100.743	103.266	133.73	141.274	137.166	137.39	1.7264e-12	1.05078e-09	1.05237e-09	YDR056C	99.51
g5176	Yos9p	70.8252	56.3884	53.8039	60.3392	42.4404	80.0318	88.891	70.4544	68.9329	71.3651	54.0937	64.7973	0.324659	0.275038	0.334617	YDR057W	99.08
g5177	triglyceride lipase	69.9821	71.3147	68.4777	69.9248	41.0714	75.3697	52.0177	56.1529	90.7847	96.1245	102.392	96.4336	0.0808412	0.999697	0.995498	YDR058C	99.69
g5178	E2 ubiquitin-conjugating protein UBC5	110.723	117.752	111.521	113.332	228.631	120.436	155.395	168.154	124.079	132.535	122.677	126.43	0.543404	0.344035	0.400916	YDR059C	99.32
g5179	RNA-binding ribosome biosynthesis protein MAK21	125.63	116.094	125.216	122.314	153.689	338.775	246.919	246.461	206.799	210.789	241.654	219.747	0.999016	0.0849115	0.996541	YDR060W	99.71
g5180	hypothetical protein	113.826	110.289	125.216	116.444	127.321	94.0179	118.521	113.287	79.9622	78.6473	81.1406	79.9167	1.55242e-12	1.91787e-09	1.91927e-09	YDR061W	99.81
g5181	serine C-palmitoyltransferase LCB2	140.807	131.849	124.238	132.298	156.071	162.395	146.835	155.1	113.05	100.494	111.085	108.21	7.38278e-11	4.07815e-10	3.34114e-10	YDR062W	99.82
g5182	Aim7p	56.4916	58.0469	49.8909	54.8098	31.4881	81.5858	66.5036	59.8592	85.4768	103.407	82.1066	90.33	0.288095	0.820478	0.941406	YDR063W	98.66
g5183	ribosomal 40S subunit protein S13	315.341	315.112	356.084	328.845	831.011	530.696	720.346	694.018	452.2	503.925	722.557	559.561	0.999915	0.0460698	0.999398	YDR064W	99.34
g5184	Rrg1p	20.2358	23.2187	27.3911	23.6152	12.3214	23.3102	21.0705	18.9007	13.7866	20.39	16.4213	16.866	5.66463e-13	5.67911e-13	1.01959e-12	YDR065W	99.18
g5185	putative protein-serine/threonine phosphatase	11.8042	13.2679	9.78252	11.6182	9.58333	13.2091	11.1937	11.3287	9.65061	7.28216	8.69364	8.54214	3.52904e-13	5.98351e-13	7.67589e-13	YDR066C	98.98
g5186	protein-tyrosine-phosphatase	43.8442	43.1205	39.1301	42.0316	35.5952	59.8296	52.0177	49.1475	33.0878	27.6722	32.8426	31.2009	4.97044e-12	2.77139e-11	2.29669e-11	YDR067C	100
g5187	Dos2p	87.6884	62.1931	39.1301	63.0038	32.8571	163.109	61.236	85.7342	170.954	129.622	134.268	144.948	0.387331	0.387073	0.688018	YDR068W	98.05
g5188	ubiquitin-specific protease DOA4	203.201	202.335	186.846	197.461	208.095	182.597	215.972	202.221	281.246	286.917	248.252	272.138	6.92667e-12	8.69685e-06	8.69686e-06	YDR069C	99.78
g5189	Fmp16p	697.696	631.052	617.277	648.675	43.8095	162.395	65.8452	90.6831	2784.79	2624.62	2397.48	2602.3	1	1	1	YDR070C	100
g5190	polyamine acetyltransferase	68.2958	65.51	65.5429	66.4496	80.7738	142.192	140.909	121.292	195.77	170.402	185.416	183.863	1	0.961737	1	YDR071C	100
g5191	inositolphosphotransferase	106.238	132.679	145.76	128.225	88.988	66.8226	56.6269	70.8125	70.3116	80.1037	68.5831	72.9995	1	0.11925	0.999992	YDR072C	99.62
g5192	Snf11p	32.8831	43.9498	41.0866	39.3065	31.4881	49.7285	43.4578	41.5581	114.429	112.145	80.1747	102.25	0.108374	1	1	YDR073W	92.9
g5193	trehalose-phosphatase TPS2	1053.1	1085.47	1027.16	1055.25	425.774	337.221	334.494	365.829	875.435	805.407	811.426	830.756	1	1	1	YDR074W	99.67
g5194	phosphoprotein phosphatase PP4 catalytic subunit PPH3	26.981	18.2433	29.3476	24.8573	49.2857	34.1883	50.7008	44.7249	15.1652	34.9544	25.115	25.0782	0.993099	0.984372	0.272234	YDR075W	100
g5195	putative DNA-dependent ATPase RAD55	44.6874	38.1451	44.9996	42.6107	43.8095	48.9515	38.8487	43.8699	34.4665	33.4979	33.8086	33.9243	2.05142e-13	8.38766e-13	9.0142e-13	YDR076W	99.75
g5196	Sed1p	3885.11	3473	4013.16	3790.42	1927.95	1372.18	1388.69	1562.94	2213.97	1993.71	2245.16	2150.95	1	0.999955	1	YDR077W	82.26
g5197	Shu2p	28.6674	27.3649	27.3911	27.8078	26.0119	38.0734	33.581	32.5554	27.5732	24.7593	28.0128	26.7818	3.69191e-13	4.14888e-13	3.98339e-13	YDR078C	99.55
g5199	TFIIH complex subunit TFB5	21.9221	19.0725	15.652	18.8822	28.75	15.5401	15.1444	19.8115	28.9518	36.4108	20.2852	28.5493	0.110176	0.590802	0.607393	YDR079C-A	98.61
g5198	Pet100p	70.8252	82.0948	84.1297	79.0166	71.1904	177.158	98.1093	115.486	465.973	438.386	369.016	424.458	0.915775	1	1	YDR079W	100
g5200	Vps41p	79.4339	74.698	89.9992	81.377	56.391	68.9982	58.6022	61.3305	93.2938	101.95	91.5054	95.5831	2.17355e-10	2.69074e-10	5.19445e-11	YDR080W	99.7
g5201	Pdc2p	154.298	131.849	144.781	143.643	75.2976	85.4708	94.8171	85.1951	81.3409	101.95	104.314	95.8684	0.0132659	2.35502e-08	0.0132659	YDR081C	99.46
g5202	Stn1p	32.8831	49.7544	57.7169	46.7848	47.9166	40.4044	43.4578	43.9263	16.5439	27.6722	23.183	22.4664	0.0768452	0.999048	0.999553	YDR082W	99.6
g5203	25S rRNA (adenine645-N1)-methyltransferase	53.1189	48.9252	41.0866	47.7102	35.5952	104.119	61.236	66.9834	119.916	106.261	107.222	111.133	0.704228	0.772241	0.99824	YDR083W	100
g5204	Tvp23p	46.3737	48.9252	51.8474	49.0488	56.1309	38.8504	45.8941	46.9585	49.6317	24.7593	33.8086	36.0665	4.20042e-13	1.58574e-12	1.92328e-12	YDR084C	100
g5205	Afr1p	91.061	96.1919	94.8905	94.0478	39.7024	60.6066	47.4085	49.2392	740.34	738.411	581.508	686.753	0.999572	1	1	YDR085C	99.52
g5206	translocon subunit SSS1	96.9631	74.6317	64.5647	78.7198	82.1428	156.178	141.567	126.629	274.353	317.502	290.793	294.216	0.999916	1	1	YDR086C	100
g5207	Rrp1p	25.2947	33.1696	32.2823	30.2489	36.9643	50.5055	42.1409	43.2036	22.0861	23.3029	22.2171	22.5354	5.74391e-10	6.4477e-10	7.09378e-11	YDR087C	100
g5208	mRNA splicing protein SLU7	46.3737	60.5346	59.6734	55.5272	21.9047	153.847	55.9684	77.2402	198.527	200.988	167.111	188.875	0.347674	0.948308	0.998976	YDR088C	99.48
g5209	hypothetical protein	281.623	296.868	297.389	291.96	62.9761	50.5055	50.7008	54.7275	60.661	61.1701	70.5151	64.1154	1	1.74008e-13	1	YDR089W	99.88
g5210	hypothetical protein	124.787	121.069	122.282	122.713	72.5595	45.8434	65.8452	61.416	17.9226	26.2158	29.9448	24.6944	1	3.27688e-05	1	YDR090C	99.03
g5211	Fe-S cluster-binding ribosome biosynthesis protein	112.983	128.532	142.825	128.113	201.25	58.2755	150.897	136.808	27.5732	32.0415	48.298	35.9709	0.0603994	0.997937	0.998153	YDR091C	100
g5212	E2 ubiquitin-conjugating protein UBC13	86.0021	78.7779	82.2515	82.3438	75.2976	70.7077	57.9438	67.983	117.186	103.407	126.541	115.711	7.42689e-09	1.01787e-05	1.01713e-05	YDR092W	99.35
g5213	aminophospholipid-translocating P4-type ATPase DNF2	126.474	134.337	142.825	134.545	164.286	94.0179	108.645	122.316	151.652	132.535	123.643	135.944	0.241511	0.244995	0.251311	YDR093W	99.88
g5214	histone demethylase GIS1	270.654	256.235	289.563	272.151	221.786	287.485	259.43	256.234	474.259	479.166	397.975	450.467	0.0632853	1	1	YDR096W	99.78
g5215	mismatch repair ATPase MSH6	88.5316	79.6071	84.1297	84.0895	101.309	66.0456	90.2079	85.8543	60.661	61.1701	65.6853	62.5055	0.0334771	0.727329	0.736797	YDR097C	99.52
g5216	monothiol glutaredoxin GRX3	43.001	31.5112	37.1736	37.2286	68.4523	84.6938	74.4051	75.8504	79.9622	75.7344	74.3789	76.6919	0.303798	2.78341e-10	0.303798	YDR098C	99.6
g5217	14-3-3 family protein BMH2	872.668	833.354	720.972	808.998	395.627	841.499	659.11	632.079	1045.04	991.072	901.221	979.11	0.263865	0.592537	0.39671	YDR099W	100
g5218	Tvp15p	41.3147	39.8036	33.2606	38.1263	56.1309	45.0664	45.4332	48.8768	45.4957	52.4315	50.2299	49.3857	1.14364e-12	3.37172e-13	1.36063e-12	YDR100W	100
g5219	putative hydrolase	72.5116	56.3884	47.9344	58.9448	83.5118	64.4916	98.1093	82.0376	41.3598	36.4108	47.332	41.7009	0.736647	0.995854	0.815496	YDR101C	99.83
g5220	Ste5p	48.06	45.6082	48.9126	47.5269	39.7024	59.8296	37.5318	45.6879	26.1945	26.2158	28.0128	26.8077	0.0251785	0.991023	0.992176	YDR103W	99.89
g5221	Spo71p	102.022	99.5089	100.76	100.764	121.845	100.234	98.7678	106.949	68.9329	100.494	69.5491	79.6586	2.89791e-13	2.4578e-11	2.45403e-11	YDR104C	99.68
g5222	Tms1p	161.886	176.628	189.781	176.099	187.559	100.234	131.69	139.828	125.458	101.95	81.1406	102.85	0.715133	0.574361	0.98824	YDR105C	100
g5223	Arp10p	5.05895	4.97544	4.89126	4.97522	5.47619	6.21606	5.92607	5.87277	9.65061	7.28216	9.6596	8.86412	6.55617e-13	1.9151e-12	2.36822e-12	YDR106W	100
g4689	Tmn2p	62.3937	54.7299	64.5647	60.5627	69.8214	27.1953	50.7008	49.2391	33.0878	33.4979	18.3532	28.313	0.361352	0.923011	0.991843	YDR107C	99.7
g4688	Trs85p	44.6874	63.8515	65.5429	58.0273	73.9285	54.3905	75.0635	67.7942	27.5732	37.8672	31.8767	32.439	0.167259	0.999943	0.999511	YDR108W	99.27
g4687	putative phosphotransferase	67.4526	52.2422	63.5864	61.0937	42.4404	53.6135	50.7008	48.9182	35.8451	17.4772	42.5022	31.9415	0.189748	0.932677	0.994623	YDR109C	99.86
g4686	replication fork barrier binding protein FOB1	80.9431	80.4364	57.7169	73.0321	43.8095	62.9376	71.1128	59.2866	31.7092	29.1286	28.9788	29.9389	0.205853	0.999967	1	YDR110W	100
g4685	alanine transaminase ALT2	27.8242	33.9989	36.1953	32.6728	24.6428	18.6482	22.3874	21.8928	31.7092	37.8672	31.8767	33.8177	8.06718e-12	8.15412e-12	1.08511e-12	YDR111C	99.61
g4684	securin	22.7653	17.4141	22.4998	20.893	17.7976	37.2964	35.5564	30.2168	22.0585	27.6722	31.8767	27.2025	0.6949	0.187402	0.620408	YDR113C	98.93
g4683	Tma64p	118.076	119.411	108.586	115.357	143.75	188.028	158.028	163.269	164.06	191.914	180.779	178.918	0.999999	0.0180194	1	YDR117C	99.45
g4682	anaphase promoting complex subunit 4	54.8052	48.9252	43.0431	48.9245	46.5476	32.6343	34.8979	38.0266	26.1945	14.5643	18.3532	19.704	7.11798e-09	3.00266e-07	3.07384e-07	YDR118W	99.54
g4681	Vba4p	182.965	179.954	153.586	172.168	109.524	58.2755	95.4755	87.7583	41.3322	46.6058	51.1959	46.378	1	0.998136	1	YDR119W	99.74
g4680	tRNA (guanine26-N2)-dimethyltransferase	93.5905	84.5826	85.108	87.7603	83.5118	114.259	122.472	106.748	121.322	99.0373	123.643	114.667	0.897828	0.076484	0.918823	YDR120C	99.46
g4679	DNA polymerase epsilon noncatalytic subunit	29.5105	40.6328	22.4998	30.881	30.119	35.7423	29.6303	31.8306	51.0104	66.9958	68.5831	62.1965	1.6721e-11	8.64437e-05	8.64437e-05	YDR121W	98.98
g4678	serine/threonine protein kinase KIN1	290.046	286.088	265.106	280.414	136.905	149.962	123.13	136.666	197.148	177.685	173.873	182.902	1	1.22401e-09	1	YDR122W	99.53
g4677	Ino2p	34.5695	48.096	51.8474	44.8376	49.2857	29.5263	32.9226	37.2449	9.65061	11.6515	8.69364	9.99857	0.284225	1	1	YDR123C	99.34
g4676	hypothetical protein	18.5495	32.3404	32.2823	27.7241	19.1667	24.8642	19.0951	21.042	31.7092	36.4108	28.0128	32.0443	8.28462e-13	1.56934e-12	1.04909e-12	YDR124W	99.38
g4675	alpha/beta hydrolase family protein	38.7853	36.4866	39.1301	38.134	36.9643	24.0872	35.5564	32.2026	42.7384	37.8672	33.8086	38.1381	3.1106e-13	2.92861e-13	3.42667e-13	YDR125C	100
g4674	palmitoyltransferase SWF1	16.02	15.7556	6.84777	12.8744	20.5357	23.3102	19.7536	21.1998	13.7866	14.5643	15.4554	14.6021	3.31108e-12	2.48271e-12	1.36813e-12	YDR126W	97.93
g4673	pentafunctional protein ARO1p	214.162	233.017	253.367	233.515	531.19	260.297	278.525	356.671	391.525	336.436	343.882	357.281	0.465023	0.108512	0.526571	YDR127W	99.87
g4672	Mtc5p	130.689	156.727	125.216	137.544	91.7261	91.6869	81.648	88.3537	70.3116	84.473	64.7193	73.168	1	0.0165038	1	YDR128W	99.74
g4671	fimbrin	350.754	369.841	368.801	363.132	410.714	231.548	297.423	313.228	533.541	466.058	384.452	461.35	0.37372	0.917634	0.720199	YDR129C	100
g4670	Fin1p	37.0989	40.6328	38.1518	38.6279	20.5357	33.4113	34.8979	29.615	17.9226	39.3236	22.2171	26.4878	0.287351	0.197547	0.454204	YDR130C	100
g4669	hypothetical protein	71.6684	55.5591	48.9126	58.7134	15.0595	38.0734	42.7994	31.9774	22.0585	21.8465	18.3532	20.7528	0.923957	0.812453	0.999925	YDR131C	99.46
g4668	hypothetical protein	51.4326	49.7544	47.9344	49.7071	71.1904	59.8296	63.2114	64.7438	16.5439	13.1079	33.8086	21.1535	4.71011e-08	0.00733589	0.00733585	YDR132C	99.6
g4666	ATP-binding cassette glutathione S-conjugate transporter YCF1	479.285	429.547	459.779	456.203	1489.52	646.47	1051.55	1062.51	274.091	251.963	288.822	271.625	0.827428	0.992412	0.40641	YDR135C	99.74
g4665	Rgp1p	73.3547	79.6071	82.1732	78.3783	78.0357	56.7215	88.891	74.5494	37.2238	29.1286	28.9788	31.7771	0.0818583	1	1	YDR137W	99.4
g4664	Hpr1p	75.7409	67.1685	62.6082	68.5058	54.7619	51.2825	77.6973	61.2472	66.1756	61.1701	66.6512	64.6657	0.0649386	0.0582816	0.0896187	YDR138W	99.47
g4663	S-adenosylmethionine-dependent methyltransferase	72.5116	55.5591	56.7386	61.6031	73.9285	57.4985	48.7254	60.0508	41.3598	42.2802	43.4682	42.3694	0.0849525	0.700547	0.752438	YDR140W	100
g4662	Dop1p	210.789	217.261	221.085	216.379	158.809	97.1259	144.859	133.598	128.339	117.971	103.358	116.556	1	0.165765	1	YDR141C	99.94
g4661	Pex7p	22.7653	31.5112	42.0649	32.1138	41.0714	23.3102	31.6057	31.9958	20.6799	32.0415	28.9788	27.2334	0.165755	0.203617	0.277088	YDR142C	99.19
g4660	ubiquitin-protein ligase SAN1	79.2821	73.8024	84.1297	79.0714	54.7619	55.1675	46.7501	52.2265	92.3701	87.3859	70.5151	83.4237	1.94325e-08	1.94336e-08	6.0502e-12	YDR143C	98.86
g4659	aspartyl protease	9.27473	10.7801	7.82602	9.29363	39.7024	29.5263	45.4332	38.2206	33.0878	24.7593	34.7746	30.8739	0.968456	1.45989e-08	0.968456	YDR144C	98.99
g4658	Taf12p	82.9414	67.2597	63.2538	71.1516	56.1309	124.189	88.9108	89.7436	133.826	146.211	137.9	139.313	0.56459	0.91179	0.999484	YDR145W	98.89
g4657	DNA-binding transcription factor SWI5	1.68632	0	2.93476	1.54036	23.2738	18.6482	28.3134	23.4118	51.0104	46.6058	39.6044	45.7402	1	3.39089e-09	1	YDR146C	99.72
g4656	bifunctional choline kinase/ethanolamine kinase EKI1	47.2168	56.3884	64.5647	56.0566	23.2738	27.9723	33.581	28.2757	30.3305	24.7593	28.9788	28.0229	2.69337e-05	4.02073e-11	2.69337e-05	YDR147W	99.25
g4655	alpha-ketoglutarate dehydrogenase KGD2	406.006	430.21	480.293	438.836	731.29	556.78	634.089	640.72	1103.15	932.116	855.251	963.505	0.998949	0.999857	1	YDR148C	100
g4654	Num1p	997.439	896.335	867.68	920.485	428.512	1055.95	761.124	748.53	1479.41	1523.43	1410.98	1471.27	0.0510076	0.999881	0.999192	YDR150W	87.96
g4653	putative mRNA-binding protein CTH1	80.9431	84.5826	98.8035	88.1097	84.8809	103.342	77.6973	88.6401	124.079	107.776	87.7285	106.528	0.111395	0.33503	0.381792	YDR151C	99.38
g4652	Gir2p	52.2758	53.0714	55.7604	53.7025	75.2976	123.544	96.134	98.3252	78.5836	59.7137	87.9023	75.3999	0.999736	0.510783	0.938932	YDR152W	100
g4651	Ent5p	75.041	78.7779	77.2819	77.0336	54.7619	110.335	65.1867	76.7612	166.818	170.402	164.213	167.144	0.0929743	1	1	YDR153C	99.27
g4650	peptidylprolyl isomerase CPR1	598.642	626.077	652.494	625.738	768.035	648.024	582.071	666.044	1559.14	1284.57	1356.21	1399.97	0.0470008	1	1	YDR155C	100
g4649	DNA-directed RNA polymerase I subunit RPA14	5.05895	4.1462	3.91301	4.37272	28.75	8.54708	6.58452	14.6272	11.0293	14.5643	16.4213	14.005	0.897738	0.318015	0.9439	YDR156W	100
g4648	aspartate-semialdehyde dehydrogenase	222.594	238.025	260.215	240.278	417.559	222.224	283.793	307.859	326.742	353.913	320.38	333.678	0.394359	0.239733	0.574089	YDR158W	100
g4646	Sac3p	75.041	77.9486	57.7169	70.2355	42.4404	94.0179	76.3804	70.9462	103.248	97.5809	100.914	100.581	0.174684	0.796478	0.860756	YDR159W	99.78
g4647	Sac3p	88.5316	90.3955	106.522	95.1497	52.0238	117.344	75.0569	81.4748	177.847	148.556	168.077	164.827	0.133039	0.999996	0.999965	YDR159W	100
g4645	Ssy1p	68.2958	67.9977	61.6299	65.9745	87.619	77.7007	99.4262	88.2486	34.4665	27.6722	51.1959	37.7782	0.785574	1	0.997148	YDR160W	100
g4644	Acl4p	52.2758	53.9007	57.7169	54.6311	65.7142	45.8434	61.236	57.5979	26.1945	30.5851	50.2299	35.6698	0.0750024	0.897375	0.898559	YDR161W	100
g4643	Nbp2p	50.5895	30.6819	28.3693	36.5469	35.5952	55.1675	62.5529	51.1052	26.1945	10.195	32.8426	23.0774	0.564304	0.963636	0.808197	YDR162C	99.14
g4642	U2-type spliceosomal complex subunit CWC15	48.9031	31.5112	30.3258	36.9134	12.3214	79.2547	32.9226	41.4996	93.7488	91.7552	91.7662	92.4234	0.21665	0.968502	0.993394	YDR163W	98.86
g4641	Sec1p	51.4326	81.2656	69.4559	67.3847	60.2381	45.8434	67.8205	57.9673	42.7384	37.8672	38.6384	39.748	0.2208	0.913565	0.972426	YDR164C	99.86
g4640	Trm82p	48.06	48.9252	42.0649	46.35	35.5952	41.1814	52.6761	43.1509	37.2238	40.7801	33.8086	37.2708	2.41718e-13	6.84203e-13	8.34939e-13	YDR165W	99.55
g4639	exocyst subunit SEC5	163.581	144.288	181.955	163.275	68.4523	139.084	126.429	111.322	119.943	113.602	142.962	125.502	0.805461	0.179679	0.777328	YDR166C	100
g4638	Taf10p	53.9621	49.7544	42.0649	48.5938	86.2499	78.4389	97.4509	87.3799	142.002	112.145	96.596	116.914	0.999985	0.631476	1	YDR167W	100
g4637	Cdc37p	193.083	161.702	164.346	173.044	84.8809	176.381	183.05	148.104	206.799	189.336	193.192	196.442	0.140372	0.27546	0.286646	YDR168W	100
g4636	Stb3p	120.572	131.02	145.76	132.45	47.9166	92.4639	48.067	62.8158	118.565	103.407	115.915	112.629	1	0.999839	0.40307	YDR169C	99.22
g4635	Arf family guanine nucleotide exchange factor SEC7	580.927	567.35	500.865	549.714	454.524	429.685	470.793	451.667	503.21	472.758	452.968	476.312	0.99989	0.0490335	0.998391	YDR170C	99.85
g4633	heat shock protein HSP42	611.289	605.487	560.539	592.438	648.928	1781.25	790.142	1073.44	5990.08	5414.9	4694.54	5366.5	0.99806	1	1	YDR171W	99.47
g4632	translation termination factor GTPase eRF3	136.592	149.263	122.282	136.045	142.75	153.07	164.613	153.478	183.362	163.12	163.247	169.91	4.21082e-12	1.37733e-12	5.53835e-12	YDR172W	99.56
g4631	inositol polyphosphate multikinase	117.747	138.475	116.304	124.175	41.0714	111.889	63.8698	72.2768	220.737	193.487	185.445	199.89	0.99599	1	0.996192	YDR173C	97.78
g4630	Hmo1p	91.061	94.5335	93.9122	93.1689	138.274	229.217	184.116	183.869	494.939	518.49	489.732	501.053	1	1	1	YDR174W	99.59
g4629	mitochondrial 37S ribosomal protein RSM24	49.7463	45.6082	41.0866	45.4804	98.5714	62.9376	75.0635	78.8575	57.9037	58.2573	64.7193	60.2934	0.997322	0.347277	0.880056	YDR175C	100
g4628	histone acetyltransferase NGG1	102.022	84.566	79.2384	88.6088	30.119	125.098	84.2818	79.833	152.976	141.274	155.52	149.923	0.116523	0.969961	0.974837	YDR176W	100
g4627	E2 ubiquitin-conjugating protein UBC1	141.667	136.825	130.108	136.2	169.762	252.527	198.115	206.801	373.617	397.606	314.903	362.042	0.99968	0.999993	1	YDR177W	100
g4626	succinate dehydrogenase membrane anchor subunit SDH4	388.696	467.692	537.061	464.483	1263.63	642.585	727.589	877.935	645.199	557.813	505.197	569.403	0.478927	0.247935	0.28947	YDR178W	100
g4625	Csn9p	17.7063	14.0971	12.7173	14.8402	9.58333	32.6343	15.8028	19.3402	31.7092	24.7593	38.6384	31.7023	0.446726	0.772691	0.956756	YDR179C	99.38
g4624	Nvj3p	35.4126	30.6819	34.2388	33.4445	39.7024	22.5332	34.8979	32.3778	15.1652	16.0207	25.115	18.767	8.15101e-13	2.97878e-11	3.04389e-11	YDR179W-A	98.49
g4623	cohesin-loading factor complex subunit SCC2	93.5905	79.6071	66.5212	79.9063	93.0952	59.8296	98.7678	83.8975	75.8262	55.3444	61.8214	64.3307	0.162729	0.469301	0.502179	YDR180W	99.46
g4622	Sas4p	52.2758	47.2667	45.9779	48.5068	32.8571	62.9376	74.4051	56.7333	62.0396	74.278	73.4129	69.9102	0.578203	0.310249	0.761205	YDR181C	99.58
g4621	putative lipid phosphatase CDC1	141.65	148.434	169.238	153.107	167.024	115.774	148.81	143.869	115.807	120.884	133.302	123.331	0.218047	0.335069	0.494547	YDR182W	100
g4620	Plp1p	17.7063	15.7556	19.565	17.6756	27.3809	27.9723	27.655	27.6694	20.6799	27.6722	26.0809	24.811	6.92885e-12	7.36582e-13	6.5986e-12	YDR183W	100
g4619	Atc1p	32.04	29.8527	27.3911	29.7612	20.5357	45.0664	53.993	39.8651	24.8159	27.6722	41.5363	31.3414	0.521243	0.402796	0.454849	YDR184C	99.66
g4618	Ups3p	38.7853	28.1942	42.0649	36.3481	39.7024	42.7354	36.2149	39.5509	74.4476	46.6058	48.298	56.4505	0.104863	0.901545	0.934473	YDR185C	100
g4617	hypothetical protein	452.776	407.232	425.54	428.516	205.357	292.155	285.768	261.093	448.064	434.017	408.572	430.218	1	1	0.127317	YDR186C	99.43
g4616	chaperonin-containing T-complex subunit CCT6	139.121	180.774	175.107	165.001	268.333	181.82	192.097	214.083	284.004	228.66	256.945	256.536	0.634889	0.681539	0.99419	YDR188W	99.82
g4615	syntaxin-binding protein	97.8063	79.6071	87.0645	88.1593	68.4523	120.436	102.718	97.2023	67.5543	75.7344	83.0725	75.4538	0.262946	0.545459	0.466412	YDR189W	99.85
g4614	RuvB family ATP-dependent DNA helicase pontin	142.494	106.972	120.325	123.264	131.428	124.321	133.666	129.805	82.7195	122.34	96.596	100.552	0.0741134	0.812441	0.802443	YDR190C	99.35
g4613	NAD-dependent histone deacetylase HST4	14.3337	10.7801	12.7173	12.6104	21.9047	18.6482	15.8028	18.7853	15.1652	17.4772	8.69364	13.7787	8.99799e-13	7.69667e-13	6.58355e-13	YDR191W	99.46
g4612	FG-nucleoporin NUP42	25.2947	35.6574	20.5433	27.1651	26.0119	17.0942	21.0705	21.3922	12.4079	11.6515	13.5234	12.5276	2.73056e-11	6.3362e-11	9.05535e-11	YDR192C	99.07
g4611	ATP-dependent RNA helicase	268.967	250.431	255.324	258.241	234.107	404.821	463.939	367.622	477.016	508.295	541.044	508.785	0.990901	0.29376	0.999952	YDR194C	99.85
g4610	RNA-processing protein REF2	80.1	94.5335	78.2602	84.2979	46.5476	102.565	73.3318	74.1481	157.167	139.817	129.439	142.141	0.117138	0.999961	0.999882	YDR195W	99.81
g4609	putative dephospho-CoA kinase	121.415	109.46	89.9992	106.958	78.0357	116.551	105.352	99.9797	170.954	173.315	162.281	168.85	0.0275668	1	1	YDR196C	99.59
g4608	Cbs2p	53.1189	72.1439	59.693	61.6519	56.1309	68.3766	63.8698	62.7925	108.914	133.992	111.085	117.997	4.86934e-11	0.819029	0.819029	YDR197W	100
g4607	protein-lysine N-methyltransferase	34.5695	24.8772	22.4998	27.3155	19.1667	31.8573	30.2888	27.1042	9.65061	14.5643	21.2511	15.1553	0.0700541	0.902343	0.9053	YDR198C	100
g4606	Vps64p	102.022	79.6237	83.1515	88.2657	23.2738	143.746	54.6515	73.8905	304.684	265.071	222.161	263.972	0.111873	1	0.999998	YDR200C	99.67
g4605	Spc19p	10.961	9.95089	9.78252	10.2315	27.3809	29.5263	28.9719	28.6264	20.6799	21.8465	19.3192	20.6152	1.25315e-07	3.35721e-09	1.21958e-07	YDR201W	98.79
g4604	Rav2p	86.8452	82.9241	77.2819	82.3504	34.2262	66.0456	73.7466	58.0061	136.487	132.535	100.46	123.161	0.57169	0.999917	0.981649	YDR202C	100
g4603	ubiquinone biosynthesis protein COQ4	105.395	90.3872	102.716	99.4995	109.524	73.0387	67.8205	83.461	126.202	117.971	113.983	119.386	0.714137	0.990005	0.634791	YDR204W	100
g4602	metal cation transporter MSC2	86.0021	98.6797	102.716	95.7994	116.369	57.4985	70.4543	81.4406	46.8744	49.5187	63.7533	53.3821	0.45989	0.70395	0.946815	YDR205W	99.59
g4601	Ebs1p	102.865	126.874	115.434	115.058	65.7142	57.4985	81.648	68.2869	42.7384	49.5187	42.5022	44.9198	0.999998	0.967543	1	YDR206W	99.32
g4600	DNA-binding transcriptional regulator UME6	87.6884	72.9732	68.4777	76.3797	26.0119	79.2547	43.4578	49.5748	49.6317	65.5394	52.1618	55.7777	0.643435	0.228551	0.669363	YDR207C	99.52
g4599	1-phosphatidylinositol-4-phosphate 5-kinase	278.242	285.408	286.628	283.426	175.238	187.259	179.757	180.751	249.537	257.788	250.184	252.503	0.998042	0.99804	1.79424e-06	YDR208W	99.61
g4598	hypothetical protein	18.5495	19.9018	14.6738	17.7083	23.2738	24.8642	31.6057	26.5812	24.8159	16.0207	27.0469	22.6278	3.47985e-12	8.54917e-13	2.97399e-12	YDR210W	100
g4596	translation initiation factor eIF2B catalytic subunit epsilon	159.45	140.971	143.803	148.075	182.083	142.192	229.8	184.692	128.215	148.556	147.792	141.521	0.438987	0.48782	0.312808	YDR211W	99.72
g4595	chaperonin-containing T-complex alpha subunit TCP1	135.748	145.117	129.129	136.665	220.417	137.53	148.81	168.919	206.799	196.618	168.077	190.498	0.423905	0.461745	0.778058	YDR212W	99.82
g4594	Upc2p	68.2958	83.7533	83.1515	78.4002	34.2262	35.7423	50.7008	40.2231	44.1171	56.8008	50.2299	50.3826	3.64434e-05	6.34626e-09	3.64371e-05	YDR213W	99.45
g4593	Aha1p	144.18	156.776	142.825	147.927	208.095	170.942	176.465	185.167	346.043	304.394	274.333	308.257	0.697447	1	1	YDR214W	99.71
g4592	DNA-binding transcription factor ADR1	205.73	320.916	342.388	289.678	369.506	303.033	300.274	324.271	592.823	546.162	486.844	541.943	0.0928103	0.999998	1	YDR216W	99.77
g4591	chromatin-binding protein RAD9	142.494	149.263	122.282	138.013	62.9761	156.178	137.616	118.924	125.458	132.084	144.894	134.145	0.139366	0.147698	0.202283	YDR217C	99.77
g4590	septin SPR28	3.37263	1.65848	4.89126	3.30746	8.21428	17.0942	9.87678	11.7284	16.5439	8.73859	4.8298	10.0374	0.992478	0.291114	0.979094	YDR218C	99.53
g4589	Mfb1p	89.3747	92.0457	80.1873	87.2026	46.5476	113.443	74.4051	78.1319	230.236	237.398	221.205	229.613	0.0936337	1	1	YDR219C	99.77
g4588	Gtb1p	76.7273	64.6808	87.0645	76.1575	82.1428	32.6343	52.0177	55.5983	41.3598	50.9751	31.8767	41.4038	0.825746	0.379631	0.965516	YDR221W	99.86
g4587	hypothetical protein	52.2758	53.0714	47.9344	51.0939	24.6428	27.1953	20.412	24.0834	27.5732	27.6722	29.9448	28.3967	2.98074e-05	1.87112e-09	2.98055e-05	YDR222W	99.76
g4586	Crf1p	182.147	209.798	176.085	189.344	58.869	50.5055	44.1163	51.1636	37.2238	27.6722	43.4682	36.1214	1	0.170895	1	YDR223W	99.79
g4585	histone H2B	391.444	311.272	348.277	350.331	306.666	502.731	463.399	424.266	1017.56	1060.3	1126.19	1068.02	0.911452	1	1	YDR224C	100
g4584	histone H2A	165.301	198.835	195.641	186.592	674.68	302.784	419.73	465.731	603.673	592.578	536.948	577.733	0.999987	0.102828	1	YDR225W	100
g4583	adenylate kinase ADK1	236.084	236.334	251.411	241.276	599.642	428.908	538.614	522.388	351.558	371.434	432.75	385.247	1	0.656137	0.999948	YDR226W	99.1
g4582	chromatin-silencing protein SIR4	206.574	208.969	157.499	191.014	83.5118	228.44	148.152	153.368	285.396	298.627	267.571	283.865	0.153734	0.976926	0.952981	YDR227W	99.41
g4581	Pcf11p	85.1589	68.1138	57.7169	70.3299	42.4404	66.0534	62.5529	57.0156	55.1464	81.5747	89.0615	75.2609	0.266139	0.382985	0.339203	YDR228C	99.84
g4580	Ivy1p	56.4916	40.6328	41.0866	46.0703	26.0119	78.4777	51.3592	51.9496	99.2634	116.515	96.596	104.125	0.224771	0.997864	0.999934	YDR229W	100
g4579	Cox20p	145.866	160.043	144.781	150.23	232.738	333.336	199.511	255.195	483.427	446.629	420.193	450.083	0.999771	0.999874	1	YDR231C	98.54
g4578	5-aminolevulinate synthase	214.162	230.57	264.246	236.326	358.69	338.115	248.895	315.233	515.618	480.622	440.478	478.906	0.861473	0.999947	1	YDR232W	99.45
g4577	Rtn1p	271.497	320.087	276.845	289.476	331.309	335.667	340.42	335.799	420.491	404.888	512.925	446.101	0.442449	0.999647	1	YDR233C	98.98
g4576	homoaconitate hydratase LYS4	82.6294	78.7779	84.1297	81.8457	219.047	94.0179	139.592	150.886	86.8555	75.7344	84.0385	82.2095	0.722371	0.674815	0.352703	YDR234W	99.71
g4575	mRNA splicing protein PRP42	43.8442	43.1205	41.0866	42.6838	19.1667	41.9584	57.2853	39.4701	30.3305	30.5851	43.4682	34.7946	0.204806	0.305646	0.374211	YDR235W	99.45
g4574	riboflavin kinase	42.1579	36.4866	40.1083	39.5843	46.5476	27.1953	30.9472	34.8967	28.9518	23.3029	29.9448	27.3998	1.38379e-12	8.74457e-13	2.16517e-12	YDR236C	99.54
g4573	mitochondrial 54S ribosomal protein YmL7/YmL5	64.08	59.7053	69.4559	64.4137	115	112.666	107.328	111.665	124.107	119.427	138.132	127.222	0.980002	3.44863e-09	0.980002	YDR237W	99.66
g4572	coatomer subunit beta	339.809	341.647	351.193	344.216	408.017	237.772	377.806	341.198	260.98	279.635	267.571	269.395	0.102236	0.412088	0.461504	YDR238C	99.69
g4571	hypothetical protein	74.1979	63.8515	67.4994	68.5163	39.7024	50.5055	41.4825	43.8968	99.2634	80.1037	102.392	93.9196	8.12895e-05	0.000104853	2.35631e-05	YDR239C	99.11
g4570	Snu56p	30.3537	40.6328	30.3258	33.7708	43.8095	20.9792	39.6125	34.8004	22.0585	36.4108	27.0469	28.5054	0.186982	0.277381	0.349794	YDR240C	99.59
g4569	putative amidase	227.653	259.552	224.675	237.293	88.988	72.2617	67.1621	76.1373	70.3116	87.3859	87.9023	81.8666	1	0.0187207	1	YDR242W	99.82
g4568	mRNA splicing protein PRP28	87.6884	88.7288	80.2167	85.5446	38.3333	32.6343	37.5318	36.1665	39.9811	39.3236	38.6384	39.3144	0.999999	6.37626e-12	0.999999	YDR243C	99.66
g4567	Pex5p	145.866	143.459	146.738	145.354	94.4642	111.889	130.373	112.242	175.09	168.946	181.6	175.212	2.32273e-08	4.67204e-08	2.34932e-08	YDR244W	100
g4566	alpha-1,6-mannosyltransferase	136.592	125.215	137.934	133.247	161.548	98.6799	142.226	134.151	146.138	131.079	113.017	130.078	0.127469	0.143231	0.198204	YDR245W	99.75
g4565	TRAPP subunit TRS23	89.3747	106.972	81.1949	92.5139	42.4404	59.0526	49.3839	50.2923	82.7195	83.0166	68.5831	78.1064	0.99993	0.98251	0.0223112	YDR246W	100
g4564	putative serine/threonine protein kinase VHS1	273.183	274.479	295.432	281.031	127.321	208.238	102.06	145.873	328.121	311.676	236.66	292.152	0.999998	0.999995	0.158304	YDR247W	99.73
g4563	gluconokinase	87.6884	84.5826	65.5429	79.2713	56.1309	86.2478	92.1833	78.1873	74.4476	66.9958	80.1747	73.8727	0.121349	0.165157	0.206268	YDR248C	99.48
g4562	hypothetical protein	50.5895	48.9252	62.6082	54.0409	79.4047	41.9584	52.6761	58.0131	33.0878	23.3029	23.183	26.5246	0.125175	0.99853	0.998778	YDR249C	99.73
g4561	Pam1p	177.055	183.262	191.953	184.09	158.809	172.496	165.271	165.525	336.393	313.133	325.528	325.018	1.39064e-13	1	1	YDR251W	97.47
g4560	CCR4-NOT core subunit BTT1	1.68632	8.29241	7.82602	5.93491	4.10714	5.43905	3.29226	4.27948	16.5439	18.9336	25.115	20.1975	2.20231e-10	0.00039501	0.00039501	YDR252W	100
g4559	Met32p	21.0789	13.2679	15.652	16.6663	8.21428	82.3628	32.2641	40.9471	645.212	586.942	531.278	587.811	0.999999	1	1	YDR253C	100
g4558	Chl4p	122.258	120.24	116.412	119.637	64.3452	83.9168	59.9191	69.3937	208.177	190.793	169.043	189.338	0.62442	1	0.375805	YDR254W	99.78
g4557	ubiquitin-protein ligase RMD5	133.219	136.825	127.173	132.405	80.7738	106.45	112.595	99.9397	270.217	253.23	219.273	247.573	0.824394	1	1	YDR255C	100
g4556	catalase A	69.1389	72.1439	81.1949	74.1593	64.3452	53.6446	39.5071	52.499	44.1171	48.0622	47.332	46.5038	1.10518e-08	4.361e-12	1.10548e-08	YDR256C	99.42
g4555	ribosomal lysine N-methyltransferase	26.1379	16.5848	30.3258	24.3495	36.9643	38.0734	53.3346	42.7907	38.6024	21.8465	30.9107	30.4532	0.985715	0.74837	0.567302	YDR257C	99.8
g4554	chaperone ATPase HSP78	721.743	763.731	627.03	704.168	944.642	2066.85	1239.29	1416.93	7924.54	7497.53	6302.03	7241.37	1	1	1	YDR258C	99.72
g4553	Yap6p	26.981	21.5603	31.3041	26.6151	42.4404	144.57	67.1621	84.7242	198.527	203.9	209.623	204.017	0.999999	0.995783	1	YDR259C	99.74
g4552	Swm1p	16.8632	25.7065	30.3258	24.2985	45.1785	37.2964	41.4825	41.3191	20.6799	20.39	24.149	21.7396	2.83381e-09	2.83549e-09	6.87921e-12	YDR260C	100
g4551	glucan exo-1,3-beta-glucosidase	83.5148	68.827	97.8252	83.389	213.571	94.0179	146.176	151.255	124.107	147.1	142.962	138.056	0.942172	0.103431	0.944302	YDR261C	100
g249	hypothetical protein	228.496	249.601	258.073	245.39	128.69	92.4639	92.8417	104.665	148.895	99.0373	131.371	126.434	1	0.66373	1	YDR262W	100
g248	exodeoxyribonuclease DIN7	37.0989	42.2913	47.9344	42.4415	20.5357	33.4113	21.7289	25.2253	37.2238	34.9544	28.9788	33.719	4.32467e-11	9.05832e-12	3.44602e-11	YDR263C	100
g247	palmitoyltransferase AKR1	112.983	123.557	137.934	124.825	145.119	52.8365	99.4262	99.1272	34.4665	52.4315	42.5022	43.1334	0.249204	0.993901	0.999677	YDR264C	100
g246	ubiquitin-protein ligase peroxin 10	45.5221	31.5112	42.0649	39.6994	38.3333	41.1814	38.8487	39.4545	26.1945	23.3029	23.183	24.2268	5.52678e-13	8.03518e-11	8.05849e-11	YDR265W	100
g245	E3 ubiquitin-protein ligase HEL2	113.75	96.1919	113.477	107.807	76.6666	87.0248	105.352	89.6812	53.7677	87.3859	85.0045	75.386	0.409137	0.579473	0.868321	YDR266C	100
g244	iron-sulfur cluster assembly protein CIA1	34.5695	27.3649	27.3911	29.7752	46.5476	42.7354	54.6515	47.9782	17.9226	17.4772	18.3532	17.9177	2.23907e-06	2.35999e-06	1.20924e-07	YDR267C	100
g243	tryptophan--tRNA ligase MSW1	22.7653	39.8036	15.652	26.0736	24.6428	28.7493	44.1163	32.5028	22.0585	17.4772	19.3192	19.6183	0.331034	0.667592	0.61921	YDR268W	99.74
g242	Cu(2+)-transporting P-type ATPase CCC2	168.632	179.116	183.911	177.22	132.798	83.1398	107.986	107.974	71.6903	74.278	65.6853	70.5512	1	0.990427	1	YDR270W	99.7
g241	hydroxyacylglutathione hydrolase GLO2	231.868	216.432	212.281	220.194	87.619	178.712	122.472	129.601	277.11	285.461	277.23	279.934	0.999998	1	0.89077	YDR272W	100
g240	Don1p	65.7663	99.5089	91.9557	85.7436	10.9524	44.2894	19.7536	24.9984	310.198	206.813	181.6	232.871	0.999981	1	0.999602	YDR273W	100
g239	Bsc2p	147.553	140.142	151.629	146.441	56.1309	87.0248	75.0635	72.7397	92.3701	72.8216	104.324	89.8385	1	0.0562151	1	YDR275W	100
g238	Mth1p	109.61	151.751	170.216	143.859	78.0357	68.3766	67.1621	71.1915	77.2049	88.8423	79.2087	81.752	1	0.197824	0.999886	YDR277C	99.54
g237	Rnh202p	40.4716	28.0283	36.1953	34.8984	24.6428	31.0803	30.2888	28.6706	26.1945	32.0415	25.115	27.7837	5.40453e-13	3.1532e-13	7.48427e-13	YDR279W	100
g236	exosome non-catalytic core subunit RRP45	43.001	45.6082	52.8256	47.145	67.0833	61.3836	67.8205	65.4291	38.6024	42.2365	61.8214	47.5535	1.56598e-11	1.4239e-11	1.87445e-12	YDR280W	99.67
g235	Mrx10p	36.2558	29.0234	29.3476	31.5423	32.8571	24.8642	26.3381	28.0198	12.4079	10.195	11.5915	11.3982	2.39323e-11	9.86757e-08	9.86995e-08	YDR282C	99.76
g234	serine/threonine-protein kinase GCN2	305.94	281.113	316.876	301.309	240.952	217.547	223.874	227.457	306.062	249.05	257.911	271.008	0.999876	0.923934	0.112253	YDR283C	99.88
g233	bifunctional diacylglycerol diphosphate phosphatase/phosphatidate phosphatase	212.476	224.724	195.65	210.95	197.143	147.631	185.025	176.6	93.7488	109.232	124.609	109.197	0.720877	0.999975	1	YDR284C	99.31
g232	Zip1p	43.001	25.7065	27.3911	32.0329	8.21428	57.4985	28.3134	31.3421	33.0878	27.6722	32.8426	31.2009	0.217557	0.245979	0.328671	YDR285W	100
g231	inositol monophosphate 1-phosphatase INM2	30.3537	35.6574	38.1518	34.721	21.9047	17.0942	23.0458	20.6816	23.4372	18.9336	14.4894	18.9534	1.36128e-09	3.69464e-12	1.36403e-09	YDR287W	99.66
g230	Smc5-Smc6 complex subunit NSE3	54.8052	55.5591	59.6734	56.6793	27.3809	35.7423	41.4825	34.8686	28.9518	36.4108	29.9448	31.7691	1.92419e-08	1.63023e-11	1.92574e-08	YDR288W	99.67
g229	Rtt103p	60.2942	57.8727	44.9996	54.3888	27.3809	108.004	78.3558	71.2469	106.157	128.268	98.5279	110.984	0.656814	0.482771	0.938343	YDR289C	99.51
g228	ATP-dependent 3'-5' DNA helicase	97.8063	117.752	110.543	108.7	110.893	70.7077	96.7924	92.7976	51.0104	61.1847	45.4001	52.5317	0.316576	0.999835	1	YDR291W	100
g227	Signal recognition particle receptor subunit alpha	80.1	77.9486	56.7386	71.5957	93.0952	71.4847	84.2818	82.9539	51.0104	50.9751	57.9576	53.3144	0.0272097	0.825441	0.80744	YDR292C	99.68
g226	mRNA-binding translational repressor SSD1	1572.69	1659.31	1815.56	1682.52	866.661	567.518	644.012	692.731	1014.86	923.29	986.245	974.798	1	0.999989	1	YDR293C	100
g225	sphinganine-1-phosphate aldolase DPL1	112.73	116.094	136.955	121.926	232.738	135.976	194.243	187.653	253.673	209.726	179.669	214.356	0.983496	0.150615	0.996351	YDR294C	100
g224	Hda2p	84.9734	74.6317	57.7169	72.4407	56.1309	138.307	101.402	98.6133	135.109	139.817	127.507	134.144	0.861945	0.328265	0.978034	YDR295C	99.11
g223	Mhr1p	58.1779	69.6562	52.8256	60.2199	91.7261	167.057	114.571	124.451	212.313	176.228	194.158	194.233	0.999999	0.931638	1	YDR296W	99.12
g222	sphingosine hydroxylase	267.281	234.675	269.998	257.318	314.881	313.911	316.057	314.95	275.732	294.199	284.958	284.963	2.03705e-10	5.83665e-11	1.45432e-10	YDR297W	99.71
g221	F1F0 ATP synthase subunit 5	324.616	322.575	398.149	348.446	762.559	582.755	626.846	657.387	529.405	535.967	510.993	525.455	1	0.570785	0.999994	YDR298C	99.53
g220	rRNA-processing protein BFR2	40.4716	44.779	25.4346	36.895	38.3333	150.739	122.472	103.848	106.157	95.2652	99.4939	100.305	0.999313	0.097564	0.998688	YDR299W	99.81
g219	glutamate 5-kinase	46.3737	51.4129	62.6082	53.4649	49.2857	49.7285	65.8452	54.9531	24.8159	37.8672	47.332	36.6717	0.111526	0.833327	0.828332	YDR300C	100
g218	Cft1p	119.728	134.337	127.173	127.079	110.893	108.781	102.718	107.464	85.4768	96.1245	69.5491	83.7168	7.28074e-10	3.43583e-09	4.16385e-09	YDR301W	99.93
g217	mannose-ethanolamine phosphotransferase GPI11	37.9421	34.8281	39.1301	37.3001	47.9714	61.3836	62.5529	57.3026	75.8262	74.8314	62.7874	71.1484	2.17108e-07	2.10997e-10	2.17319e-07	YDR302W	100
g216	Rsc3p	71.6684	48.096	62.6082	60.7908	42.4404	69.9307	86.2572	66.2094	30.3305	34.9544	39.6044	34.9631	0.187732	0.985161	0.9763	YDR303C	99.89
g215	peptidylprolyl isomerase family protein CPR5	206.574	215.603	231.846	218.007	310.774	234.656	248.236	264.555	208.177	196.618	215.409	206.735	0.725523	0.788436	0.245726	YDR304C	99.56
g214	hypothetical protein	266.438	210.627	224.02	233.695	130.059	243.98	160.708	178.249	335.014	298.539	272.401	301.985	0.507804	0.974962	0.765376	YDR306C	100
g213	putative dolichyl-phosphate-mannose--protein mannosyltransferase	96.12	92.0457	97.8252	95.3303	93.0952	58.2755	98.7678	83.3795	79.9622	71.3651	64.7193	72.0156	0.358597	0.389492	0.653753	YDR307W	99.7
g212	Srb7p	14.3337	8.29241	7.82602	10.1507	12.3214	27.1953	30.9472	23.488	13.7866	14.5643	19.3192	15.89	0.991917	0.626304	0.795976	YDR308C	100
g211	Gic2p	71.6684	74.6317	83.1515	76.4838	60.2381	80.8088	66.5036	69.1835	66.1756	62.6266	97.5619	75.4547	0.126195	0.155762	0.188862	YDR309C	100
g210	Sum1p	223.437	222.237	202.498	216.057	104.048	143.746	145.426	131.073	180.604	190.793	196.09	189.162	0.267808	0.267786	2.16065e-05	YDR310C	99.91
g209	TFIIH/NER complex subunit TFB1	91.9042	83.7533	79.2384	84.9653	64.3452	106.45	88.891	86.5621	100.642	88.8423	96.596	95.3601	0.0886482	0.102147	0.154642	YDR311W	99.84
g208	rRNA-binding ribosome biosynthesis protein	53.9705	42.6561	46.5257	47.7174	57.9517	93.2642	73.74	74.9853	53.7815	50.1595	59.9185	54.6198	0.995671	0.912984	0.356602	YDR312W	100
g207	phosphatidylinositol-3-phosphate-binding ubiquitin-protein ligase	217.535	203.164	239.672	220.123	184.821	154.624	141.567	160.338	177.847	151.469	164.213	164.51	0.999998	0.0400111	0.99992	YDR313C	99.65
g206	Rad34p	85.1589	87.8995	101.738	91.5989	60.2381	39.6274	46.7501	48.8718	19.3012	21.8465	27.0469	22.7315	0.999999	8.97768e-07	1	YDR314C	99.71
g205	inositol pentakisphosphate 2-kinase	46.3737	47.2667	42.0649	45.2351	23.2738	41.1814	39.5071	34.6541	20.6799	16.0207	23.183	19.9612	1.30594e-10	1.78071e-08	1.79376e-08	YDR315C	100
g204	putative RNA methyltransferase	120.572	110.339	102.716	111.209	83.5118	356.646	205.437	215.198	250.985	247.593	225.069	241.216	0.870881	0.0567653	0.877587	YDR316W	99.79
g203	Him1p	40.4716	43.1205	52.8256	45.4726	27.3809	26.4182	19.7536	24.5176	12.4079	20.39	27.0469	19.9483	3.73189e-06	4.0672e-11	3.73192e-06	YDR317W	99.52
g202	Mcm21p	55.6484	47.2667	31.3041	44.7397	53.3928	90.1095	62.5463	68.6829	51.0104	55.3444	74.3789	60.2446	0.841107	0.231962	0.799532	YDR318W	99.73
g201	Swa2p	32.8831	29.8527	57.7169	40.1509	50.6547	87.0248	51.3592	63.0129	124.079	87.3859	87.8927	99.786	0.886096	0.695443	0.999587	YDR320C	99.1
g200	asparaginase ASP1	14.3337	24.048	16.6303	18.3373	38.3333	20.9792	30.2888	29.8671	12.4079	17.4772	20.2852	16.7234	0.732796	0.757373	0.271129	YDR321W	100
g198	F1F0 ATP synthase subunit e	220.907	230.529	199.563	217	569.523	645.693	560.343	591.853	875.448	713.651	685.831	758.31	1	0.815946	1	YDR322C-A	100
g199	mitochondrial 54S ribosomal protein YmL35	98.6494	94.5335	103.695	98.9592	112.262	138.307	156.053	135.541	153.031	116.515	130.405	133.317	0.998967	0.0734306	0.997037	YDR322W	99.73
g197	Pep7p	51.4326	34.8281	38.1518	41.4709	30.119	35.7423	25.0212	30.2942	53.7677	39.3236	33.8086	42.3	0.479879	0.449868	0.249709	YDR323C	99.03
g196	Utp4p	43.8442	37.3158	26.4128	35.8576	71.1904	62.1606	80.9896	71.4469	34.4113	46.6058	43.4682	41.4951	1	0.999933	0.0549581	YDR324C	100
g195	condensin subunit YCG1	48.9031	43.1205	42.0649	44.6962	61.6071	61.3836	52.0177	58.3361	44.1171	58.2573	50.2299	50.8681	1.04307e-12	4.23144e-13	8.39455e-13	YDR325W	100
g194	Ysp2p	289.203	260.398	257.339	268.98	121.845	174.05	191.609	162.501	153.031	168.305	143.928	155.088	1	0.145007	1	YDR326C	99.65
g193	SCF ubiquitin ligase subunit SKP1	114.669	95.3627	88.0427	99.3583	119.107	114.997	109.303	114.469	121.322	101.95	107.202	110.158	3.38831e-13	1.41092e-13	3.64515e-13	YDR328C	100
g192	Pex3p	117.199	106.972	140.868	121.68	135.536	142.192	133.666	137.131	279.868	279.635	229.898	263.134	0.141501	1	1	YDR329C	99.55
g191	Ubx5p	77.5705	70.4855	88.0427	78.6996	56.1309	66.8226	59.2607	60.7381	113.05	128.166	126.541	122.586	6.91462e-07	0.182922	0.182921	YDR330W	100
g190	GPI-anchor transamidase	45.5305	37.3158	45.9779	42.9414	67.0833	50.117	57.9438	58.3813	51.0104	58.2573	56.0257	55.0978	4.74344e-12	3.75709e-13	4.72407e-12	YDR331W	99.72
g189	double-stranded DNA-dependent ATPase	48.9031	63.0223	52.8256	54.917	20.5357	31.0803	35.5564	29.0575	41.3598	43.6929	49.264	44.7722	2.11889e-09	1.75737e-09	3.61809e-10	YDR332W	99.85
g188	Rqc1p	76.7273	85.4118	77.2819	79.807	80.7738	79.2547	74.4051	78.1445	104.778	74.2926	111.085	96.7187	2.26787e-13	6.66143e-12	6.67226e-12	YDR333C	99.86
g187	chromatin-remodeling protein SWR1	197.299	229.7	178.042	201.68	109.524	141.415	116.546	122.495	301.926	276.722	261.775	280.141	1	1	0.999729	YDR334W	99.8
g186	karyopherin MSN5	301.007	336.68	293.476	310.388	354.583	351.984	300.912	335.827	457.715	493.73	390.248	447.231	0.0828745	0.999692	0.999971	YDR335W	99.92
g185	Mrx8p	40.4716	25.7065	24.4563	30.2114	26.0119	40.4044	33.581	33.3324	74.4476	45.1494	61.8214	60.4728	0.130024	0.998469	0.99978	YDR336W	99.68
g184	mitochondrial 37S ribosomal protein MRPS28	80.1	72.1439	59.5854	70.6098	97.2023	163.172	141.567	133.98	129.594	164.577	134.268	142.813	1	0.101154	0.999999	YDR337W	100
g183	hypothetical protein	163.573	156.727	153.586	157.962	110.893	45.0664	67.8205	74.5932	42.7384	40.7801	51.1959	44.9048	1	0.773298	1	YDR338C	99.86
g182	rRNA-processing protein FCF1	57.3347	48.9252	49.8909	52.0503	38.3333	90.9099	66.4312	65.2248	78.5836	87.3859	96.596	87.5218	0.688311	0.499418	0.956125	YDR339C	100
g180	arginine--tRNA ligase	188.867	203.993	218.15	203.67	328.558	216.785	316.715	287.353	157.167	184.967	212.511	184.882	0.907626	0.940049	0.265986	YDR341C	99.67
g179	hexose transporter HXT7	1051.06	1098.56	1152.73	1100.78	901.175	513.291	541.129	651.865	3665.91	3180.82	2532.11	3126.28	0.998866	1	1	YDR342C	98.6
g178	hexose transporter HXT6	60.9181	142.563	160.942	121.474	33.569	80.6767	14.0711	42.7723	2353.99	2132.3	1680.14	2055.48	0.999999	1	1	YDR343C	98.6
g177	hexose transporter HXT3	5926.9	6674.29	7173.36	6591.51	1401.82	1158.91	1048.1	1202.94	1170.3	1101.25	832.793	1034.78	1	0.0741804	1	YDR345C	98.24
g176	Svf1p	217.535	227.212	205.433	216.727	292.976	253.304	303.546	283.276	344.734	290.544	248.252	294.51	0.993363	0.0766058	0.994905	YDR346C	99.38
g175	mitochondrial 37S ribosomal protein MRP1	96.12	90.3872	82.1732	89.5601	138.274	100.234	134.983	124.497	97.3471	97.5809	111.085	102.004	0.939507	0.520118	0.579625	YDR347W	100
g174	Pal1p	68.2958	77.9486	66.5212	70.9219	67.0833	78.4777	59.2607	68.2739	63.4183	71.3651	102.392	79.0584	0.14396	0.319086	0.346588	YDR348C	99.8
g173	putative aspartic endopeptidase	142.494	136.825	131.086	136.801	124.583	86.2478	104.694	105.175	56.525	75.7344	39.6044	57.2879	0.94355	0.999994	1	YDR349C	98.99
g172	Atp22p	75.041	92.0457	89.021	85.3692	75.2976	65.2686	73.0882	71.2181	85.4768	84.473	80.1747	83.3748	6.1551e-13	4.79277e-13	3.78463e-13	YDR350C	99.55
g171	Sbe2p	139.121	114.435	120.325	124.627	79.4047	73.8157	96.134	83.1181	100.642	80.1037	88.8683	89.8714	0.999907	0.00533731	0.999723	YDR351W	99.54
g170	Ypq2p	75.041	63.8515	68.4777	69.1234	86.2499	45.0664	63.8698	65.0621	15.1652	17.4772	28.0128	20.2184	0.151588	1	1	YDR352W	100
g169	thioredoxin-disulfide reductase TRR1	133.219	117.752	136.955	129.309	214.94	160.064	183.05	186.018	198.527	167.49	168.077	178.031	0.999882	0.0612097	0.999703	YDR353W	100
g168	anthranilate phosphoribosyltransferase	22.7653	23.2187	26.4128	24.1323	97.2023	72.2617	82.932	84.132	46.8744	64.083	56.9433	55.9669	1	3.09453e-06	0.999997	YDR354W	100
g167	Spc110p	97.8063	88.7288	84.9808	90.5053	52.0238	422.7	158.002	210.909	516.997	621.896	562.816	567.237	0.978665	0.856743	1	YDR356W	99.58
g166	Cnl1p	26.981	29.0234	26.4128	27.4724	26.0119	73.0387	63.8698	54.3068	206.702	174.772	190.294	190.589	0.999995	1	1	YDR357C	98.36
g165	ubiquitin-binding protein	150.082	157.556	110.543	139.393	78.0357	91.6869	92.8417	87.5214	311.577	307.307	281.094	299.993	0.999999	1	1	YDR358W	99.82
g164	Eaf1p	107.924	120.24	133.042	120.402	56.1309	114.22	86.2572	85.5361	165.439	148.556	161.315	158.437	0.831856	0.999957	0.934901	YDR359C	99.59
g163	protein-transporting protein BCP1	100.336	85.4118	82.183	89.3102	78.0357	100.226	90.2079	89.4899	136.487	139.803	148.603	141.631	1.66656e-11	0.000340963	0.000340963	YDR361C	100
g162	transcription factor TFIIIC subunit TFC6	73.3547	80.4364	84.1297	79.3069	78.0357	57.4985	53.9799	63.1714	85.4768	72.8216	75.3449	77.8811	5.69201e-12	5.2982e-12	8.26528e-13	YDR362C	99.4
g161	Esc2p	61.5505	57.2176	65.5429	61.437	24.6428	90.9099	40.824	52.1256	128.215	133.992	110.119	124.109	0.144772	0.999627	0.999294	YDR363W	99.78
g160	proteasome regulatory particle lid subunit SEM1	52.2758	52.2422	48.9126	51.1435	73.9285	211.579	107.986	131.165	337.565	356.578	351.861	348.668	1	0.999998	1	YDR363W-A	100
g159	Cdc40p	80.1	47.2667	48.9126	58.7598	61.6071	38.8504	50.0423	50.1666	13.7866	33.4979	13.5234	20.2693	0.202418	0.998784	0.999823	YDR364C	99.78
g158	Esf1p	102.865	95.3627	89.9992	96.0757	47.9166	173.273	69.7959	96.9951	150.274	155.722	198.988	168.328	0.150127	0.673368	0.733642	YDR365C	99.84
g157	Kei1p	59.021	55.5591	66.5212	60.3671	90.3571	62.1606	80.9896	77.8357	68.9329	66.9958	66.6512	67.5267	1.42086e-12	5.34075e-13	1.07633e-12	YDR367W	100
g156	trifunctional aldehyde reductase/carbonyl reductase (NADPH)/glucose 1-dehydrogenase (NADP(+)) YPR1	225.966	240.48	230.868	232.438	261.488	232.325	254.162	249.325	165.439	136.905	195.124	165.823	0.0205782	1	0.999997	YDR368W	100
g155	Xrs2p	65.7663	69.6562	57.7169	64.3798	50.6547	51.2825	59.9191	53.9521	44.1171	48.0622	27.0469	39.7421	2.41166e-11	4.3499e-10	4.59035e-10	YDR369C	99.65
g154	Dxo1p	50.5895	57.0932	55.7604	54.481	43.8095	54.3905	50.0423	49.4141	31.7092	23.3029	25.115	26.709	9.41523e-12	2.28425e-07	2.28434e-07	YDR370C	99.77
g153	putative chitinase	60.7073	50.5837	36.1953	49.1621	26.0119	33.4113	32.2641	30.5624	26.1945	21.8465	33.8086	27.2832	0.991188	0.103674	0.996176	YDR371W	99.58
g152	Vps74p	129.003	135.995	143.803	136.267	216.309	217.562	243.311	225.728	115.807	125.253	141.301	127.454	1	1	1.55935e-13	YDR372C	99.42
g151	frequenin	65.7663	71.3147	63.5864	66.8891	98.5714	97.9029	101.402	99.292	70.3116	72.8216	61.8214	68.3182	3.98648e-08	3.98527e-08	1.56449e-11	YDR373W	100
g150	mRNA-binding phosphate metabolism regulator	4.21579	1.65848	2.93476	2.93634	4.10714	5.43905	7.90142	5.81587	8.27195	4.36929	7.72768	6.78964	4.54954e-12	1.18196e-12	5.3388e-12	YDR374C	99.35
g149	bifunctional AAA family ATPase chaperone/translocase BCS1	107.924	116.923	112.499	112.449	120.476	97.9029	102.718	107.033	136.487	99.0373	124.609	120.044	1.4455e-13	3.49099e-13	3.30547e-13	YDR375C	99.78
g148	NADPH-adrenodoxin reductase	100.336	125.215	106.63	110.727	132.798	88.5788	100.085	107.154	66.1756	59.7137	70.5151	65.4681	0.104451	0.998547	0.999612	YDR376W	100
g147	F1F0 ATP synthase subunit f	313.655	312.624	286.628	304.302	488.75	477.859	522.251	496.287	471.501	454.407	435.648	453.852	1	1.11146e-12	1	YDR377W	100
g146	U4/U6-U5 snRNP complex subunit LSM6	68.2958	63.8515	55.7604	62.6359	101.309	74.5927	81.648	85.8501	53.7677	66.9958	63.7533	61.5056	2.26469e-11	2.2552e-11	1.10514e-12	YDR378C	100
g145	Rga2p	233.555	185.75	208.368	209.224	56.1309	129.76	96.7924	94.2279	97.8848	116.515	91.7662	102.055	1	0.116173	1	YDR379W	99.11
g144	phenylpyruvate decarboxylase ARO10	18.5495	25.7065	19.565	21.2737	102.679	58.2755	121.155	94.0364	41.3598	26.2158	26.0809	31.2188	0.999983	0.992612	0.553786	YDR380W	99.84
g142	hypothetical protein	86.0021	69.6562	57.7169	71.1251	75.2976	160.841	102.06	112.733	121.322	145.643	128.753	131.906	0.972074	0.129048	0.984584	YDR381C-A	99.12
g143	RNA-binding protein YRA1	268.967	276.966	231.846	259.26	339.524	310.026	312.106	320.552	349.642	401.101	362.196	370.98	0.00010367	3.55928e-06	0.000107229	YDR381W	99.56
g141	ribosomal protein P2B	186.346	196.53	207.389	196.755	338.155	264.959	334.494	312.536	386.024	319.017	364.167	356.403	1	0.342514	1	YDR382W	100
g140	Nkp1p	21.9221	24.048	20.5433	22.1711	20.5357	34.9653	29.6303	28.3771	28.9518	32.0415	28.9885	29.9939	1.33882e-12	3.60746e-13	1.4959e-12	YDR383C	100
g139	putative ammonium permease ATO3	10.6912	19.9018	15.652	15.415	10.9524	8.54708	8.55987	9.35311	41.3598	21.8465	19.3192	27.5085	0.605869	0.994575	0.90484	YDR384C	99.64
g137	Mus81p	53.1189	43.9498	52.8256	49.9648	41.0714	55.1675	50.7008	48.9799	41.3598	42.2365	56.982	46.8594	1.34739e-13	1.57402e-13	2.17986e-13	YDR386W	100
g136	hypothetical protein	49.7463	46.4375	72.3907	56.1915	90.3571	40.4044	53.3346	61.3654	66.1756	56.8008	37.6724	53.5496	0.185258	0.220656	0.292236	YDR387C	99.46
g135	amphiphysin	150.082	134.337	122.282	135.567	127.321	182.597	109.303	139.74	572.143	509.751	444.313	508.736	0.089354	1	1	YDR388W	100
g134	Sac7p	119.728	126.874	124.238	123.613	120.476	104.119	115.229	113.275	85.4768	88.8423	96.4414	90.2535	3.15478e-12	2.96146e-11	3.27192e-11	YDR389W	100
g133	E1 ubiquitin-activating protein UBA2	84.9228	94.5335	90.9775	90.1446	67.0833	97.9029	85.5987	83.5283	142.002	106.319	135.234	127.852	0.0243275	0.999883	0.999842	YDR390C	100
g132	hypothetical protein	77.5705	80.4364	70.4342	76.147	21.9047	19.4252	26.3381	22.556	22.0585	16.0207	29.9448	22.6747	1	7.22587e-14	1	YDR391C	100
g131	transcriptional regulator SPT3	72.5116	67.9977	55.7604	65.4232	60.2381	62.9376	54.6515	59.2757	64.797	64.083	56.9916	61.9572	2.115e-13	1.49648e-13	2.62683e-13	YDR392W	99.41
g130	She9p	53.1189	63.0223	61.6299	59.257	54.7619	85.4708	75.0635	71.7654	93.7212	96.1245	113.983	101.276	0.224286	0.975738	0.999932	YDR393W	99.08
g129	proteasome regulatory particle base subunit RPT3	217.535	228.041	175.107	206.894	353.214	308.472	341.736	334.474	580.567	492.274	453.035	508.625	1	0.999992	1	YDR394W	100
g128	Sxm1p	143.337	114.435	113.477	123.75	201.25	93.2409	160.004	151.498	71.6903	88.8423	67.6172	76.0499	0.119244	0.948806	0.939067	YDR395W	99.68
g127	negative cofactor 2 transcription regulator complex subunit NCB2	23.6084	32.3404	25.4346	27.1278	36.9643	37.2964	28.9719	34.4108	52.389	58.2573	45.4194	52.0219	3.10784e-11	2.97043e-09	3.00139e-09	YDR397C	100
g126	Utp5p	94.4337	94.5335	80.2167	89.7279	102.679	115.774	111.278	109.91	75.8262	75.7344	93.6981	81.7529	1.55819e-11	1.68441e-11	1.65565e-12	YDR398W	99.69
g125	hypoxanthine phosphoribosyltransferase	198.142	195.701	173.151	188.998	231.369	236.987	293.011	253.789	106.157	100.494	95.63	100.76	0.994768	1	1	YDR399W	100
g124	trifunctional uridine nucleosidase/nicotinamide riboside hydrolase/nicotinic acid riboside hydrolase	38.7853	48.9252	54.7821	47.4975	87.619	135.199	100.743	107.854	15.5651	27.6722	16.4213	19.8862	0.999982	1	0.999352	YDR400W	98.53
g123	putative cytochrome P450	11.8042	8.29241	7.82602	9.30754	9.58333	9.32409	11.1937	10.0337	28.9518	36.4108	14.4894	26.6173	0.171973	0.995457	0.998177	YDR402C	98.98
g122	Dit1p	16.02	21.5603	16.6303	18.0702	23.2738	12.4321	19.7536	18.4865	358.451	343.718	312.005	338.058	1.16853e-14	1	1	YDR403W	98.13
g121	DNA-directed RNA polymerase II subunit RPB7	49.7463	62.1931	61.6299	57.8564	87.619	59.0526	61.8945	69.522	51.0104	64.083	46.8973	53.9969	0.156598	0.247069	0.218163	YDR404C	100
g120	mitochondrial 54S ribosomal protein YmL41	43.8442	24.8772	42.0649	36.9288	49.2446	129.76	66.5036	81.8362	310.198	285.461	250.184	281.947	0.999983	1	1	YDR405W	100
g119	ATP-binding cassette multidrug transporter PDR15	1268.95	1361.61	1343.31	1324.62	266.964	212.123	165.93	215.006	543.343	498.1	445.307	495.583	1	1	1	YDR406W	99.61
g118	Trs120p	111.297	107.801	100.76	106.619	72.5595	89.3558	123.789	95.2348	86.8555	81.5602	68.5831	78.9996	0.1675	0.7086	0.779263	YDR407C	99.84
g117	phosphoribosylglycinamide formyltransferase	61.5505	59.7053	67.4994	62.9184	134.167	107.227	107.986	116.46	93.5282	71.3651	62.7874	75.8936	1	0.999555	0.230266	YDR408C	99.53
g116	SUMO ligase SIZ1	61.5589	52.5739	63.7625	59.2984	19.1667	45.8434	28.3134	31.1078	44.1171	49.5187	46.5593	46.7317	0.997748	0.709109	0.575933	YDR409W	99.67
g115	protein-S-isoprenylcysteine carboxyl O-methyltransferase	26.1379	39.8036	34.2388	33.3934	43.8095	27.9723	27.655	33.1456	31.7092	39.3236	31.8767	34.3032	0.00225966	0.00264287	0.00352139	YDR410C	99.16
g114	Dfm1p	59.021	54.7299	53.8039	55.8516	113.631	128.983	85.5987	109.404	117.186	91.7552	77.2768	95.406	0.999909	0.177327	0.998395	YDR411C	100
g113	Rrp17p	46.3737	49.7544	33.2606	43.1296	27.3809	111.112	59.2607	65.9179	78.5836	68.4523	72.447	73.1609	0.580058	0.177211	0.6311	YDR412W	100
g112	Erd1p	30.3537	38.1451	28.3693	32.2894	65.7142	48.1745	46.7501	53.5463	23.4372	20.3609	16.4213	20.0731	1.07026e-06	1.21449e-06	1.44229e-07	YDR414C	100
g111	putative aminopeptidase	38.7853	33.9989	27.3911	33.3917	58.869	32.6343	52.0177	47.8403	15.1652	33.4979	24.149	24.2707	0.553954	0.947152	0.756933	YDR415C	100
g110	mRNA splicing protein SYF1	69.1389	71.3147	79.2384	73.2307	79.4047	62.9376	64.5283	68.9569	34.4665	43.6929	50.2299	42.7964	5.03774e-12	3.36355e-09	3.36846e-09	YDR416W	99.88
g108	DNA-directed DNA polymerase eta	84.3158	93.7042	95.8687	91.2962	46.5476	32.6343	50.7008	43.2942	33.0878	29.1286	30.9107	31.0424	1	2.14215e-12	1	YDR419W	99.84
g107	Hkr1p	349.067	329.209	368.801	349.026	208.095	275.061	173.831	218.996	103.399	107.776	96.596	102.59	0.999735	1	1	YDR420W	95.69
g106	Aro80p	105.395	106.143	104.673	105.404	124.583	142.969	157.37	141.641	92.3701	110.689	80.1747	94.4112	3.93003e-06	3.93058e-06	5.52833e-10	YDR421W	99.79
g105	Sip1p	156.827	140.971	173.151	156.983	113.631	92.4639	98.7678	101.621	88.2342	101.95	96.596	95.5935	0.363389	2.71033e-10	0.363389	YDR422C	99.63
g104	Cad1p	51.4326	52.2422	58.6951	54.1233	39.7024	48.9515	35.5564	41.4034	77.2049	61.1701	58.9235	65.7662	2.01862e-11	3.90694e-11	1.9097e-11	YDR423C	98.98
g103	dynein light chain	63.2368	69.6562	44.9996	59.2976	39.7024	98.6799	69.1374	69.1732	117.186	144.187	112.051	124.475	0.252325	0.985843	0.999334	YDR424C	100
g102	Snx41p	106.238	92.875	104.673	101.262	30.119	79.2547	66.5036	58.6258	52.389	69.9087	59.8895	60.7291	0.997145	0.135012	0.998375	YDR425W	99.84
g101	proteasome regulatory particle lid subunit RPN9	160.2	148.434	119.347	142.66	217.678	229.994	234.389	227.354	368.102	343.718	394.498	368.773	1	1	1	YDR427W	100
g100	arylformamidase	12.6474	14.9263	7.82602	11.7999	8.21428	10.8781	17.1197	12.0707	4.13598	5.82573	8.69364	6.21845	5.55547e-13	5.59931e-12	5.65238e-12	YDR428C	100
g99	translation initiation factor eIF3 core subunit g	132.376	115.264	130.098	125.913	142.381	283.608	206.339	210.776	343.314	323.328	304.277	323.64	0.999642	0.820144	1	YDR429C	99.27
g98	Cym1p	118.953	106.143	133.042	119.379	73.9285	58.2755	67.465	66.5563	197.148	208.27	189.917	198.445	0.0535246	1	0.965006	YDR430C	99.9
g97	mRNA-binding protein NPL3	74.1979	79.6071	93.3546	82.3865	109.524	125.098	84.2818	106.301	772.049	618.983	580.609	657.214	0.359884	1	1	YDR432W	96.45
g96	GPI-anchor transamidase GPI17	79.2568	67.9977	70.4342	72.5629	105.417	76.1467	92.1833	91.2489	44.1171	45.1494	35.7405	41.669	2.12077e-08	0.000777621	0.0007776	YDR434W	99.63
g95	leucine carboxy methyltransferase	79.2568	99.9899	85.108	88.1182	102.679	49.7285	62.5463	71.6511	59.2823	52.4315	54.0937	55.2692	0.735397	0.352642	0.909758	YDR435C	99.09
g94	salt homeostasis regulator	74.1979	94.5335	126.195	98.3086	67.0833	50.5055	45.4332	54.3406	35.8451	48.0622	44.4342	42.7805	0.99879	0.229316	0.999914	YDR436W	99.72
g93	phosphatidylinositol N-acetylglucosaminyltransferase GPI19	5.9021	4.1462	8.80427	6.28419	2.73809	3.10803	1.3169	2.38768	5.51464	1.45643	0.96596	2.64568	2.06247e-11	1.32089e-12	2.07519e-11	YDR437W	100
g92	Thi74p	64.9231	90.3872	90.9775	82.096	43.8095	26.4182	25.0212	31.7496	28.9518	34.9544	28.0128	30.6397	1	0.118281	1	YDR438W	100
g91	Lrs4p	26.1379	28.1942	27.3911	27.241	8.21428	21.7562	19.0951	16.3552	6.89329	21.8465	23.183	17.3076	0.738594	0.137825	0.757887	YDR439W	100
g90	histone methyltransferase DOT1	32.8831	31.5112	27.3911	30.5951	21.9047	43.5124	33.581	32.9994	49.6455	43.6929	32.8426	42.0604	0.148293	0.219787	0.324204	YDR440W	99.66
g89	adenine phosphoribosyltransferase APT2	69.9821	47.2667	48.9126	55.3871	135.536	52.0595	66.5036	84.6996	49.6317	45.1494	44.4342	46.4051	0.251008	0.403219	0.389284	YDR441C	98.9
g88	Ssn2p	136.592	163.36	149.673	149.875	108.168	83.1398	110.62	100.643	75.8262	55.3444	96.596	75.9222	0.999408	0.462027	1	YDR443C	99.58
g87	putative hydrolase	149.239	139.312	131.086	139.879	86.2499	89.3558	84.9403	86.8487	100.642	119.427	112.051	110.707	4.52226e-06	6.39748e-07	3.88252e-06	YDR444W	99.71
g86	Ecm11p	0.843158	0.829241	1.9565	1.20963	0	3.10803	0.658452	1.25549	13.7866	13.1079	10.6256	12.5067	1.64366e-10	0.00108687	0.00108687	YDR446W	99.67
g85	ribosomal 40S subunit protein S17B	160.116	164.563	127.965	150.881	212.777	344.432	346.846	301.352	461.037	484.249	533.934	493.073	1	0.998669	1	YDR447C	98.51
g84	chromatin-binding transcription regulator ADA2	21.9221	25.7065	24.4563	24.0283	35.5952	41.9584	25.0212	34.1916	31.7092	33.4979	46.3661	37.191	0.663981	0.187001	0.784403	YDR448W	100
g83	snoRNA-binding rRNA-processing protein UTP6	15.1768	16.5848	21.5216	17.7611	9.58333	29.5263	25.0212	21.3769	16.5439	8.73859	15.4554	13.5793	0.371541	0.605813	0.519928	YDR449C	100
g81	Yhp1p	21.0789	26.5357	15.652	21.0889	61.6071	36.5193	55.9684	51.365	38.6024	40.7801	54.0937	44.4921	0.999991	0.149327	0.999911	YDR451C	99.72
g80	endopolyphosphatase	278.242	318.428	262.172	286.281	246.428	391.635	246.261	294.775	716.475	736.954	590.733	681.387	0.0613567	1	1	YDR452W	99.55
g79	thioredoxin peroxidase TSA2	18.5495	19.9018	18.5868	19.0127	23.2738	19.4252	14.4859	19.0616	19.3012	23.3029	30.9107	24.5049	2.77936e-13	1.43225e-12	1.5051e-12	YDR453C	100
g78	guanylate kinase	95.2768	85.4118	101.738	94.1423	131.428	104.119	96.134	110.56	102.021	56.8008	116.881	91.9009	0.197249	0.191953	0.251913	YDR454C	100
g77	bifunctional K:H/Na:H antiporter NHX1	371.833	468.521	528.276	456.21	555.833	239.318	334.494	376.548	340.405	311.676	365.133	339.071	0.193539	0.0880538	0.229705	YDR456W	99.68
g76	E3 ubiquitin-protein ligase TOM1	1085.89	1035.72	1155.32	1092.31	774.88	498.8	635.406	636.362	665.892	599.948	590.201	618.68	1	0.0480296	1	YDR457W	99.63
g75	Heh2p	194.769	156.727	151.629	167.708	65.7142	207.461	111.937	128.371	241.265	199.56	247.286	229.37	0.215128	0.769505	0.68476	YDR458C	99.55
g74	palmitoyltransferase PFA5	43.001	53.9007	43.0431	46.6483	35.5952	25.6412	28.9719	30.0694	22.0585	16.0207	25.115	21.0647	8.4193e-08	2.47124e-10	8.44397e-08	YDR459C	100
g73	TFIIH/NER complex subunit TFB3	43.001	53.0714	44.0214	46.6979	35.5952	78.4777	47.4085	53.8272	81.3409	69.9087	82.1066	77.7854	0.313803	0.825309	0.953414	YDR460W	100
g72	hypothetical protein	23.6084	26.5357	20.5433	23.5625	20.5357	45.0664	23.0458	29.5493	161.303	132.535	126.541	140.126	0.213629	1	1	YDR461C-A	100
g71	mitochondrial 54S ribosomal protein YmL28	17.7063	30.6819	20.5433	22.9772	24.6565	57.4985	40.824	40.993	46.8744	58.2573	51.3987	52.1768	0.995687	0.224946	0.999435	YDR462W	100
g70	Stp1p	161.043	144.304	159.455	154.934	56.1309	132.884	100.743	96.5859	445.307	377.42	390.209	404.312	0.998983	1	1	YDR463W	99.81
g69	Spp41p	230.798	213.944	204.455	216.399	73.9285	350.485	121.814	182.076	435.656	352.456	378.618	388.91	0.078812	0.816972	0.811732	YDR464W	99.65
g68	protein-arginine N5-methyltransferase	32.04	30.6819	34.2388	32.3202	46.5476	30.3033	44.1163	40.3224	15.1652	20.39	20.2852	18.6135	1.49514e-11	1.36314e-09	1.34845e-09	YDR465C	99.76
g67	protein kinase PKH3	182.965	175.799	169.238	176.001	73.9285	104.896	102.718	93.8477	84.0982	91.7552	97.5619	91.1384	1	6.54566e-14	1	YDR466W	99.78
g66	Tlg1p	43.001	44.779	36.1953	41.3251	30.119	48.9515	40.824	39.9648	52.389	43.6929	43.4682	46.5167	1.52582e-13	2.37775e-13	3.07877e-13	YDR468C	99.55
g65	Sdc1p	27.8242	25.7065	17.6085	23.7131	16.4286	31.8573	23.0458	23.7772	35.8451	27.6722	30.8721	31.4631	2.72901e-13	9.09921e-13	1.06654e-12	YDR469W	100
g64	Ugo1p	71.6684	62.1931	74.3472	69.4029	76.6666	62.1606	64.5283	67.7852	64.797	84.473	73.4129	74.2276	1.20822e-13	2.04275e-13	2.40481e-13	YDR470C	99.6
g62	TRAPP subunit TRS31	62.3937	66.3393	64.5647	64.4325	195.774	136.753	144.201	158.909	75.8262	103.407	88.8683	89.3671	1	0.999172	0.85538	YDR472W	99.29
g61	U4/U6-U5 snRNP complex subunit PRP3	106.238	97.0212	86.0862	96.4484	34.2262	194.252	82.3065	103.595	204.042	174.684	164.213	180.98	0.1903	0.472488	0.589835	YDR473C	100
g60	Jip4p	203.167	198.189	227.943	209.766	109.524	76.1467	78.3558	88.0087	106.157	85.9295	97.5619	96.5494	1	0.0610989	1	YDR475C	98.86
g59	hypothetical protein	37.0989	45.6082	55.7604	46.1559	79.4047	31.8573	50.7008	53.9876	30.3305	16.0207	21.2511	22.5341	0.156308	0.965155	0.96542	YDR476C	100
g58	AMP-activated serine/threonine-protein kinase catalytic subunit SNF1	62.3937	53.0714	76.3037	63.9229	54.7619	49.7285	38.1902	47.5602	104.778	112.145	105.29	107.404	1.87261e-06	0.97563	0.975628	YDR477W	99.84
g57	Snm1p	11.8042	14.9263	9.78252	12.171	6.84523	20.2022	15.8028	14.2834	22.0585	20.39	12.5575	18.3354	0.149691	0.132316	0.237843	YDR478W	99.33
g56	Pex29p	95.2768	98.6797	85.0786	93.0117	68.4523	69.1537	50.0423	62.5494	199.906	162.931	137.166	166.668	0.98546	1	0.999968	YDR479C	99.82
g55	Dig2p	25.2947	22.3895	25.4346	24.3729	23.2738	19.4252	23.7043	22.1344	13.7866	20.39	22.2171	18.7979	3.15981e-13	3.60268e-13	5.69446e-13	YDR480W	99.38
g54	alkaline phosphatase PHO8	233.563	215.603	224.02	224.395	157.44	120.436	148.81	142.229	121.322	152.925	141.996	138.748	0.999999	1.93732e-13	0.999999	YDR481C	99.47
g53	U2-type spliceosomal complex subunit CWC21	25.2947	29.0234	22.4998	25.606	21.9047	24.0872	19.0951	21.6957	84.0982	50.9751	51.1959	62.0897	0.180136	1	0.999994	YDR482C	100
g52	alpha-1,2-mannosyltransferase KRE2	419.893	471.009	540.964	477.288	536.666	264.959	381.902	394.509	227.479	238.855	252.521	239.618	0.185739	0.927414	0.989185	YDR483W	100
g51	Vps52p	55.6484	55.5591	54.7821	55.3299	21.9047	52.0595	41.4825	38.4822	34.4665	39.3236	44.4342	39.4081	0.74178	0.104788	0.77117	YDR484W	100
g50	Vps72p	163.834	182.433	135.977	160.748	68.4523	351.207	134.983	184.881	361.305	345.16	321.249	342.571	0.174854	0.564969	0.687509	YDR485C	99.5
g49	Vps60p	67.4526	70.4855	52.8256	63.5879	42.4404	76.9237	82.3131	67.2257	84.0982	72.8216	74.2533	77.0577	0.233025	0.205788	0.351395	YDR486C	100
g48	3,4-dihydroxy-2-butanone-4-phosphate synthase RIB3	219.221	223.895	224.02	222.379	557.202	414.137	454.332	475.224	394.048	403.432	412.465	403.315	1	0.215968	1	YDR487C	100
g47	dynein intermediate chain	2.52947	2.48772	10.7608	5.25932	20.5357	9.32409	9.21833	13.026	13.7866	11.6515	15.4554	13.6311	0.938905	0.239143	0.972924	YDR488C	99.44
g46	DNA replication protein SLD5	10.961	13.2679	11.739	11.9893	20.5357	16.3172	20.412	19.0883	16.5439	16.0207	15.4554	16.0067	2.05478e-12	6.50033e-13	1.81137e-12	YDR489W	99.66
g45	serine/threonine protein kinase PKH1	112.983	116.923	120.325	116.744	86.2499	94.0179	54.6515	78.3064	130.973	139.817	161.315	144.035	0.999426	1	0.784183	YDR490C	99.48
g44	PAQR-type receptor	376.891	402.182	494.996	424.69	272.44	275.061	264.033	270.511	117.186	71.3651	90.8002	93.1171	0.999921	1	1	YDR492W	100
g43	Mzm1p	16.8632	9.95089	14.6738	13.8293	26.0119	41.1814	24.3627	30.5187	39.9811	49.5187	46.3661	45.2886	0.999306	0.4452	1	YDR493W	100
g42	mitochondrial 37S ribosomal protein RSM28	162.729	106.972	88.0427	119.248	73.9285	157.732	149.469	127.043	230.236	217.008	187.396	211.547	0.153591	0.930162	0.971066	YDR494W	100
g41	CORVET complex subunit VPS3	129.003	100.338	92.934	107.425	57.5	174.827	131.69	121.339	234.372	211.183	244.388	229.981	0.195509	0.995616	0.999877	YDR495C	98.91
g40	Puf6p	98.6494	80.4447	82.1732	87.0891	78.0357	150.739	152.102	126.959	106.157	117.971	124.609	116.245	0.926668	0.214565	0.868544	YDR496C	98.93
g39	myo-inositol transporter ITR1	403.029	407.986	427.496	412.837	817.321	700.084	638.698	718.701	416.355	419.452	387.437	407.748	1	1	0.151811	YDR497C	98.97
g38	Sec20p	41.3147	48.9252	46.9561	45.732	60.2381	48.9515	64.5283	57.9059	49.6317	40.7801	59.8895	50.1004	9.2974e-13	3.83691e-13	7.68157e-13	YDR498C	99.48
g37	Lcd1p	96.9631	75.4609	80.1873	84.2038	45.1785	90.1328	85.5987	73.6367	39.9811	55.3444	58.9235	51.4164	0.145672	0.916042	0.943343	YDR499W	99.2
g36	ribosomal 60S subunit protein L37B	173.193	162.523	171.008	168.908	413.233	365.232	372.552	383.672	492.347	494.633	481.289	489.423	1	3.61913e-05	1	YDR500C	98.84
g35	Plm2p	3.37263	10.7801	10.7608	8.30451	24.6428	17.8712	15.1444	19.2195	20.6799	18.9336	17.3873	19.0003	5.60744e-10	1.88384e-12	5.61505e-10	YDR501W	98.46
g34	methionine adenosyltransferase SAM2	96.7102	119.013	120.325	112.016	168.598	72.759	107.387	116.248	100.642	75.7344	103.976	93.4508	0.145928	0.195464	0.261001	YDR502C	100
g33	phosphatidate phosphatase LPP1	12.6474	21.5603	14.6738	16.2938	16.4286	21.7562	28.3134	22.1661	12.4079	14.5643	8.69364	11.8886	1.02217e-11	1.93419e-11	9.56365e-12	YDR503C	99.27
g32	Psp1p	518.171	508.092	474.472	500.245	288.622	296.04	368.081	317.581	308.82	302.938	237.269	283.009	1	0.418129	1	YDR505C	97.65
g31	putative oxidoreductase	60.7073	63.0223	53.8039	59.1778	62.9761	25.6412	41.4825	43.3666	12.4079	23.3029	13.5234	16.4114	0.669447	0.999022	0.999999	YDR506C	98.12
g30	protein kinase GIN4	68.2958	58.0469	49.8909	58.7445	138.274	221.447	175.148	178.29	230.236	193.705	236.66	220.201	1	0.249965	1	YDR507C	99.39
g29	glutamine permease GNP1	6.74526	14.0971	13.6955	11.5126	35.5952	40.4044	39.5071	38.5022	13.7866	18.9336	20.2852	17.6685	0.0585245	0.058512	1.25045e-05	YDR508C	98.49
g28	Sdh7p	185.098	170.824	154.564	170.162	214.94	300.694	215.972	243.869	344.651	387.411	374.734	368.932	0.998547	0.999721	1	YDR511W	100
g27	dithiol glutaredoxin GRX2	420.904	406.328	362.687	396.64	817.321	629.065	652.328	699.571	873.656	872.635	847.968	864.753	1	0.989281	1	YDR513W	100
g26	hypothetical protein	33.7263	51.4129	30.3258	38.4884	53.3928	55.9445	56.6269	55.3214	42.7384	34.9544	40.5703	39.421	2.52486e-11	2.44114e-11	1.62017e-12	YDR514C	99.17
g25	Slf1p	64.8641	47.2667	50.8691	54.3333	34.2262	169.388	117.204	106.939	161.303	161.664	176.771	166.579	0.994248	0.187372	0.999569	YDR515W	97.13
g24	putative glucokinase	457.835	550.848	542.93	517.204	436.726	459.211	340.42	412.119	448.064	404.888	403.771	418.908	0.953444	0.0846479	0.9436	YDR516C	99.6
g23	Grh1p	96.12	111.948	112.499	106.855	110.893	88.5788	84.2818	94.5845	31.7092	32.0415	49.264	37.6715	0.109838	1	1	YDR517W	99.73
g22	protein disulfide isomerase EUG1	75.8842	80.4364	55.7604	70.6936	79.4047	65.2686	71.7712	72.1482	71.6903	59.7137	50.2299	60.5446	0.0406112	0.134775	0.153297	YDR518W	99.81
g21	peptidylprolyl isomerase family protein FPR2	48.06	38.1451	58.6951	48.3001	94.4642	116.551	88.891	99.9688	38.6024	37.8672	29.9448	35.4715	1	1	0.672434	YDR519W	100
g20	Urc2p	77.5705	80.4281	69.4559	75.8182	65.7142	64.4916	71.7712	67.3257	38.6024	48.0622	52.1618	46.2755	8.89773e-12	8.39608e-10	8.48424e-10	YDR520C	99.87
g19	Sps2p	8.43158	12.4386	5.86951	8.91323	16.4286	10.1011	7.24297	11.2575	5.51464	7.28216	7.72768	6.84149	3.6259e-13	6.36189e-13	7.24875e-13	YDR522C	99
g18	putative serine/threonine protein kinase SPS1	36.2558	47.2667	37.1736	40.232	17.7976	23.3102	17.7782	19.6287	26.1945	24.7593	22.2171	24.3903	6.1645e-08	1.00013e-10	6.15458e-08	YDR523C	99.8
g17	Age1p	125.63	106.972	123.26	118.621	72.5595	59.8296	69.7959	67.395	63.4183	59.7137	62.7874	61.9731	0.994477	1.78878e-11	0.994477	YDR524C	99.51
g16	hypothetical protein	661.036	713.213	704.342	692.864	1886.53	1916.1	1987.97	1930.2	1509.27	1517.79	1749.35	1592.14	1	0.999269	1	YDR524C-B	97.96
g15	Rba50p	121.415	118.581	119.347	119.781	72.5595	149.962	97.4509	106.658	431.52	406.33	359.337	399.062	0.106694	1	1	YDR527W	98.63
g14	Hlr1p	43.001	30.6819	39.1301	37.6043	36.9643	68.3689	67.8205	57.7179	34.4665	46.6058	49.264	43.4454	0.941719	0.714837	0.529995	YDR528W	98.79
g13	ubiquinol--cytochrome-c reductase subunit 7	547.209	542.323	469.561	519.698	1074.7	2084.71	1303.73	1487.72	3982.96	3771.31	3445.65	3733.31	1	1	1	YDR529C	100
g12	bifunctional AP-4-A phosphorylase/ADP sulfurylase	190.554	185.75	173.151	183.151	171.131	158.509	134.983	154.874	166.818	119.427	124.609	136.951	0.940433	0.150273	0.986851	YDR530C	100
g11	pantothenate kinase	37.0989	45.6082	40.1083	40.9385	84.9083	50.5055	71.7712	69.0617	39.9811	51.0042	36.7065	42.5639	0.990475	0.978728	0.271798	YDR531W	98.91
g10	Kre28p	43.8442	43.1205	28.3693	38.4447	17.7976	137.53	65.1867	73.5049	121.322	125.253	123.643	123.406	0.932021	0.224453	0.985428	YDR532C	99.48
g9	glutathione-independent methylglyoxalase	1243.69	1281.18	1234.55	1253.14	1726.81	1092.45	1276.08	1365.11	1432.83	1370.49	1459.53	1420.95	0.0436105	0.0648645	0.0910992	YDR533C	99.58
g8	Fit1p	10.961	14.9015	25.4346	17.099	16.4286	7.77007	11.8521	12.0169	35.8451	20.39	30.9107	29.0486	0.334629	0.997857	0.975131	YDR534C	76.42
g7	glucose-inactivated glycerol proton symporter STL1	50.5895	48.9252	60.6516	53.3888	575	379.18	432.59	462.256	286.761	238.855	329.392	285.003	1	0.62605	1	YDR536W	99.3
g6	phenylacrylic acid decarboxylase PAD1	18.5495	19.0725	25.4346	21.0189	24.6428	20.2022	30.9472	25.2641	16.5439	13.1079	10.6256	13.4258	2.05179e-12	2.36677e-11	2.19265e-11	YDR538W	98.76
g5	putative phenylacrylic acid decarboxylase FDC1	139.964	141.8	130.108	137.291	157.44	83.9168	115.888	119.082	53.7677	74.278	68.5831	65.5429	0.265603	0.997364	0.99994	YDR539W	100
g4	Irc4p	23.6084	21.5603	18.5868	21.2518	1.36905	20.9792	8.55987	10.3027	27.5732	18.9336	22.2171	22.908	0.867235	0.888641	0.387564	YDR540C	99.44
g3	carbonyl reductase (NADPH-dependent)	75.041	81.2656	74.3472	76.8846	41.0714	27.1953	40.1656	36.1441	15.1652	14.5643	32.8426	20.8574	1	9.40423e-11	1	YDR541C	99.42
g2608	Irc22p	69.1389	64.6808	67.4994	67.1064	72.5595	52.0595	67.1621	63.927	49.6317	53.888	62.7874	55.4357	2.27572e-13	3.04697e-13	4.69562e-13	YEL001C	99.56
g2609	dolichyl-diphosphooligosaccharide-protein glycotransferase	220.064	225.553	237.715	227.778	283.393	200.468	268.648	250.836	181.983	190.793	179.669	184.148	0.130913	0.949502	0.92814	YEL002C	100
g2610	tubulin-binding prefolding complex subunit GIM4	32.04	13.2679	18.5868	21.2982	6.84523	63.7146	30.9472	33.8357	71.704	93.2116	96.596	87.1705	0.680382	0.972118	0.999972	YEL003W	100
g2611	Vab2p	59.8642	46.4375	65.5429	57.2815	24.6428	72.2617	46.7501	47.8849	52.389	55.2133	44.4342	50.6788	0.213676	0.222972	0.31975	YEL005C	100
g2612	NAD+ transporter	96.12	112.777	108.586	105.828	62.9761	39.6274	60.5776	54.3937	24.8159	39.3091	55.0597	39.7282	1	0.303476	1	YEL006W	100
g2613	Mit1p	106.558	95.8188	105.544	102.64	82.1428	191.462	98.9785	124.195	345.258	304.38	326.147	325.261	0.316359	1	1	YEL007W	99.4
g2614	amino acid starvation-responsive transcription factor GCN4	2291.7	2384.07	2323.48	2333.08	2383.51	3327.15	3418	3042.89	3290.9	3530.39	3735.38	3518.89	0.999603	0.0299075	0.999959	YEL009C	98.93
g2615	1,4-alpha-glucan branching enzyme	541.307	531.734	539.995	537.679	288.869	383.842	234.409	302.373	2321.65	1977.75	1511.73	1937.04	0.976236	1	1	YEL011W	99.86
g2616	E2 ubiquitin-conjugating protein UBC8	210.789	188.445	183.911	194.382	187.559	395.497	268.648	283.901	504.589	406.738	384.452	431.926	0.9048	0.463055	0.999439	YEL012W	100
g2617	protein anchor VAC8	177.906	168.294	195.65	180.617	209.464	98.6799	150.127	152.757	136.487	138.361	154.505	143.118	0.392245	0.167784	0.442306	YEL013W	99.83
g2618	Edc3p	71.6684	54.7299	47.9344	58.1109	64.3452	52.8365	71.1128	62.7648	46.8744	75.7344	59.8895	60.8328	0.143035	0.146433	0.204695	YEL015W	99.82
g2619	nucleotide diphosphatase/phosphodiesterase NPP2	26.981	44.779	38.1518	36.6373	42.4404	33.4113	29.6303	35.1607	26.1945	36.4108	24.149	28.9181	0.100653	0.1525	0.21792	YEL016C	98.99
g2620	Gtt3p	16.8632	15.7556	22.4998	18.3728	36.9643	15.5401	20.412	24.3055	30.3305	27.6722	27.0469	28.3499	0.25608	0.408481	0.587574	YEL017W	99.7
g2621	Eaf5p	41.3147	26.3284	27.3911	31.6781	19.1667	59.8296	34.8979	37.9647	34.4665	27.6722	30.9107	31.0165	0.290352	0.320161	0.380383	YEL018W	100
g2622	SUMO ligase MMS21	36.2558	42.2913	39.1301	39.2257	13.6905	38.8504	25.6796	26.0735	17.9226	26.2158	31.8767	25.3383	0.705566	0.216407	0.778807	YEL019C	100
g2623	putative indolepyruvate decarboxylase family protein	202.358	205.652	219.129	209.046	106.786	99.4569	114.571	106.938	93.7488	93.2116	107.222	98.0607	1	7.32148e-14	1	YEL020C	99.64
g2624	protein transporter TIM9	63.2368	40.6328	40.1083	47.9927	78.0357	149.185	121.155	116.125	212.313	224.29	206.715	214.44	1	0.999919	1	YEL020W-A	98.85
g2625	orotidine-5'-phosphate decarboxylase	63.2368	62.1931	68.4777	64.6358	76.6666	66.8226	70.4543	71.3145	68.9329	55.3444	56.9916	60.423	1.71679e-13	2.84759e-13	2.86211e-13	YEL021W	99.63
g2626	Arf family guanine nucleotide exchange factor GEA2	118.885	127.703	101.738	116.109	106.786	80.8088	108.645	98.7463	42.7384	52.4315	58.9235	51.3645	0.295838	0.999999	1	YEL022W	99.79
g2627	hypothetical protein	53.9621	62.1931	47.9344	54.6965	20.5357	53.6368	30.2888	34.8204	30.3305	36.4108	34.7746	33.8386	0.891457	0.210981	0.932981	YEL023C	99.71
g2628	ubiquinol--cytochrome-c reductase catalytic subunit RIP1	650.142	692.416	680.864	674.474	1163.69	860.147	1216.17	1080	577.658	498.1	481.048	518.935	0.998561	1	0.58826	YEL024W	99.07
g2629	hypothetical protein	167.181	147.605	167.281	160.689	213.571	136.753	156.712	169.012	84.0982	78.6473	83.0725	81.9393	0.0814043	1	1	YEL025C	99.66
g2630	RNA binding protein SNU13	50.5895	67.9977	84.1297	67.5723	151.964	93.2409	111.278	118.828	103.399	96.1245	98.5279	99.3506	0.996922	0.174722	0.986218	YEL026W	100
g2631	H(+)-transporting V0 sector ATPase subunit c	667.781	727.244	743.472	712.832	919.999	565.661	757.878	747.846	343.286	372.846	383.486	366.54	0.0278723	0.999999	0.999999	YEL027W	100
g2632	putative pyridoxal kinase BUD16	60.7073	55.4762	49.8909	55.3581	75.2976	40.4044	67.1621	60.9547	20.6799	11.6515	28.9788	20.4367	0.133861	0.999987	0.999983	YEL029C	100
g2633	Hsp70 family ATPase ECM10	21.0789	26.5357	18.5868	22.0671	13.6905	17.0942	13.169	14.6512	20.6799	16.0207	21.2511	19.3172	1.58491e-12	8.60381e-13	1.12734e-12	YEL030W	99.69
g2634	ion-transporting P-type ATPase SPF1	380.913	442.815	500.865	441.531	1133.57	458.434	669.646	753.883	408.083	388.867	405.703	400.884	0.159317	0.188749	0.120495	YEL031W	99.75
g2635	MCM DNA helicase complex subunit MCM3	117.199	122.728	142.825	127.584	112.262	66.0456	81.648	86.6518	57.9037	62.6266	51.1959	57.242	0.997776	0.876029	1	YEL032W	100
g2636	translation elongation factor eIF-5A	869.304	850.013	915.693	878.337	998.035	679.881	823.229	833.715	511.482	493.745	599.755	534.994	0.0488563	0.999868	0.999975	YEL034W	100
g2637	Anp1p	49.7463	53.0714	68.4777	57.0985	62.9761	85.4708	59.2607	69.2359	85.5182	65.5394	91.7662	80.9413	0.559169	0.4359	0.859456	YEL036C	99.4
g2638	Rad23p	78.4137	65.51	76.2352	73.3863	127.321	101.011	77.0389	101.79	168.196	129.622	132.336	143.385	0.603949	0.975675	0.999977	YEL037C	97.55
g2639	putative acireductone synthase UTR4	59.021	50.5837	78.2602	62.6216	62.9761	29.5263	33.581	42.0278	111.671	59.7137	57.9576	76.4475	0.758726	0.873972	0.428466	YEL038W	97.8
g2640	cytochrome c isoform 2	494.09	404.67	329.671	409.477	149.226	568.435	304.863	340.842	3628.57	3191.04	2451.71	3090.44	0.0397055	1	1	YEL039C	100
g2641	Utr2p	12.6474	11.6094	18.5868	14.2812	26.0119	15.5401	16.4613	19.3378	39.9811	23.3029	26.0809	29.7883	0.103938	0.943045	0.981093	YEL040W	99.14
g2642	NADH/NAD(+) kinase	128.16	138.483	129.129	131.924	97.2023	57.4985	108.645	87.7818	67.5543	65.5394	63.7533	65.6157	0.989814	0.559435	0.999987	YEL041W	98.38
g2643	guanosine diphosphatase	59.8642	77.1194	80.2167	72.4001	156.071	86.2478	127.74	123.353	117.186	90.2988	116.881	108.122	0.985897	0.134571	0.978602	YEL042W	100
g2644	hypothetical protein	116.356	116.923	136.955	123.411	64.3452	87.0248	77.0389	76.1363	125.458	101.95	113.017	113.475	2.4019e-06	2.40117e-06	7.3515e-10	YEL043W	99.27
g2645	Ies6p	30.3537	34.8281	37.1736	34.1185	52.0238	28.7493	20.412	33.7284	67.5543	58.2573	55.0597	60.2904	0.136218	0.999543	0.998811	YEL044W	100
g2646	threonine aldolase GLY1	89.3747	109.46	94.8905	97.9083	130.059	52.0595	96.134	92.751	39.9811	36.4108	44.4342	40.2753	0.119351	0.996012	0.998151	YEL046C	99.74
g2647	fumarate reductase	69.1389	72.1439	89.9992	77.094	132.798	38.0734	84.2818	85.0509	47.936	40.7801	51.1959	46.6373	0.145186	0.527071	0.566855	YEL047C	99.79
g2648	seripauperin PAU2	6.30682	8.34216	14.2531	9.63404	2.28631	3.62085	4.20751	3.37156	2.74353	6.33548	0	3.02634	0.967069	0.120914	0.982908	YEL049W	100
g2649	mitochondrial 54S ribosomal protein RML2	106.238	129.362	122.282	119.294	171.131	172.496	160.004	167.877	210.935	192.249	174.839	192.674	0.00111821	1.54383e-08	0.00111823	YEL050C	100
g2650	H(+)-transporting V1 sector ATPase subunit D	236.927	203.993	210.324	217.082	195.774	276.63	302.229	258.211	261.959	283.757	241.49	262.402	0.669653	0.133917	0.659598	YEL051W	100
g2651	Afg1p	133.076	147.348	158.477	146.3	234.107	132.868	198.194	188.39	203.145	168.742	164.213	178.7	0.410298	0.149525	0.441477	YEL052W	99.41
g2652	Mak10p	59.8642	58.8844	52.8256	57.1914	65.7142	69.9307	92.8417	76.1622	39.9811	56.8008	58.9235	51.9018	0.929987	0.957841	0.226567	YEL053C	99.73
g109	ribosomal 60S subunit protein L12A	369.792	336.406	379.875	362.024	645.574	534.962	655.917	612.151	373.162	357.583	408.862	379.869	1	1	0.203619	YEL054C	100
g2653	ribosomal 60S subunit protein L12A	108.236	113.871	109.251	110.453	390.794	191.882	327.81	303.496	145.214	147.799	191.965	161.659	0.999	0.718283	0.666938	YEL054C	100
g2654	DNA-directed DNA polymerase	169.475	194.872	170.216	178.187	158.809	114.236	167.247	146.764	115.807	128.166	122.687	122.22	0.777164	0.461225	0.987502	YEL055C	99.02
g2655	Hat2p	32.8831	42.2913	40.1083	38.4276	73.9285	41.9584	50.0423	55.3098	53.7677	46.6058	44.4342	48.2692	0.565541	0.179352	0.546923	YEL056W	99.5
g2656	Sdd1p	3.37263	4.1462	0.978252	2.83236	4.10714	7.77007	4.60916	5.49546	22.0585	27.6722	25.115	24.9486	4.53798e-09	0.98791	0.98791	YEL057C	99.57
g2657	phosphoacetylglucosamine mutase PCM1	162.729	203.977	197.607	188.104	191.667	98.6799	122.472	137.606	102.021	116.515	103.358	107.298	0.962986	0.233246	0.995699	YEL058W	99.64
g2658	proteinase B	2151	1987.16	2098.35	2078.84	1193.81	704.746	505.691	801.415	2904.64	2413.31	2403.85	2573.93	1	1	0.262781	YEL060C	99.37
g2659	kinesin motor protein CIN8	93.5905	51.4129	50.8496	65.2843	34.2262	135.976	94.8171	88.3398	107.535	133.992	120.745	120.757	0.579652	0.243067	0.724546	YEL061C	99.6
g2660	nitrogen permease regulating protein NPR2	109.61	126.874	122.282	119.589	57.5	44.2894	62.5529	54.7808	35.8451	29.1286	31.8767	32.2835	1	2.36834e-10	1	YEL062W	99.84
g2661	arginine permease CAN1	1096.95	1215.67	1340.17	1217.59	785.833	484.099	548.49	606.141	326.742	298.568	343.853	323.054	1	0.999878	1	YEL063C	99.83
g2662	Avt2p	60.7073	72.9732	88.0427	73.9078	105.417	39.6274	58.6022	67.8821	17.9226	13.1079	23.183	18.0712	0.139475	0.999705	0.999912	YEL064C	99.38
g2663	siderophore transporter	104.552	97.0212	106.63	102.734	71.1904	41.1814	48.7254	53.6991	13.7866	18.9336	26.0809	19.6004	1	0.999998	1	YEL065W	99.68
g2664	D-amino-acid N-acetyltransferase	100.336	93.7042	86.0862	93.3754	228.631	139.861	156.712	175.068	46.8744	32.0415	53.1278	44.0146	0.97848	1	0.997568	YEL066W	100
g2665	hypothetical protein	37.0989	32.3404	23.4781	30.9725	35.5952	26.4182	26.9965	29.67	23.4372	14.5643	17.3873	18.4629	9.86119e-13	1.59934e-11	1.68487e-11	YEL068C	97.27
g2666	hexose transporter HXT13	0	2.57065	0	0.856882	208.875	473.998	197.312	293.395	361.953	379.167	307.9	349.673	1	0.0303162	1	YEL069C	89.15
g2607	alpha-1,3-mannosyltransferase MNN1	371.091	373.681	389.344	378.039	282.024	198.914	312.765	264.567	308.82	320.415	289.788	306.341	0.998339	0.250043	0.948888	YER001W	99.34
g2606	Nop16p	101.179	82.9241	89.9992	91.3674	28.75	416.46	195.534	213.581	506.561	517.033	469.456	497.683	0.987238	0.400826	0.999979	YER002W	99.57
g2605	mannose-6-phosphate isomerase PMI40	82.6294	77.1194	90.9775	83.5754	216.706	177.935	175.807	190.149	170.954	150.012	130.405	150.457	1	0.743876	1	YER003C	100
g2604	Fmp52p	104.552	114.435	121.303	113.43	239.583	83.9168	148.152	157.217	100.642	56.8008	93.6981	83.7137	0.152039	0.376205	0.361761	YER004W	99.57
g2603	apyrase	106.238	87.0703	97.8252	97.0445	64.3452	36.5193	44.1163	48.3269	42.7384	39.3236	35.7405	39.2675	1	0.0526889	1	YER005W	100
g2602	RNA-binding GTPase NUG1	118.042	105.28	96.847	106.723	171.131	128.206	133.007	144.115	111.671	145.643	153.588	136.967	0.919343	0.104084	0.925283	YER006W	99.81
g2600	Tma20p	32.8831	36.4866	36.1953	35.1884	54.7619	57.4985	55.5338	55.9314	42.7384	40.7801	38.6384	40.719	2.24884e-10	2.04118e-10	2.11822e-11	YER007C-A	99.45
g2601	Pac2p	27.8242	39.8036	41.0866	36.2381	17.7976	8.54708	15.1444	13.8297	19.3012	14.5643	14.4894	16.1183	0.000422654	2.56028e-09	0.000422651	YER007W	99.81
g2599	GTP-Rho binding exocyst subunit SEC3	286.674	280.283	274.889	280.615	102.679	379.18	183.708	221.855	548.665	506.824	427.92	494.47	0.0800339	0.9889	0.980886	YER008C	99.78
g2598	Ran GTPase-binding protein NTF2	103.708	120.24	129.129	117.693	216.309	167.057	182.391	188.586	68.9329	87.3859	103.358	86.5588	0.999984	1	0.875419	YER009W	100
g2597	bifunctional 4-hydroxy-4-methyl-2-oxoglutarate aldolase/oxaloacetate decarboxylase	118.042	120.223	135.977	124.747	41.0714	48.1745	42.7994	44.0151	46.8744	62.5392	44.4342	51.2826	1	9.76278e-14	1	YER010C	100
g2596	GPI-anchored mannoprotein	21.9137	16.5765	13.6955	17.3952	0	3.10803	1.97536	1.69446	6.89329	7.28216	2.89788	5.69111	0.0115989	1.64897e-06	0.0115973	YER011W	100
g2595	proteasome core particle subunit beta 4	147.553	171.653	136.955	152.054	213.571	272.73	310.789	265.697	301.926	292.743	298.482	297.717	1	0.101833	1	YER012W	100
g2594	DEAH-box ATP-dependent RNA helicase PRP22	163.573	171.653	176.085	170.437	98.5714	142.192	111.278	117.347	162.075	145.643	149.714	152.477	2.84237e-08	2.72412e-08	1.18274e-09	YER013W	99.3
g2593	oxygen-dependent protoporphyrinogen oxidase	80.9431	88.7288	89.021	86.231	71.1904	67.5996	73.0882	70.6261	85.4768	56.8008	76.3108	72.8628	1.43269e-12	2.37237e-13	1.42394e-12	YER014W	99.81
g2592	medium-chain fatty acid-CoA ligase FAA2	47.2168	45.6082	47.9344	46.9198	35.5952	16.3172	23.7043	25.2055	26.1945	29.1286	26.0809	27.1347	5.21716e-07	1.13513e-10	5.21604e-07	YER015W	100
g2591	microtubule-binding protein BIM1	28.6674	29.0234	26.4128	28.0345	31.4881	55.9445	55.31	47.5809	46.8744	48.0622	39.6044	44.847	0.998459	0.0738371	0.991668	YER016W	99.67
g2590	AAA family ATPase AFG3	210.789	199.018	205.433	205.08	228.672	220.67	183.734	211.025	376.374	353.913	310.073	346.787	0.0426226	1	1	YER017C	99.74
g2589	kinetochore-associated Ndc80 complex subunit SPC25	21.9221	19.0725	24.4563	21.817	53.3928	24.0872	26.3381	34.606	79.9622	42.2365	55.0597	59.0861	0.435343	0.959669	0.999113	YER018C	99.1
g2587	Arf family guanine nucleotide exchange factor SBH2	125.63	102.983	105.651	111.422	143.75	184.928	147.493	158.724	406.704	305.851	300.414	337.656	0.943057	1	1	YER019C-A	100
g2588	inositol phosphosphingolipid phospholipase	36.2558	37.3158	30.3258	34.6325	52.0238	24.8642	23.0458	33.3113	41.3598	42.2365	35.7405	39.7789	0.226571	0.355105	0.359736	YER019W	99.58
g2586	guanine nucleotide-binding protein subunit alpha	101.179	112.777	112.499	108.818	79.4047	102.565	86.9156	89.6284	140.623	104.805	138.132	127.853	0.200348	0.822657	0.639411	YER020W	98.89
g2585	proteasome regulatory particle lid subunit RPN3	268.967	309.307	255.324	277.866	353.214	345.768	407.582	368.855	540.117	531.597	558.325	543.346	0.999999	1	1	YER021W	99.24
g2584	Srb4p	57.3347	66.3393	57.7169	60.4636	46.5476	71.4847	79.6727	65.9016	73.0689	69.9087	78.2427	73.7401	0.15809	0.0961565	0.225521	YER022W	99.56
g2583	pyrroline-5-carboxylate reductase	76.7273	78.7779	93.9122	83.1391	82.1428	69.1537	53.993	68.4298	68.9329	91.7552	90.8002	83.8294	0.499505	0.518921	0.199461	YER023W	99.65
g2582	carnitine O-acetyltransferase YAT2	86.0021	95.3627	111.521	97.6285	202.619	135.199	146.835	161.551	124.079	141.259	151.656	138.998	0.999071	0.132395	0.995589	YER024W	99.46
g2581	translation initiation factor eIF2 subunit gamma	248.613	247.114	238.694	244.807	295.714	185.689	244.128	241.844	212.313	209.726	199.954	207.331	0.151197	0.300759	0.390331	YER025W	100
g2580	CDP-diacylglycerol-serine O-phosphatidyltransferase	207.417	223.057	225.976	218.817	279.286	217.562	213.352	236.733	295.033	262.158	259.843	272.345	0.0874708	0.899353	0.931297	YER026C	98.91
g2579	Gal83p	70.8252	74.6317	86.0862	77.181	104.048	76.9237	89.5494	90.1736	79.9622	68.4523	70.5151	72.9765	3.71454e-13	5.12827e-13	3.48704e-13	YER027C	99.28
g2578	Mig3p	78.4137	77.1194	56.7386	70.7572	13.6905	35.7423	20.412	23.2816	119.943	91.7552	64.7193	92.1393	0.999999	1	0.424074	YER028C	96.95
g2577	mRNA splicing protein SMB1	46.3737	53.0714	58.6951	52.7134	34.2262	101.788	41.4825	59.1655	221.964	199.531	170.975	197.49	0.18738	1	1	YER029C	100
g2576	Chz1p	77.5789	50.5837	42.0649	56.7425	27.3809	304.564	104.694	145.546	478.395	439.842	390.248	436.162	0.990411	0.935302	1	YER030W	98.69
g2575	Rab family GTPase YPT31	104.552	101.997	75.3254	93.9579	97.2023	82.3628	94.8171	91.4607	75.8262	68.4523	67.6172	70.6319	5.56544e-13	1.8762e-11	1.92308e-11	YER031C	100
g2574	Fir1p	44.6874	29.0234	26.4128	33.3745	16.4286	32.6343	44.1163	31.0597	31.7092	27.6722	28.9788	29.4534	0.215385	0.279511	0.357358	YER032W	99.76
g2573	Zrg8p	163.589	129.362	138.912	143.954	50.6547	89.3792	48.067	62.7003	361.057	345.174	282.06	329.43	1	1	1	YER033C	99.35
g2572	hypothetical protein	37.0989	48.096	37.1736	40.7895	12.3214	49.7285	23.0458	28.3652	68.9329	62.6266	72.447	68.0022	0.383224	0.999203	0.984857	YER034W	98.38
g2571	Edc2p	261.379	277.796	275.867	271.681	136.905	182.597	121.814	147.105	358.451	310.22	341.95	336.874	1	1	0.982964	YER035W	99.31
g2570	ATP-binding cassette family ATPase ARB1	503.357	532.265	505.913	513.845	457.248	243.203	339.748	346.733	272.974	238.855	228.932	246.921	0.998159	0.597003	1	YER036C	99.84
g2569	bifunctional nucleotidase/lysophosphatidic acid phosphatase	373.519	322.575	308.149	334.748	82.1428	143.746	130.373	118.754	397.054	353.913	385.418	378.795	1	1	0.462941	YER037W	100
g2568	Smc5-Smc6 complex subunit KRE29	77.5705	56.3884	49.9007	61.2865	26.0119	32.6343	23.0458	27.2307	128.519	120.884	103.367	117.59	1	1	1	YER038C	100
g2566	nitrogen-responsive transcriptional regulator GLN3	123.101	95.3627	122.282	113.582	62.9761	76.9237	76.3804	72.0934	49.6317	45.1494	46.3661	47.0491	0.999698	0.88677	1	YER040W	99.73
g2565	crossover junction endodeoxyribonuclease	79.2568	56.3635	55.7604	63.7936	32.8571	38.8504	33.581	35.0962	34.4665	33.4979	42.5022	36.8222	0.999985	0.0494856	0.999875	YER041W	99.74
g2564	peptide-methionine-S-sulfoxide reductase	67.4526	44.779	60.6516	57.6278	61.6071	47.3974	34.8979	47.9675	44.1171	32.0415	46.3661	40.8415	0.535591	0.24326	0.650183	YER042W	86.96
g2563	adenosylhomocysteinase	465.423	435.351	509.669	470.148	588.69	294.486	541.241	474.806	118.565	104.863	147.792	123.74	0.0272412	1	1	YER043C	100
g2562	Mei4p	445.187	398.036	384.453	409.225	312.143	257.966	287.085	285.731	443.928	474.884	364.138	427.65	0.999999	0.999999	0.152641	YER044C-A	98.25
g2561	Aca1p	315.392	311.579	295.432	307.468	258.736	379.957	316.715	318.469	300.685	235.986	247.286	261.319	0.115902	0.654583	0.63737	YER045C	98.36
g2560	Spo73p	26.1379	33.1696	31.3041	30.2039	36.9643	52.0595	41.4825	43.5021	68.9329	48.0622	56.9916	57.9956	3.18974e-09	6.24486e-10	3.81414e-09	YER046W	98.6
g2559	putative AAA family ATPase SAP1	120.572	131.849	132.064	128.162	81.5952	144.523	119.18	115.099	140.623	139.73	140.064	140.139	0.126092	0.255609	0.267479	YER047C	99.22
g2558	Caj1p	145.023	136.825	107.608	129.819	75.2976	124.539	135.641	111.826	184.74	202.444	130.405	172.53	0.164131	0.623131	0.606736	YER048C	99.74
g2557	Isd11p	35.4126	32.3404	26.4128	31.3886	71.1904	90.1328	86.2572	82.5268	16.5439	36.4108	39.6044	30.853	1	1	0.0544139	YER048W-A	98.94
g2556	oxidative DNA demethylase	126.474	114.435	129.129	123.346	154.702	86.2478	146.176	129.042	30.3305	50.9751	51.1959	44.1672	0.0902035	1	1	YER049W	99.84
g2555	mitochondrial 37S ribosomal protein RSM18	79.2568	65.51	51.8474	65.5381	49.2857	229.217	170.539	149.681	244.023	238.855	219.273	234.05	0.999604	0.139171	0.99998	YER050C	99.28
g2554	[Histone H3]-lysine-36 demethylase	80.9431	94.5335	94.8905	90.1224	78.0357	47.3974	68.479	64.6374	64.797	59.7137	72.447	65.6525	0.990398	0.0379438	0.985594	YER051W	99.59
g2553	aspartate kinase	99.4926	133.508	129.129	120.71	432.619	336.444	339.761	369.608	412.522	425.278	362.235	400.012	1	0.122659	1	YER052C	99.81
g2552	Cu/Pi carrier	1073.34	1180.01	1293.25	1182.2	2497.14	3453.88	2317.13	2756.05	9218.58	8476.66	7264.31	8319.85	1	1	1	YER053C	100
g2551	Gip2p	137.435	146.776	138.912	141.041	62.9761	166.28	90.8664	106.707	678.3	611.585	554.461	614.782	0.426611	1	1	YER054C	99.09
g2550	ATP phosphoribosyltransferase	63.2368	65.51	70.4342	66.3937	219.047	128.983	150.127	166.053	166.818	155.838	156.485	159.714	1	0.0957172	1	YER055C	98.99
g2549	purine-cytosine permease	1114.26	1253.8	1388	1252.02	1139.16	517.782	907.564	854.834	193.605	204.92	278.708	225.744	0.291671	1	1	YER056C	99.62
g2548	ribosomal 60S subunit protein L34A	95.5466	99.9816	75.6091	90.3791	144.955	275.659	228.865	216.493	192.971	188.025	255.863	212.287	1	0.0698895	0.999999	YER056C-A	100
g2547	putative isoleucine biosynthesis protein HMF1	223.437	195.701	199.563	206.234	294.345	221.447	227.166	247.653	154.41	166.033	198.988	173.144	0.388347	0.893752	0.709638	YER057C	100
g2546	Pet117p	32.8831	29.0234	22.4998	28.1355	24.6428	59.8296	35.5564	40.0096	75.8262	90.2988	74.3789	80.168	0.677192	0.998298	1	YER058W	99.07
g2545	Pcl6p	83.4726	88.7288	76.3037	82.835	38.4018	66.8226	57.2853	54.1699	48.2531	56.8008	28.9788	44.6776	0.975685	0.453678	0.999887	YER059W	99.76
g2544	purine-cytosine permease	113.624	145.548	116.686	125.286	88.6458	56.5894	61.7694	69.0015	42.7384	36.6293	45.9314	41.7664	0.999999	0.903414	1	YER060W	100
g2543	purine-cytosine permease	12.3691	16.1121	22.4411	16.9741	13.9232	14.1648	18.3445	15.4775	32.495	44.2755	37.5855	38.1187	9.57382e-12	5.7225e-06	5.7225e-06	YER060W-A	99.62
g2542	fatty acid synthase CEM1	99.4926	86.241	92.934	92.8892	43.8095	39.6274	48.7254	44.0541	44.1171	42.2365	44.4342	43.5959	0.999945	3.62336e-12	0.999945	YER061C	100
g2541	glycerol-1-phosphatase HOR2	254.634	301.844	287.606	281.361	105.417	113.443	103.377	107.412	248.131	237.398	194.158	226.562	1	1	0.977251	YER062C	99.6
g2540	Tho1p	106.238	114.435	88.0427	102.905	132.798	167.834	140.25	146.96	177.847	167.49	169.043	171.46	0.00164395	1.9439e-08	0.00164397	YER063W	99.54
g2539	Vhr2p	5.9021	14.9263	5.86951	8.89932	19.1667	13.9861	14.96	16.0376	17.9226	13.1079	24.149	18.3931	0.369648	0.0622621	0.425436	YER064C	99.6
g2538	isocitrate lyase 1	90.2179	81.2656	92.934	88.1391	256.012	223.778	256.138	245.309	388.782	355.369	375.758	373.303	1	0.999938	1	YER065C	100
g2536	Rgi1p	297.652	288.576	270.976	285.734	401.131	986.799	480.67	622.867	4552.37	4294.73	3583.84	4143.64	1	1	1	YER067W	100
g2535	CCR4-NOT core ubiquitin-protein ligase subunit MOT2	165.259	130.191	131.086	142.179	105.417	142.192	125.112	124.24	209.556	158.751	188.362	185.556	0.154392	0.997405	0.989426	YER068W	99.83
g2534	bifunctional acetylglutamate kinase/N-acetyl-gamma-glutamyl-phosphate reductase	171.245	178.287	175.107	174.88	218.979	138.307	179.757	179.015	191.634	168.946	218.307	192.962	0.123682	0.244429	0.285767	YER069W	99.65
g2533	ribonucleotide-diphosphate reductase subunit RNR1	86.0021	82.0948	114.456	94.1841	258.75	101.011	184.367	181.376	119.943	163.12	162.281	148.448	0.827233	0.115012	0.812034	YER070W	99.77
g2532	Tda2p	53.1189	39.8036	37.1736	43.3654	17.7976	44.2894	39.5071	33.8647	26.1945	26.2158	42.5022	31.6375	0.310472	0.285269	0.467709	YER071C	99.21
g2531	Vtc1p	87.6884	76.2902	66.5212	76.8332	164.286	111.112	140.25	138.549	99.2634	97.5809	113.983	103.609	0.999959	0.595729	0.936425	YER072W	100
g2530	aldehyde dehydrogenase (NAD(P)(+)) ALD5	39.6284	43.9498	46.9561	43.5114	34.2262	41.9584	32.2641	36.1496	114.429	112.145	83.0725	103.215	0.0797064	1	1	YER073W	99.81
g2528	Yos1p	43.8442	37.3158	33.2606	38.1402	68.4523	73.8157	64.5283	68.9321	118.565	85.9295	70.5151	91.6697	0.999382	0.458305	0.999999	YER074W-A	100
g2527	tyrosine protein phosphatase PTP3	166.945	143.459	140.8	150.401	26.0119	50.5055	65.8452	47.4542	33.0878	49.5187	48.298	43.6348	1	0.184379	1	YER075C	99.78
g2526	hypothetical protein	9.27473	18.2433	7.82602	11.7814	8.21428	6.99307	10.5352	8.58086	5.51464	7.28216	8.69364	7.16348	0.133632	0.0763896	0.183789	YER076C	99.67
g2525	Mrx1p	48.9031	48.096	42.0649	46.3547	39.7024	48.9515	51.3592	46.671	37.2238	50.9751	44.4342	44.211	1.4321e-13	1.83163e-13	2.40195e-13	YER077C	99.71
g2524	aminopeptidase	96.9631	82.0948	114.446	97.8346	131.428	112.666	132.349	125.481	107.535	154.382	121.711	127.876	0.91083	0.099849	0.922822	YER078C	100
g2523	hypothetical protein	135.748	120.24	103.695	119.894	53.3928	151.516	63.8698	89.593	242.644	198.075	255.013	231.911	0.250988	0.999989	0.999209	YER079W	99.05
g2522	Aim9p	187.181	194.042	196.629	192.617	88.3446	160.064	130.894	126.434	297.79	276.722	265.639	280.05	0.99992	1	0.999984	YER080W	99.68
g2521	phosphoglycerate dehydrogenase SER3	242.054	261.667	248.74	250.82	199.881	236.358	216.756	217.665	460.817	370.822	384.636	405.425	0.297351	1	1	YER081W	99.79
g2520	Utp7p	65.7663	55.5591	54.7821	58.7025	28.75	83.1398	61.236	57.7086	95.1275	109.232	112.051	105.47	0.127098	0.99777	0.999243	YER082C	99.82
g2519	GET complex subunit GET2	57.3347	58.0469	60.6516	58.6777	78.0357	70.7077	48.7254	65.8229	113.05	58.2573	76.3108	82.5394	0.218761	0.568808	0.670079	YER083C	100
g2518	hypothetical protein	3.37263	0	1.9565	1.77638	1.36905	3.88504	3.29226	2.84878	6.89329	4.36929	9.6596	6.97406	5.5741e-12	8.05513e-11	8.58132e-11	YER084W	98.53
g2517	threonine ammonia-lyase ILV1	90.2179	103.655	131.086	108.32	186.19	96.3489	173.831	152.124	86.8555	91.7552	96.596	91.7356	0.458554	0.64437	0.422437	YER086W	99.83
g2515	Arf family guanine nucleotide exchange factor SBH1	89.3747	88.7288	94.8905	90.998	117.738	108.004	107.986	111.243	102.035	126.71	152.622	127.122	0.640751	0.49201	0.978028	YER087C-B	100
g2516	putative proline--tRNA ligase AIM10	45.5305	48.096	48.9126	47.513	42.4404	31.0803	34.8979	36.1396	35.8451	27.6722	35.7405	33.0859	1.10999e-11	5.98284e-13	1.14364e-11	YER087W	99.48
g2514	Dot6p	351.597	354.874	425.54	377.337	180.714	350.43	190.951	240.698	641.076	528.437	566.052	578.522	0.982606	1	0.988781	YER088C	98.96
g2513	type 2C protein phosphatase PTC2	28.6674	35.6574	43.0431	35.7893	80.7738	39.6274	43.4578	54.6196	88.2342	61.1701	72.447	73.9504	0.594794	0.780788	0.993468	YER089C	99.78
g2512	anthranilate synthase TRP2	122.258	106.143	112.499	113.633	261.488	114.22	161.321	179.01	104.778	100.494	84.0385	96.4368	0.390269	0.585401	0.402445	YER090W	99.8
g2511	5-methyltetrahydropteroyltriglutamate- homocysteine S-methyltransferase	747.881	831.729	909.775	829.795	1253.06	488.738	767.86	836.553	918.876	869.49	802.568	863.644	0.0280599	0.0328675	0.043067	YER091C	100
g2510	Ies5p	38.7853	28.1942	29.3476	32.109	60.2381	84.6938	58.6022	67.8447	95.1275	91.7552	70.5151	85.7992	0.999999	0.292018	1	YER092W	100
g2509	TORC2 complex subunit TSC11	182.122	174.141	185.868	180.71	79.4047	94.0179	111.278	94.9003	128.215	123.753	110.119	120.696	0.999993	1.30662e-07	0.999992	YER093C	99.93
g2508	Aim11p	19.3926	25.7065	18.5868	21.2286	26.0119	24.8642	25.0212	25.2991	26.1945	13.1079	16.4213	18.5746	3.43825e-13	6.27992e-13	5.87414e-13	YER093C-A	100
g2507	proteasome core particle subunit beta 3	173.69	165.848	183.911	174.483	235.476	218.339	215.32	223.045	319.849	246.137	262.741	276.242	0.983327	0.965772	1	YER094C	100
g2506	recombinase RAD51	84.3158	77.1194	97.8252	86.4201	197.143	74.5927	115.888	129.208	68.9329	56.8008	86.9364	70.8901	0.234393	0.365131	0.333198	YER095W	100
g2505	Shc1p	53.9621	49.7544	63.5864	55.7676	67.0833	27.1953	29.6303	41.303	30.3305	32.0415	31.8767	31.4162	0.833671	0.283143	0.920877	YER096W	99.41
g2504	putative ubiquitin-specific protease UBP9	102.865	93.7042	101.738	99.4359	53.3928	78.4855	83.6234	71.8339	205.42	179.141	201.886	195.482	1.1205e-11	1	1	YER098W	99.34
g2503	ribose phosphate diphosphokinase subunit PRS2	140.807	163.103	172.172	158.694	113.631	80.0318	81.648	91.7702	96.5061	69.9087	72.5049	79.6399	1	0.112839	1	YER099C	100
g2502	E2 ubiquitin-conjugating protein UBC6	136.592	97.8504	87.0645	107.169	90.3571	142.192	127.74	120.096	151.652	148.556	128.473	142.894	0.360613	0.299981	0.571002	YER100W	99.6
g2501	Ast2p	76.7273	83.7533	101.738	87.4063	52.0238	30.3033	26.3381	36.2217	33.0878	32.0415	39.6044	34.9112	1	0.111138	1	YER101C	99.53
g1182	ribosomal 40S subunit protein S8B	545.725	493.697	464.298	501.24	1007.88	626.159	947.664	860.567	654.684	662.837	665.257	660.926	0.988431	0.261322	0.847278	YER102W	99.5
g2500	ribosomal 40S subunit protein S8B	337.904	338.795	336.891	337.863	795.156	621	769.342	728.499	196.225	254.715	296.878	249.273	1	1	0.871635	YER102W	100
g2499	Hsp70 family chaperone SSA4	142.494	162.531	131.086	145.37	569.523	1168.62	592.607	776.916	4522.22	3809.34	3146.53	3826.03	1	1	1	YER103W	99.69
g2498	Rtt105p	31.1968	20.731	33.2606	28.3961	20.5357	30.3033	26.3381	25.7257	15.1652	13.1079	20.2852	16.1861	6.50918e-13	1.18978e-11	1.23788e-11	YER104W	100
g2497	Nup157p	324.017	290.151	322.823	312.331	262.857	157.732	218.606	213.065	137.866	167.49	156.485	153.947	0.999579	0.783561	1	YER105C	99.28
g2496	Mam1p	9.27473	13.2679	9.78252	10.775	5.47619	22.5332	9.87678	12.6287	13.7866	20.39	21.2511	18.4759	0.352066	0.504452	0.694342	YER106W	99.01
g2495	RNA export factor GLE2	59.8642	51.4129	54.7821	55.3531	79.4047	48.1745	71.7712	66.4501	39.9811	29.1286	37.6724	35.5941	0.177034	0.995228	0.985361	YER107C	100
g2493	Kap123p	273.183	265.357	305.215	281.252	284.762	119.659	208.071	204.164	146.138	131.079	167.111	148.109	0.869349	0.294663	0.983176	YER110C	99.55
g2492	SBF complex DNA-binding subunit SWI4	134.062	123.557	103.695	120.438	42.4404	184.151	127.331	117.974	193.012	187.88	196.09	192.327	0.156388	0.647221	0.719053	YER111C	99.82
g2491	U6 snRNA complex subunit LSM4	51.4326	41.462	38.1518	43.6822	23.2738	139.084	85.5987	82.6523	117.186	160.207	141.996	139.797	0.972113	0.258829	0.998055	YER112W	98.4
g2490	Tmn3p	59.021	65.51	50.8691	58.4667	73.9285	47.3974	36.2149	52.5136	26.1945	33.4979	27.0469	28.9131	0.268807	0.957629	0.993327	YER113C	99.72
g2489	Boi2p	173.69	187.408	176.066	179.055	115	101.011	109.961	108.657	75.8262	87.3859	71.481	78.2311	1	9.36513e-11	1	YER114C	99.71
g2488	SUMO-targeted ubiquitin ligase complex subunit SLX8	77.5705	72.9732	65.5429	72.0289	42.4404	36.5193	40.1656	39.7085	49.6317	27.6722	46.3661	41.2233	7.23813e-05	3.10471e-10	7.2381e-05	YER116C	100
g1170	ribosomal 60S subunit protein L23B	133.219	145.756	138.589	139.188	223.141	152.161	206.688	193.997	117.158	148.818	177.341	147.772	0.799468	0.587109	0.42139	YER117W	100
g2487	ribosomal 60S subunit protein L23B	243.673	245.646	221.408	236.909	606.501	463.835	599.915	556.75	364.076	363.846	397.406	375.109	1	0.996232	0.999967	YER117W	100
g2486	osmosensor SHO1	43.8442	29.8527	18.5868	30.7612	45.1785	55.9445	60.5776	53.9002	19.3012	33.4979	28.9788	27.2593	0.996776	0.998951	0.334934	YER118C	99.73
g2485	aspartate/glutamate transporter	22.7653	30.6819	35.2171	29.5548	10.9524	10.8781	3.95071	8.59373	24.8159	23.3029	24.149	24.0893	0.000512175	0.000512162	1.27678e-08	YER119C	99.78
g2484	phosphatidylinositol-binding protein SCS2	123.101	122.728	135.977	127.269	209.464	117.328	147.493	158.095	157.167	128.166	171.941	152.425	0.291211	0.174316	0.378777	YER120W	100
g2483	hypothetical protein	16.02	15.7556	6.84777	12.8744	2.73809	16.3172	7.90142	8.98556	16.5439	14.5643	14.4894	15.1992	0.280383	0.395267	0.39713	YER121W	100
g2482	ADP-ribosylation factor GTPase-activating protein	167.788	135.166	128.151	143.702	123.214	183.63	165.93	157.591	173.711	196.618	165.179	178.503	0.344954	0.23432	0.503858	YER122C	99.59
g2481	casein kinase YCK3	127.317	101.997	94.8905	108.068	54.7619	73.0387	102.718	76.8397	60.661	61.1701	52.1618	57.9976	0.577574	0.783716	0.993353	YER123W	99.81
g2480	Dse1p	65.7663	61.3638	72.3907	66.5069	145.119	154.624	188.976	162.906	194.391	193.705	182.566	190.221	1	0.132412	1	YER124C	99.81
g2479	NEDD4 family E3 ubiquitin-protein ligase	485.659	504.178	558.582	516.14	505.151	233.879	278.525	339.185	332.257	267.983	328.426	309.556	0.994378	0.0588717	0.993478	YER125W	99.63
g2478	rRNA-processing protein NSA2	39.6284	26.5357	24.4563	30.2068	47.9166	44.2894	66.5036	52.9032	26.1945	20.39	28.9788	25.1878	0.994581	0.998827	0.385961	YER126C	100
g2477	Lcp5p	37.0989	38.1451	30.3258	35.1899	20.5357	62.9376	53.993	45.8221	46.8744	32.0415	47.332	42.0826	0.470763	0.27279	0.4748	YER127W	99.72
g2476	Vfa1p	19.3926	12.4386	21.5216	17.7843	8.21428	23.3102	8.55987	13.3615	22.0585	36.4108	26.0809	28.1834	0.269904	0.915309	0.876715	YER128W	99.51
g2475	serine/threonine protein kinase SAK1	249.575	217.261	220.009	228.948	94.4642	146.077	142.884	127.809	124.079	144.187	141.996	136.754	1	0.0710101	1	YER129W	99.39
g2474	Com2p	65.7663	53.0714	52.8256	57.2211	60.2381	58.2755	75.0635	64.5257	70.3116	66.9958	68.5831	68.6302	4.45757e-13	2.43237e-13	6.0928e-13	YER130C	100
g2473	ribosomal 40S subunit protein S26B	118.143	97.0129	101.024	105.393	252.165	360.78	381.797	331.58	346.595	380.231	522.893	416.573	1	0.11049	1	YER131W	100
g2472	Pmd1p	366.774	323.404	368.449	352.875	135.536	115.774	131.032	127.447	92.3701	80.1037	79.2087	83.8942	1	0.999233	1	YER132C	99.37
g2471	type 1 serine/threonine-protein phosphatase catalytic subunit GLC7	446.874	437.839	368.791	417.835	269.702	510.494	411.526	397.241	525.269	534.51	483.946	514.575	0.0840633	0.286929	0.316669	YER133W	100
g2470	Mg-dependent acid phosphatase	28.6674	34.8281	43.0431	35.5129	20.5357	24.8642	15.1444	20.1814	11.0844	14.5643	12.5575	12.7354	3.66126e-07	1.38588e-09	3.67511e-07	YER134C	99.44
g2469	Gdi1p	422.422	378.963	371.736	391.04	282.024	187.259	266.015	245.099	118.179	112.145	117.847	116.057	0.999998	1	1	YER136W	99.56
g2468	hypothetical protein	11.8042	13.2679	3.91301	9.66169	4.10714	20.9792	7.90142	10.9959	19.3012	29.1286	20.2852	22.905	0.292439	0.865599	0.936586	YER137C	100
g2467	RNA polymerase II subunit B1 CTD phosphatase RTR1	29.5105	31.5112	30.3258	30.4492	15.0595	24.8642	26.9965	22.3068	11.0293	11.6515	8.69364	10.4581	1.65521e-10	6.71361e-08	6.73014e-08	YER139C	100
g2466	Emp65p	86.8452	87.8995	96.847	90.5306	65.7142	50.5055	69.1374	61.7857	27.5732	26.2158	21.2511	25.0134	1.50974e-06	0.999998	1	YER140W	100
g2465	Cox15p	1556.46	1607.04	1756.97	1640.16	977.595	470.089	650.55	699.412	576.279	519.931	508.964	535.058	1	0.161933	1	YER141W	99.79
g2464	Mag1p	125.63	111.948	106.63	114.736	76.6666	128.206	106.011	103.628	110.293	109.232	90.8002	103.442	0.155846	0.168746	0.257235	YER142C	98.99
g2462	Ddi1p	37.9421	29.8527	34.2388	34.0112	57.5	40.4044	42.1409	46.6818	67.5543	71.3651	60.8555	66.5916	8.11091e-10	3.87032e-08	3.95142e-08	YER143W	100
g2463	Ddi1p	45.5305	59.7053	47.9344	51.0567	71.1904	39.6274	70.9614	60.5931	37.2238	33.4979	45.4001	38.7073	0.241906	0.669781	0.630014	YER143W	100
g2461	putative ubiquitin-specific protease UBP5	32.04	26.5357	44.0214	34.199	91.6029	51.2825	41.4825	61.456	53.7677	65.5394	51.1959	56.8343	0.848018	0.189108	0.871786	YER144C	99.75
g2460	high-affinity iron permease FTR1	45.5305	45.6082	48.9126	46.6838	167.024	107.227	119.845	131.365	39.9811	36.4108	43.4682	39.9534	1	1	0.385758	YER145C	99.5
g2459	RNA-binding protein LSM5	31.1968	25.7065	33.2606	30.0546	35.5952	64.4916	30.9472	43.678	73.0689	69.9087	78.2427	73.7401	0.676219	0.974676	0.99998	YER146W	98.92
g2458	cohesin-loading factor complex subunit SCC4	44.6874	59.7053	50.8691	51.7539	41.0714	29.5263	40.824	37.1406	48.2531	42.2365	47.332	45.9405	4.12355e-12	2.18673e-12	2.19568e-12	YER147C	99.68
g2457	TATA-binding protein	100.336	114.435	81.1949	98.6553	176.607	241.649	215.314	211.19	132.296	138.419	154.554	141.756	1	0.998619	0.990329	YER148W	99.58
g2456	Pea2p	27.8242	30.6819	25.4346	27.9802	30.119	32.6343	25.0212	29.2582	27.5732	32.0415	28.9788	29.5312	1.72928e-13	1.977e-13	2.7948e-13	YER149C	99.27
g2455	Spi1p	731.119	846.555	874.558	817.411	1022.68	1999.24	1054.83	1358.91	4487.52	3832	3622.37	3980.63	0.986587	1	1	YER150W	99.32
g2454	mRNA-binding ubiquitin-specific protease UBP3	210.789	189.896	205.433	202.04	88.988	193.475	138.933	140.465	297.79	275.266	296.55	289.869	0.928526	1	0.994725	YER151C	99.45
g2453	2-aminoadipate transaminase	29.5105	24.048	34.2388	29.2658	47.9166	24.0872	19.7536	30.5858	37.2238	20.39	34.7746	30.7961	0.226297	0.274338	0.348433	YER152C	100
g2452	Pet122p	0.843158	0.829241	3.91301	1.8618	2.73809	1.55401	1.3169	1.86967	4.13598	0	0	1.37866	0.141565	0.156658	0.216659	YER153C	100
g2451	membrane insertase OXA1	32.04	27.3649	18.5868	25.9972	30.119	46.6204	22.3874	33.0423	67.5543	81.5602	74.4272	74.5139	0.174841	1	1	YER154W	100
g2450	Bem2p	659.4	625.248	697.494	660.714	340.893	359.754	477.378	392.675	290.897	278.178	263.707	277.594	1	0.999393	1	YER155C	99.54
g2449	hypothetical protein	30.3537	24.8772	31.3041	28.845	58.869	24.0872	41.4825	41.4796	27.5732	25.8517	32.8426	28.7558	0.397965	0.371497	0.400411	YER156C	98.82
g2448	Golgi transport complex subunit COG3	74.1979	63.0223	67.4994	68.2399	47.9166	42.7354	64.5283	51.7268	28.9518	36.4108	36.7065	34.023	0.119755	0.919414	0.998343	YER157W	99.25
g2447	hypothetical protein	467.952	484.277	505.756	485.995	234.107	211.346	227.166	224.206	223.343	227.203	252.116	234.221	1	5.59947e-14	1	YER158C	98.28
g2446	negative cofactor 2 transcription regulator complex subunit BUR6	38.7853	34.8281	38.1518	37.2551	21.9047	97.1259	36.8733	51.968	235.378	230.116	231.83	232.442	0.736418	1	1	YER159C	100
g2445	Spt2p	114.669	119.411	129.129	121.07	50.6547	149.962	82.9649	94.5274	155.788	139.817	157.451	151.019	0.238134	0.607079	0.530246	YER161C	99.4
g2444	Rad4p	139.964	145.946	103.695	129.868	68.3976	98.6799	94.1586	87.0787	68.9329	83.0166	69.5491	73.8329	0.992913	0.330435	0.999933	YER162C	99.2
g2443	gamma-glutamylcyclotransferase	67.4526	68.827	72.3907	69.5568	64.3452	48.9515	53.993	55.7632	86.8555	71.3651	55.0597	71.0935	1.8269e-12	1.70889e-12	5.42954e-13	YER163C	100
g2442	chromatin-remodeling ATPase CHD1	341.479	325.892	321.845	329.739	110.893	212.123	141.567	154.861	359.83	326.241	322.631	336.234	1	1	0.163856	YER164W	99.59
g2441	polyadenylate-binding protein	472.168	519.934	577.169	523.09	460	498.839	480.67	479.836	492.429	466.058	583.285	513.924	0.123955	0.134548	0.143981	YER165W	100
g2440	aminophospholipid-translocating P4-type ATPase DNF1	379.421	427.888	453.909	420.406	386.071	210.569	280.566	292.402	314.61	295.947	271.435	293.997	0.997697	0.0791351	0.994846	YER166W	99.81
g2439	Bck2p	173.758	153.41	179.02	168.729	97.2023	112.666	117.955	109.274	114.429	106.319	146.826	122.525	0.999996	0.0919782	0.998955	YER167W	99.41
g2438	tRNA adenylyltransferase	51.4326	71.3147	50.8691	57.8721	64.3452	45.8434	53.3346	54.5077	56.525	55.3444	55.0597	55.643	1.74775e-13	1.50963e-13	2.33193e-13	YER168C	99.81
g2437	Rph1p	335.577	331.696	334.66	333.978	113.617	100.234	97.4509	103.767	213.692	263.614	196.042	224.449	1	1	1	YER169W	99.62
g2436	adenylate kinase ADK2	9.27473	6.63393	13.6955	9.86806	20.5357	18.6482	23.0458	20.7432	8.27195	13.1079	14.4894	11.9564	1.49222e-10	1.32266e-10	1.76925e-11	YER170W	99.55
g2435	TFIIH/NER complex ATP-dependent 5'-3' DNA helicase subunit RAD3	64.9231	70.4855	54.7821	63.3969	73.9285	52.8365	55.9684	60.9111	45.4957	46.6058	51.1959	47.7658	5.2241e-13	1.45309e-12	1.90824e-12	YER171W	99.74
g2434	ATP-dependent RNA helicase BRR2	333.047	292.722	310.321	312.03	201.25	145.3	180.416	175.655	188.876	132.535	148.661	156.691	1	0.127479	1	YER172C	99.31
g2433	Rad24p	71.6684	69.6562	57.7169	66.3472	26.0119	45.8434	40.7055	37.5203	34.4665	32.1726	40.5703	35.7365	3.98329e-06	2.7065e-11	3.98331e-06	YER173W	99.7
g2432	monothiol glutaredoxin GRX4	114.669	122.728	103.665	113.687	130.059	80.0318	94.8171	101.636	132.351	104.863	109.153	115.456	0.282106	0.284993	0.247087	YER174C	98.77
g2431	Tmt1p	50.5895	53.9007	58.6951	54.3951	28.75	35.7423	38.1902	34.2275	75.8262	83.0166	80.1747	79.6725	4.61975e-06	2.83919e-05	2.37721e-05	YER175C	99.67
g2430	Ecm32p	184.652	211.456	180.977	192.362	109.524	283.608	111.937	168.356	325.97	313.133	294.627	311.243	0.095222	0.877944	0.868671	YER176W	99.46
g2429	14-3-3 family protein BMH1	760.528	824.862	834.664	806.685	915.454	807.303	766.438	829.732	762.398	731.129	840.974	778.167	0.0599822	0.0764571	0.100459	YER177W	100
g2428	pyruvate dehydrogenase (acetyl-transferring) subunit E1 alpha	464.58	466.033	511.626	480.746	702.321	421.915	545.198	556.478	505.789	517.033	510.027	510.95	0.0961522	0.0752627	0.12185	YER178W	100
g2427	recombinase DMC1	10.1179	11.6094	4.89126	8.87284	1.36905	10.8781	1.04035	4.42917	5.51464	4.36929	7.72768	5.87054	0.589798	0.393411	0.62641	YER179W	99.7
g2426	Isc10p	9.27473	19.0725	26.4128	18.2534	15.0595	34.9653	26.9965	25.6738	22.0585	23.3029	28.0128	24.4581	0.618877	0.259103	0.63155	YER180C	97.75
g2425	Slo1p	12.6474	9.12165	4.89126	8.88676	13.6905	9.32409	13.169	12.0612	2.75732	8.73859	1.93192	4.47594	1.88367e-12	2.66177e-11	2.52251e-11	YER180C-A	100
g2424	Fmp10p	156.827	160.873	154.564	157.421	139.643	253.304	177.124	190.024	445.307	426.734	409.577	427.206	0.605838	1	1	YER182W	99.18
g2423	5-formyltetrahydrofolate cyclo-ligase	26.1379	28.1942	22.4998	25.6106	36.9643	24.8642	30.2888	30.7058	16.5439	16.0207	25.115	19.2265	4.1212e-13	1.55639e-12	1.41575e-12	YER183C	99.53
g2422	Tog1p	54.8052	45.6082	51.8474	50.7536	65.7142	23.3102	36.8733	41.9659	15.1652	10.195	15.4554	13.6052	0.297684	0.998361	0.99992	YER184C	99.62
g2421	Pug1p	1.68632	12.4386	10.7608	8.29523	15.0595	10.8781	15.1444	13.694	16.5439	2.91286	9.6596	9.70546	0.513733	0.385702	0.500247	YER185W	100
g2420	hypothetical protein	15.1768	25.7065	20.5433	20.4755	5.47619	15.5401	12.5106	11.1756	19.3012	14.5643	11.5915	15.1524	0.173502	0.0260011	0.160506	YER187W	99.29
g4809	pseudouridine synthase DEG1	27.8242	25.7065	14.6738	22.7348	23.2738	33.4113	25.0212	27.2354	38.6024	27.6722	21.2511	29.1753	0.190289	0.148325	0.259668	YFL001W	99.1
g4810	putative ATP-dependent RNA helicase SPB4	42.1579	38.1451	28.3693	36.2241	41.0714	95.5719	53.993	63.5454	78.5836	93.2116	75.3449	82.38	0.984319	0.209603	0.996704	YFL002C	99.5
g4811	MutS family protein MSH4	20.2358	16.5848	18.5868	18.4691	12.3214	20.2022	17.37	16.6312	16.5439	23.3029	17.3873	19.078	2.23194e-13	2.59619e-13	3.58256e-13	YFL003C	99.32
g4812	vacuolar transporter chaperone	418.206	430.376	431.409	426.664	343.631	229.217	301.571	291.473	211.045	247.593	257.911	238.85	1	0.3582	1	YFL004W	99.76
g4813	Rab family GTPase SEC4	197.299	188.238	226.955	204.164	320.357	169.388	190.938	226.894	104.778	90.2988	135.234	110.104	0.0631692	0.973331	0.974445	YFL005W	100
g4814	Blm10p	679.703	713.147	702.121	698.324	605.119	264.182	398.363	422.555	464.649	409.257	455.933	443.28	0.999904	0.0767873	0.997696	YFL007W	99.44
g4815	cohesin subunit SMC1	150.082	117.752	104.732	124.189	76.6666	264.959	162.638	168.088	173.711	183.51	211.487	189.57	0.348303	0.116314	0.40137	YFL008W	99.76
g2537	SCF ubiquitin ligase complex subunit CDC4	64.2317	67.9065	75.658	69.2654	41.8654	26.2085	26.8319	31.6353	49.1492	33.4397	40.6379	41.0756	0.0296251	6.09473e-06	0.029619	YFL009W	72.4
g4816	SCF ubiquitin ligase complex subunit CDC4	110.302	121.16	122.927	118.13	116.944	76.3565	83.788	92.3628	57.0075	62.6848	40.5027	53.3983	0.884691	0.999098	1	YFL009W	99.74
g4817	Wwm1p	24.4516	33.9989	30.3258	29.5921	69.8214	62.1606	47.4085	59.7968	27.5732	17.4772	39.6044	28.2182	0.999675	0.998549	0.275668	YFL010C	94.31
g4818	hexose transporter HXT10	1.68632	1.65848	0	1.11493	4.10714	0.777007	2.63381	2.50598	2.75732	0	5.79576	2.85103	0.296114	0.329948	0.505036	YFL011W	100
g4819	hexose transporter HXT10	1.68632	0.829241	0.978252	1.1646	2.73809	3.10803	2.63381	2.82664	2.75732	2.91286	4.8298	3.49999	2.46136e-12	1.72647e-12	3.80205e-12	YFL011W	99.64
g4820	hypothetical protein	0	1.65848	0	0.552827	1.36905	1.55401	1.3169	1.41332	0	2.91286	0	0.970954	1.40997e-12	1.3432e-12	1.75713e-12	YFL012W	100
g4821	Ies1p	103.902	109.46	89.021	100.794	53.3928	79.1615	63.2048	65.253	126.85	116.515	111.085	118.15	2.98144e-05	2.98172e-05	2.86737e-09	YFL013C	100
g4822	lipid-binding protein HSP12	974.69	820.948	592.821	796.153	533.928	1708.64	658.979	967.182	8208.88	7275.82	5929.98	7138.23	0.0443595	1	1	YFL014W	99.08
g4823	Mdj1p	196.456	228.041	211.303	211.933	180.714	478.932	159.345	272.997	1011.94	883.107	757.94	884.328	0.130392	1	1	YFL016C	99.61
g4824	glucosamine 6-phosphate N-acetyltransferase	12.6474	14.9263	5.86951	11.1477	20.5357	35.7423	19.0951	25.1244	44.1171	29.1286	32.8426	35.3628	0.995283	0.399832	0.999937	YFL017C	98.74
g4825	mRNA splicing protein SMX2	17.7063	23.2187	37.1736	26.0329	47.9166	59.8296	42.7994	50.1819	95.1275	104.863	78.2427	92.7444	0.999705	0.999866	1	YFL017W-A	98.7
g4826	dihydrolipoyl dehydrogenase	337.263	393.889	360.975	364.043	743.392	683.805	699.276	708.824	1050.54	980.178	856.806	962.508	1	0.999976	1	YFL018C	99.8
g4827	seripauperin PAU5	3.37263	4.97544	8.44232	5.5968	3.91547	4.77859	2.63381	3.77596	15.441	3.88867	13.4365	10.9221	0.165079	0.956535	0.934522	YFL020C	100
g5157	seripauperin PAU5	10.1179	4.97544	14.0575	9.71694	9.77499	10.7616	2.63381	7.72345	13.5109	7.76278	2.98482	8.08615	0.377578	0.349544	0.499671	YFL020C	99.18
g4828	Gat1p	319.557	325.659	385.265	343.494	120.476	118.882	84.2818	107.88	173.711	141.274	198.988	171.324	1	0.999941	1	YFL021W	98.94
g4829	phenylalanine--tRNA ligase subunit alpha	77.5705	82.0948	86.0862	81.9172	121.845	77.7007	100.085	99.8769	90.9915	85.9295	85.9704	87.6305	0.202911	0.12308	0.186523	YFL022C	99.8
g4830	Bud27p	109.61	123.557	132.064	121.744	39.7024	231.486	106.011	125.733	257.065	214.095	228.652	233.271	0.153361	0.67952	0.760365	YFL023W	97.74
g4831	Epl1p	105.386	103.655	96.847	101.963	68.4523	77.7007	61.0977	69.0836	135.109	155.838	164.213	151.72	0.00772579	0.999428	0.991702	YFL024C	99.76
g4832	Bst1p	56.4916	72.9732	74.3472	67.9373	76.6666	48.9515	79.6727	68.4302	33.1292	36.4108	41.5363	37.0254	0.106899	0.997686	0.998132	YFL025C	99.32
g4833	alpha-factor pheromone receptor STE2	17.7063	29.0234	25.4346	24.0548	24.6428	13.9861	16.4613	18.3634	27.5732	20.39	15.4554	21.1395	0.111268	0.0518136	0.105079	YFL026W	98.84
g4834	Gyp8p	44.6874	56.3884	54.7821	51.9526	52.0238	41.1814	50.7008	47.9687	27.5732	45.1494	48.298	40.3402	3.30987e-13	4.6018e-13	7.18492e-13	YFL027C	98.99
g4835	putative ATP-binding cassette family ATPase CAF16	62.3937	82.9241	80.2167	75.1781	117.738	114.997	125.764	119.5	64.797	56.8008	69.5491	63.7156	0.134868	0.134868	1.11739e-08	YFL028C	99.65
g4836	cyclin-dependent protein kinase-activating kinase CAK1	40.4716	35.6574	34.2388	36.7893	16.4286	29.5263	21.0705	22.3418	46.8744	43.6929	52.1618	47.5764	3.26798e-09	3.79066e-09	5.22999e-10	YFL029C	98.91
g4837	alanine--glyoxylate transaminase	510.279	571.347	562.456	548.027	365.535	258.137	300.425	308.033	450.766	367.021	368.997	395.595	1	0.985338	0.999851	YFL030W	100
g4838	transcription factor HAC1	311.235	339.159	373.663	341.352	838.254	578.381	391.292	602.642	1050.44	974.353	966.926	997.24	0.96138	0.992365	1	YFL031W	99.09
g4839	protein kinase RIM15	522.429	522.546	621.161	555.379	228.631	238.938	249.698	239.089	228.609	228.019	225.793	227.474	1	0.0895878	1	YFL033C	99.15
g4841	ribosomal 60S subunit protein L22B	26.981	27.3649	28.3693	27.5718	34.2262	60.6066	55.9684	50.267	22.0585	41.3772	48.1821	37.2059	0.989711	0.545517	0.813361	YFL034C-A	99.18
g4842	Mob2p	19.3926	9.95089	12.7173	14.0203	19.1667	27.9723	23.0458	23.3949	28.9518	30.5851	46.3661	35.301	0.815934	0.725865	0.999696	YFL034C-B	99.65
g4840	Mil1p	147.553	174.862	140.868	154.428	72.5595	135.463	86.2572	98.0934	161.303	145.672	147.792	151.589	0.995667	0.989355	0.23092	YFL034W	99.63
g4843	DNA-directed RNA polymerase	319.557	367.354	353.824	346.912	429.881	311.58	402.314	381.258	296.412	329.154	321.665	315.743	0.143631	0.351724	0.321026	YFL036W	99.78
g4844	beta-tubulin	75.8842	73.8024	90.9775	80.2214	162.917	112.666	166.588	147.39	216.78	208.27	219.273	214.774	1	0.999021	1	YFL037W	99.78
g4845	Rab family GTPase YPT1	281.615	276.618	276.845	278.359	314.881	386.95	300.254	334.028	474.259	455.863	454.967	461.696	0.906716	0.999997	1	YFL038C	100
g4846	actin	1299.56	1480.19	1622.92	1467.56	3002.32	1536.92	2082.4	2207.21	2048.89	2002.59	2195.66	2082.38	0.352579	0.0256599	0.360974	YFL039C	100
g4847	hypothetical protein	9.27473	1.65848	4.89126	5.27483	4.10714	13.2091	9.21833	8.84486	12.4079	10.195	10.6256	11.0762	0.24611	0.0611089	0.288845	YFL040W	99.44
g4848	ferroxidase FET5	112.14	108.631	132.064	117.612	179.126	94.0179	125.764	132.969	140.623	97.5809	120.745	119.65	0.146908	0.154292	0.21487	YFL041W	99.36
g4849	Lam5p	139.121	153.41	168.259	153.597	110.893	76.1467	70.4543	85.8313	117.186	120.884	121.711	119.927	1	0.997627	0.888589	YFL042C	98.96
g4850	ubiquitin-specific protease OTU1	53.1189	74.6317	72.3907	66.7138	125.952	44.2894	66.5036	78.9151	30.3305	21.8465	23.183	25.12	0.106387	0.987129	0.987848	YFL044C	99.67
g4851	phosphomannomutase SEC53	112.14	127.703	143.803	127.882	265.595	190.367	220.581	225.514	168.196	170.228	157.451	165.292	1	0.920864	0.89029	YFL045C	99.61
g4852	Fmp32p	31.1968	32.3404	20.5433	28.0268	20.5357	61.3836	40.8306	40.9166	49.6317	39.3236	50.2299	46.3951	0.772949	0.227804	0.831868	YFL046W	100
g4853	Rgd2p	35.4126	21.5934	31.3041	29.4367	36.9643	31.8573	26.3381	31.7199	26.1945	42.2365	32.8426	33.7579	1.85063e-13	2.51079e-13	3.49864e-13	YFL047W	99.02
g4854	Emp47p	96.9631	90.3872	95.8687	94.4064	145.119	111.889	131.032	129.347	117.186	116.515	115.915	116.539	1.80295e-10	4.76176e-12	1.75725e-10	YFL048C	99.33
g4855	Swp82p	90.2179	85.4118	81.1949	85.6082	60.2381	92.4639	79.6727	77.4582	60.661	64.083	70.5151	65.0863	5.10897e-13	2.90503e-12	3.35093e-12	YFL049W	99.2
g4856	putative Mg(2+) transporter ALR2	149.239	171.653	146.738	155.877	135.536	97.9029	129.057	120.832	33.0878	33.4979	38.6384	35.0747	0.932939	1	1	YFL050C	97.45
g3899	pyridoxine biosynthesis protein SNZ3	23.6084	24.048	31.3041	26.3202	87.619	54.3905	54.6515	65.5537	39.9811	36.4108	36.7065	37.6995	0.999968	0.922805	0.74929	YFL059W	99.66
g4808	Loc1p	42.1579	18.2433	26.4128	28.938	20.5357	121.213	53.993	65.2473	100.615	104.863	89.8343	98.4373	0.973418	0.146661	0.989126	YFR001W	100
g4807	linker nucleoporin NIC96	129.003	122.089	111.521	120.871	136.905	133.645	191.662	154.071	106.157	85.9295	110.119	100.735	0.758807	0.955729	0.5361	YFR002W	99.88
g4806	type 1 protein phosphatase-activating protein YPI1	89.3747	69.6562	72.3907	77.1405	67.0833	129.76	83.6234	93.489	254.17	219.921	251.15	241.747	0.417153	1	1	YFR003C	99.35
g4805	proteasome regulatory particle lid subunit RPN11	184.652	154.239	122.282	153.724	176.607	299.148	229.8	235.185	829.953	686.868	649.56	722.127	0.995279	1	1	YFR004W	100
g4804	mRNA splicing protein SAD1	48.9031	52.2422	57.7169	52.9541	32.8571	30.3033	38.8487	34.003	19.3012	24.7885	20.2852	21.4583	6.28872e-07	5.84555e-08	6.87327e-07	YFR005C	98.88
g4803	putative Xaa-Pro dipeptidase	316.184	323.404	322.823	320.804	321.726	227.663	288.402	279.264	164.06	168.946	169.043	167.35	0.509735	1	1	YFR006W	99.38
g4802	Yfh7p	57.3347	48.9252	43.0431	49.7677	60.2381	69.9307	52.6761	60.9483	104.778	90.2988	76.3108	90.4625	0.0898944	0.996914	0.999938	YFR007W	99.15
g4801	Far7p	23.6084	16.5848	14.6738	18.289	10.9524	18.6482	21.0705	16.8903	13.7866	13.1079	18.3532	15.0826	2.6047e-13	3.45311e-13	4.73849e-13	YFR008W	99.1
g4800	putative AAA family ATPase GCN20	133.219	146.776	131.086	137.027	193.036	101.011	176.465	156.837	114.429	150.012	129.439	131.293	0.146476	0.187863	0.2236	YFR009W	99.73
g4799	ubiquitin-specific protease UBP6	238.639	271.162	223.599	244.467	236.845	416.476	350.955	334.759	860.435	717.948	752.463	776.949	0.990445	1	1	YFR010W	99.8
g4798	Mic19p	91.9042	55.5591	57.7169	68.3934	165.655	301.479	285.768	250.967	284.004	214.095	215.409	237.836	1	0.0774475	1	YFR011C	100
g4796	Ioc3p	72.5116	92.0872	95.8687	86.8225	47.9166	64.4916	59.2607	57.223	68.9329	81.5602	105.29	85.2609	0.980552	0.978398	0.227847	YFR013W	99.62
g4795	calmodulin-dependent protein kinase CMK1	121.415	116.094	116.412	117.973	123.214	129.76	124.454	125.809	157.167	184.967	170.492	170.875	1.61082e-11	2.56459e-07	2.56475e-07	YFR014C	99.33
g4794	glycogen (starch) synthase GSY1	29.5105	27.3649	30.3258	29.0671	169.762	243.219	156.712	189.897	437.035	442.755	380.588	420.126	1	1	1	YFR015C	99.86
g4793	hypothetical protein	425.516	407.978	307.983	380.493	119.107	672.026	274.449	355.194	1570.58	1520.47	1317.24	1469.43	0.0342802	1	1	YFR016C	94.04
g4792	Igd1p	169.475	234.675	283.693	229.281	136.905	160.841	88.891	128.879	634.183	517.048	464.607	538.613	0.999111	1	1	YFR017C	99.49
g4791	hypothetical protein	8.43158	8.29241	10.7608	9.16159	16.4286	7.77007	11.8521	12.0169	24.8159	23.3029	20.2852	22.8013	7.56748e-12	2.13122e-09	2.1385e-09	YFR018C	99.72
g4790	1-phosphatidylinositol-3-phosphate 5-kinase	196.456	175.799	193.694	188.65	160.178	139.861	146.143	148.728	170.954	203.9	185.348	186.734	9.17623e-10	9.15241e-10	3.21079e-12	YFR019W	99.43
g4789	hypothetical protein	43.8442	53.9007	75.3254	57.6901	31.4881	43.5124	38.1902	37.7302	23.4372	17.4772	21.2511	20.7218	0.733056	0.95997	0.99995	YFR020W	98.71
g4788	phosphoinositide binding protein ATG18	56.4916	56.3884	77.2819	63.3873	46.5476	34.1883	38.8487	39.8615	24.8159	24.7593	30.9107	26.8286	0.999001	0.135741	0.999999	YFR021W	100
g4787	Rog3p	77.5705	87.8995	80.2167	81.8956	35.5952	30.3033	20.412	28.7702	115.807	103.407	108.159	109.124	1	1	7.02949e-11	YFR022W	99.05
g4786	Pes4p	5.05895	12.4386	4.89126	7.46294	0	6.99307	8.55987	5.18431	12.4079	13.1079	6.76172	10.7592	0.279668	0.465175	0.504115	YFR023W	100
g4785	Lsb3p	102.958	109.46	114.485	108.968	131.428	101.788	127.081	120.099	82.7195	71.3651	67.6172	73.9006	1.70162e-11	3.81639e-07	3.81622e-07	YFR024C-A	98.04
g4784	histidinol-phosphatase	75.041	64.6808	80.2167	73.3128	71.1904	62.1606	69.1374	67.4962	60.661	55.3444	56.9916	57.6657	4.19397e-13	7.69703e-13	1.12807e-12	YFR025C	99.7
g5271	Eco1p	10.961	11.6094	9.78252	10.7843	17.7976	20.9792	21.0705	19.9491	6.89329	21.8465	11.5915	13.4438	1.6957e-11	1.31949e-11	4.35516e-12	YFR027W	99.29
g5272	phosphoprotein phosphatase CDC14	44.6874	53.9007	52.8256	50.4712	78.0357	55.1675	43.4644	58.8892	67.5543	75.7344	84.0385	75.7757	0.114795	0.948775	0.972673	YFR028C	99.82
g5273	Ptr3p	85.1589	87.8995	90.9775	88.012	73.9285	69.9307	60.5776	68.1456	108.914	123.797	133.302	122.004	3.91567e-07	6.31364e-05	6.27448e-05	YFR029W	99.56
g5274	sulfite reductase subunit alpha	144.18	169.994	226.955	180.376	376.488	265.736	287.743	309.989	1861.19	1746.31	1721.34	1776.28	1	1	1	YFR030W	99.52
g5275	condensin subunit SMC2	127.317	145.117	122.282	131.572	58.869	193.459	133.666	128.665	121.322	158.751	138.132	139.402	0.115847	0.124172	0.175099	YFR031C	99.83
g5277	Rrt5p	0.843158	0.829241	1.9565	1.20963	2.73809	1.55401	0.658452	1.65019	2.75732	1.45643	2.89788	2.37054	7.95934e-13	1.58041e-12	2.00243e-12	YFR032C	99.65
g5278	ubiquinol--cytochrome-c reductase subunit 6	1341.97	1202.03	1046.55	1196.85	762.545	3716.39	1458.25	1979.06	8533.69	7364.02	6297.76	7398.49	0.318606	0.999992	1	YFR033C	100
g5279	phosphate-sensing transcription factor PHO4	43.001	33.9989	38.1518	38.3839	46.5476	24.8642	26.9965	32.8028	33.0878	30.5851	36.7065	33.4598	0.0899694	0.0451202	0.0894054	YFR034C	99.36
g5280	anaphase promoting complex subunit CDC26	24.4516	27.3649	17.6085	23.1417	20.5357	27.1953	25.0212	24.2507	62.0396	58.2573	46.3661	55.5543	6.71423e-11	0.00162362	0.00162362	YFR036W	100
g5281	Rsc8p	102.022	98.6797	86.0764	95.5927	125.952	176.381	119.838	140.724	165.439	151.469	149.801	155.57	0.998442	0.12984	0.999678	YFR037C	100
g5282	putative ATPase	105.395	100.338	105.651	103.795	56.1309	98.6799	66.5036	73.7715	128.215	139.817	112.003	126.679	0.941719	0.999149	0.575453	YFR038W	99.41
g5283	Osw7p	41.3147	58.0634	42.0649	47.1477	88.988	76.9237	80.9896	82.3004	39.9811	55.3444	64.7193	53.3483	0.99963	0.996431	0.00661137	YFR039C	98.43
g5284	Sap155p	536.248	554.762	525.145	538.719	249.235	458.434	343.053	350.241	1019.05	882.452	740.891	880.797	0.979715	1	0.998654	YFR040W	99
g5285	Erj5p	31.1968	34.0072	31.3041	32.1694	42.4404	183.475	106.011	110.642	186.119	183.51	176.896	182.175	0.999998	0.207502	1	YFR041C	99.32
g5286	Irc6p	12.6474	21.5603	25.4346	19.8807	13.6905	34.1883	12.5106	20.1298	17.9226	10.195	18.3532	15.4903	0.268851	0.361661	0.447211	YFR043C	98.31
g5287	metallodipeptidase	385.323	383.93	463.692	410.982	561.309	277.392	387.17	408.623	532.162	434.017	394.112	453.43	0.0640767	0.0918944	0.109726	YFR044C	100
g5288	hypothetical protein	62.3937	72.1439	66.5212	67.0196	64.3452	52.0595	53.2951	56.5666	71.6903	58.2573	61.8214	63.923	5.1489e-13	3.35636e-13	4.03986e-13	YFR045W	99.35
g5289	centromere-binding protein CNN1	34.5695	33.9989	31.3041	33.2908	17.7976	29.5263	38.8487	28.7242	31.7092	8.73859	25.115	21.8542	0.226785	0.527325	0.625315	YFR046C	99.72
g5290	nicotinate-nucleotide diphosphorylase (carboxylating)	112.14	126.874	115.434	118.149	117.738	65.2686	92.1833	91.73	68.9329	61.1701	82.1066	70.7365	0.931333	0.312961	0.994996	YFR047C	99.32
g5291	Rmd8p	73.3547	77.9486	86.0862	79.1299	65.7142	56.7215	55.9684	59.4681	38.6024	48.0622	52.1618	46.2755	3.65479e-09	9.1545e-11	3.74618e-09	YFR048W	99.7
g5292	mitochondrial 37S ribosomal protein YMR31	132.376	106.143	116.412	118.31	245.059	341.106	240.335	275.5	335	356.826	297.516	329.781	1	0.161226	1	YFR049W	100
g5293	proteasome core particle subunit beta 7	197.299	201.489	172.172	190.32	187.559	193.475	180.416	187.15	388.782	365.564	309.107	354.484	0.0509471	1	1	YFR050C	100
g5294	coatomer subunit delta	69.9821	64.6808	91.9557	75.5395	80.7738	108.781	55.3626	81.6391	162.682	171.859	148.758	161.099	0.120344	0.999999	1	YFR051C	100
g5295	proteasome regulatory particle lid subunit RPN12	129.003	122.728	101.738	117.823	168.393	230.771	240.993	213.386	390.16	326.241	347.746	354.716	1	0.999999	1	YFR052W	100
g5296	hexokinase 1	2231	2291.2	2203.62	2241.94	1277.32	1509.73	1022.52	1269.86	3758.72	3440.09	2746.6	3315.14	1	1	0.96972	YFR053C	99.38
g5298	cysteine-S-conjugate beta-lyase IRC7	156.827	183.262	188.803	176.297	108.155	35.7423	69.7959	71.231	19.3012	8.73859	22.2171	16.7523	1	1	1	YFR055W	99.41
g2196	sterol-4-alpha-carboxylate 3-dehydrogenase (decarboxylating)	298.478	294.38	353.149	315.336	183.644	76.9237	126.423	128.997	62.0396	45.1494	57.9576	55.0489	1	0.999799	1	YGL001C	100
g2197	Erp6p	43.8442	64.6808	78.2602	62.2617	47.9166	38.8504	32.2641	39.677	39.9811	55.3444	32.8426	42.7227	0.940333	0.203936	0.923552	YGL002W	100
g2198	Cdh1p	69.1389	70.4855	83.1515	74.2586	75.2976	58.2212	52.6761	62.065	70.3116	65.5394	85.9704	73.9405	1.39846e-12	1.47999e-12	4.94118e-13	YGL003C	99.65
g2199	Rpn14p	49.7463	48.096	46.9561	48.2661	43.6726	34.9653	38.1902	38.9427	42.7384	49.5187	46.3661	46.2077	6.36578e-13	4.5882e-13	4.68098e-13	YGL004C	98.8
g2200	Golgi transport complex subunit COG7	70.8252	52.2422	50.8691	57.9788	38.3333	70.7077	82.3065	63.7825	31.7092	33.4979	35.7405	33.6492	0.194306	0.985571	0.976169	YGL005C	98.21
g2201	calcium-transporting ATPase PMC1	419.049	453.595	412.627	428.424	264.226	384.619	276.55	308.465	858.904	844.73	745.721	816.452	0.999339	1	1	YGL006W	99.23
g2202	H(+)-exporting P2-type ATPase PMA1	8361.27	10069.4	10902.4	9777.72	5753.94	2956.37	5053.51	4587.94	2593.2	2432.11	2368.42	2464.58	0.999991	0.951618	1	YGL008C	99.02
g2203	3-isopropylmalate dehydratase LEU1	702.35	709.001	746.407	719.253	502.44	190.367	346.346	346.384	223.343	262.158	212.511	232.671	1	0.457857	1	YGL009C	99.23
g2204	proteasome core particle subunit alpha 1	279.085	254.751	226.955	253.597	350.476	405.598	403.624	386.566	634.183	540.336	614.35	596.29	1	1	1	YGL011C	100
g2205	delta(24(24(1)))-sterol reductase	298.478	299.356	406.953	334.929	190.297	78.4777	138.275	135.683	125.458	128.166	119.779	124.468	1	0.101732	1	YGL012W	99.79
g2206	drug-responsive transcription factor PDR1	208.327	213.115	185.623	202.355	108.155	114.337	115.229	112.573	178.164	168.946	198.852	181.988	1	1	1.57954e-10	YGL013C	98.98
g2207	Puf4p	88.5316	89.3839	92.484	90.1331	58.869	98.4391	63.9554	73.7545	131.689	136.104	110.139	125.977	0.255756	0.999263	0.988216	YGL014W	99.1
g2208	hypothetical protein	0.843158	0	0	0.281053	1.36905	3.10803	0	1.49236	2.75732	1.45643	4.8298	3.01452	6.49499e-12	1.55431e-11	2.16501e-11	YGL015C	100
g2209	Kap122p	107.924	128.532	112.499	116.319	157.44	55.9445	106.011	106.465	27.5732	39.3236	33.8086	33.5685	0.108612	0.999825	0.999948	YGL016W	99.91
g2210	arginyltransferase	30.3537	36.4866	39.1301	35.3235	26.0119	24.0872	26.3381	25.4791	34.4665	17.4772	25.115	25.6862	3.85991e-12	4.21254e-13	3.96179e-12	YGL017W	99.2
g2211	J-type chaperone JAC1	22.7653	19.0725	13.6955	18.5111	23.2738	38.8504	23.7043	28.6095	20.6799	33.4979	23.183	25.7869	0.668554	0.22233	0.625789	YGL018C	99.46
g2212	casein kinase 2 regulatory subunit CKB1	108.767	106.143	133.042	115.984	177.976	92.4639	131.032	133.824	97.8848	77.1909	78.2427	84.4395	0.145613	0.754164	0.744688	YGL019W	100
g2213	GET complex subunit GET1	48.9031	57.2176	57.7169	54.6125	54.7619	73.7691	53.3346	60.6218	63.4183	77.1909	63.7533	68.1208	4.17686e-13	4.42166e-13	7.95871e-13	YGL020C	100
g2214	protein kinase ALK1	21.0789	19.9018	25.4346	22.1384	39.7024	23.3102	31.6057	31.5394	31.7092	32.0415	36.7065	33.4857	5.18811e-12	1.06496e-12	6.11463e-12	YGL021W	99.32
g2215	dolichyl-diphosphooligosaccharide--protein glycosyltransferase subunit STT3	118.042	141.8	136.955	132.266	208.095	140.638	150.785	166.506	183.362	154.382	171.941	169.895	0.661358	0.202312	0.768468	YGL022W	99.72
g2216	Pib2p	68.2958	63.0223	74.3472	68.5551	57.5	62.9376	53.993	58.1435	70.3116	69.9087	75.3449	71.8551	4.49766e-13	6.66696e-13	4.43032e-13	YGL023C	99.53
g2217	Pgd1p	28.6674	22.3895	32.2823	27.7797	23.2738	26.4182	29.6303	26.4408	55.1464	53.888	50.2299	53.0881	4.8033e-12	9.68e-07	9.68001e-07	YGL025C	96.51
g2218	tryptophan synthase TRP5	124.787	149.263	165.325	146.458	355.952	177.935	250.212	261.366	270.217	250.506	198.022	239.582	0.957322	0.0746298	0.954422	YGL026C	99.72
g2219	Cwh41p	105.395	106.972	133.042	115.136	149.226	95.5719	145.518	130.105	85.4768	49.5187	52.1618	62.3858	0.126053	0.99981	0.999584	YGL027C	99.88
g2220	putative glucan endo-1,3-beta-D-glucosidase	46.3737	38.1451	45.9779	43.4989	112.262	69.9307	103.377	95.1898	57.9037	78.6473	71.481	69.344	0.999993	0.529729	0.986439	YGL028C	97.97
g2221	Cgr1p	19.3926	16.5848	16.6303	17.5359	17.7976	92.4639	38.1902	49.4839	63.4183	42.6443	77.2768	61.1131	0.976856	0.124774	0.98396	YGL029W	99.17
g2222	ribosomal 60S subunit protein L30	312.845	346.623	363.91	341.126	663.988	435.901	557.709	552.532	347.422	340.79	383.486	357.233	0.999145	0.991301	0.16827	YGL030W	99.05
g2223	ribosomal 60S subunit protein L24A	277.272	233.622	220.762	243.886	437.342	528.311	601.14	522.264	361.774	407.145	505.11	424.676	1	0.242081	0.999995	YGL031C	99.35
g2224	Hop2p	0.843158	2.48772	2.93476	2.08855	6.84523	12.3466	9.21833	9.47007	8.27195	10.195	1.93192	6.79963	7.58213e-10	6.97729e-11	6.89087e-10	YGL033W	100
g2225	transcription factor MIG1	114.669	111.118	103.695	109.827	64.3452	87.8018	69.1374	73.7615	53.7677	24.7593	48.298	42.275	0.998359	0.999237	1	YGL035C	99.4
g2226	hypothetical protein	168.657	155.068	159.455	161.06	68.4523	115.774	84.9403	89.7222	278.475	282.548	233.762	264.928	1	1	1	YGL036W	99.45
g2227	nicotinamidase	521.915	482.618	471.518	492.017	395.654	636.369	384.654	472.226	1273.88	1115.07	1118.58	1169.18	0.0451447	1	1	YGL037C	99.54
g2228	Och1p	149.239	160.873	133.042	147.718	167.024	123.544	154.078	148.215	169.575	155.838	202.852	176.088	0.101462	0.717793	0.729817	YGL038C	99.79
g2229	carbonyl reductase (NADPH-dependent)	32.04	26.5357	33.2606	30.6121	27.3672	30.3033	36.2149	31.2951	27.5732	33.4979	23.183	28.0847	1.87991e-13	2.87093e-13	3.46144e-13	YGL039W	99.14
g2230	porphobilinogen synthase HEM2	89.3747	120.24	139.89	116.502	227.262	142.192	185.683	185.046	176.468	186.423	176.771	179.887	0.99786	0.0918478	0.997969	YGL040C	99.71
g2231	hypothetical protein	41.3147	33.1696	21.5216	32.002	56.1309	94.7949	64.5283	71.818	90.9915	96.1245	95.63	94.2487	1	0.410506	1	YGL041W-A	100
g2232	Dst1p	56.4916	54.7299	43.0431	51.4215	53.3928	54.3905	66.5036	58.0957	41.3598	45.1494	58.9235	48.4776	2.66316e-13	3.32693e-13	3.09538e-13	YGL043W	100
g2233	Rna15p	70.8252	63.0223	64.5647	66.1374	39.7024	59.8296	55.31	51.614	60.661	62.6266	58.8946	60.7274	6.84636e-13	3.09703e-13	5.82847e-13	YGL044C	99.66
g2234	Rim8p	106.238	106.972	128.151	113.787	116.369	167.834	123.13	135.778	205.406	176.228	196.09	192.575	0.472662	0.994599	0.999996	YGL045W	99.63
g2235	N-acetylglucosaminyldiphosphodolichol N-acetylglucosaminyltransferase catalytic subunit ALG13	7.58842	13.2679	9.78252	10.2129	19.1667	28.7493	25.6796	24.5318	35.8451	42.2365	34.7746	37.6187	0.000185166	9.49021e-08	0.000185261	YGL047W	99.5
g2236	proteasome regulatory particle base subunit RPT6	198.142	217.261	187.824	201.076	298.521	280.5	312.738	297.253	579.037	531.554	447.239	519.277	0.999969	1	1	YGL048C	100
g2237	translation initiation factor eIF4G	129.846	126.045	129.129	128.34	71.1904	143.746	121.155	112.031	206.647	253.419	243.422	234.496	0.106616	1	1	YGL049C	99.56
g2238	tRNA methyltransferase TYW3	46.3737	43.1205	36.1953	41.8965	46.5476	64.4916	57.2853	56.1082	53.7677	56.8008	53.1278	54.5654	7.38048e-12	5.15856e-13	7.18156e-12	YGL050W	99.27
g2240	cornichon family protein	191.397	187.408	201.52	193.442	161.548	233.102	198.194	197.615	466.966	447.124	376.724	430.271	0.0828876	1	1	YGL054C	100
g2241	stearoyl-CoA 9-desaturase	5563.84	5489.87	5960	5671.24	1654.04	1118.11	1330.73	1367.63	227.479	240.311	214.443	227.411	1	1	1	YGL055W	99.61
g2242	Sds23p	54.8052	69.6562	64.5647	63.0087	98.5714	88.5788	94.1586	93.7696	60.661	78.6473	79.2087	72.839	3.76651e-10	2.89067e-10	8.7813e-11	YGL056C	99.22
g2243	Gep7p	33.7263	45.6082	38.1518	39.1621	34.2262	28.7493	40.824	34.5998	23.4372	21.8465	28.0128	24.4322	1.14548e-12	8.17373e-12	9.22027e-12	YGL057C	99.65
g2244	E2 ubiquitin-conjugating protein RAD6	64.9231	34.8281	49.8909	49.8807	91.7261	125.098	112.595	109.807	114.429	75.7344	71.481	87.2147	0.999999	0.451786	0.996965	YGL058W	99.42
g2245	Ybp2p	187.181	159.214	134.021	160.139	136.905	134.422	139.592	136.973	239.887	221.378	195.124	218.796	0.345487	0.999994	0.997982	YGL060W	99.38
g2246	Duo1p	21.0789	21.5603	15.652	19.4304	17.7976	33.4113	45.4332	32.214	31.7092	33.4979	37.6724	34.2932	0.969107	0.170288	0.970794	YGL061C	99.6
g2247	pyruvate carboxylase 1	364.995	336.066	360.506	353.855	1090.62	872.175	797.655	920.151	1023.34	962.672	907.925	964.645	1	0.0509208	1	YGL062W	99.58
g2248	pseudouridine synthase PUS2	0.843158	2.48772	7.82602	3.71897	8.21428	6.21606	4.60916	6.3465	6.89329	4.36929	7.72768	6.33009	1.28925e-12	7.64231e-13	1.77255e-12	YGL063W	99.73
g2249	ATP-dependent RNA helicase	32.8831	31.5112	24.4563	29.6169	20.5357	41.9584	45.4332	35.9758	35.8451	36.4108	39.6044	37.2868	0.367973	0.149302	0.397949	YGL064C	100
g2250	GDP-Man:Man(1)GlcNAc(2)-PP-dolichol alpha-1,3-mannosyltransferase	54.8052	49.7544	45.9779	50.1792	49.2857	43.5124	69.1374	53.9785	74.4476	52.4315	61.8214	62.9002	0.190683	0.243264	0.368451	YGL065C	99.6
g2251	deubiquitination module subunit SGF73	107.924	104.484	111.521	107.976	46.5476	143.746	59.2607	83.1849	162.682	133.992	125.575	140.749	0.221345	0.503784	0.442801	YGL066W	98.33
g2252	NAD(+) diphosphatase	65.7663	70.4855	66.5212	67.591	105.417	64.4916	70.4543	80.1208	44.1171	61.1701	44.4342	49.9071	0.164871	0.91209	0.890205	YGL067W	99.74
g2253	mitochondrial nucleoid protein MNP1	87.6884	97.8504	97.8252	94.4547	265.595	209.015	223.874	232.828	161.303	133.992	174.839	156.711	1	0.998779	0.999999	YGL068W	99.48
g2254	DNA-binding transcription factor AFT1	155.984	165.848	162.39	161.407	38.3333	97.9029	71.7712	69.3358	117.186	103.407	115.915	112.169	1	0.990246	0.990653	YGL071W	98.92
g2255	stress-responsive transcription factor HSF1	290.055	258.723	239.672	262.817	119.107	338.775	231.768	229.884	505.968	479.195	478.15	487.771	0.0660579	0.999992	0.999979	YGL073W	98.92
g2256	Mps2p	43.8442	33.9989	36.1953	38.0128	35.5952	38.8504	40.1656	38.2037	45.5095	43.6929	28.9788	39.3938	1.47466e-13	1.66502e-13	2.33857e-13	YGL075C	99.74
g2257	ribosomal 60S subunit protein L7A	226.514	244.095	239.916	236.842	513.735	486.515	590.783	530.344	295.819	291.592	395.879	327.763	1	0.999949	0.994917	YGL076C	100
g2258	Hnm1p	388.696	407.157	439.235	411.696	479.166	269.622	337.127	361.972	150.274	148.571	140.064	146.303	0.11617	1	1	YGL077C	100
g2259	RNA-dependent ATPase DBP3	81.7863	72.9732	73.3689	76.0428	128.69	220.686	165.271	171.549	226.197	227.116	233.762	229.025	1	0.540982	1	YGL078C	99.62
g2260	Kxd1p	32.04	20.731	21.5216	24.7642	19.1667	26.4182	20.412	21.999	11.0293	14.5643	17.3873	14.327	8.64424e-13	5.57716e-12	6.30895e-12	YGL079W	100
g2261	pyruvate transporter MPC1	45.5305	30.6819	23.4781	33.2302	46.5476	100.234	63.8698	70.2171	93.7488	58.2573	110.119	87.3752	0.996113	0.166451	0.999082	YGL080W	99.23
g2262	hypothetical protein	10.961	7.46317	8.80427	9.07616	5.47619	20.2022	7.90142	11.1933	17.9226	11.6515	5.79576	11.7899	0.365907	0.340565	0.484121	YGL081W	99.07
g2263	Scy1p	165.259	166.677	159.455	163.797	143.75	133.676	140.283	139.236	144.732	132.535	131.371	136.212	9.75117e-12	3.52998e-13	9.94293e-12	YGL083W	99.12
g2264	O-acyltransferase	113.826	92.875	105.651	104.118	146.488	78.4777	100.085	108.35	79.9622	81.5602	73.4129	78.3118	0.156699	0.572568	0.627149	YGL084C	100
g2265	Lcl3p	31.1968	36.4866	27.3911	31.6915	19.1667	27.9723	23.0458	23.3949	12.4079	16.0207	14.4894	14.306	6.59761e-11	2.71315e-10	3.37184e-10	YGL085W	100
g2266	coiled-coil domain-containing protein MAD1	61.5505	47.2667	45.8213	51.5462	28.75	238.596	83.6234	116.99	186.119	195.162	200.92	194.067	0.936998	0.113925	0.969152	YGL086W	99.47
g2267	E2 ubiquitin-conjugating protein MMS2	70.8252	66.3393	70.4342	69.1996	52.0238	84.6938	67.1818	67.9665	97.8848	96.1245	96.596	96.8684	7.24226e-13	3.68199e-10	3.68678e-10	YGL087C	99.27
g2268	Mf(alpha)2p	3.37263	3.31696	4.89126	3.86029	2.73809	4.66204	2.63381	3.34465	11.0293	8.73859	8.69364	9.48717	1.07815e-12	7.56329e-11	7.57663e-11	YGL089C	100
g2269	Lif1p	37.9421	30.6819	37.1736	35.2659	21.9047	38.0734	28.9719	29.65	38.6024	27.6722	26.0809	30.7852	2.95757e-13	2.19143e-13	4.11479e-13	YGL090W	99.76
g2270	Fe-S cluster-binding ATPase	46.3737	43.1205	41.0866	43.5269	76.6666	66.0456	72.4297	71.714	45.4957	42.2365	43.4682	43.7335	9.25859e-08	9.25684e-08	2.30291e-11	YGL091C	99.7
g2271	nucleocytoplasmic transporter NUP145	86.8452	120.24	119.347	108.811	93.0952	93.2409	88.891	91.7423	77.2049	97.5809	97.6972	90.8277	0.354158	0.0838156	0.377669	YGL092W	99.7
g2272	Spc105p	95.2431	85.4118	83.1515	87.9354	73.9285	64.4916	80.9896	73.1366	96.5061	100.494	91.7662	96.2554	1.76035e-12	2.57631e-12	1.0303e-12	YGL093W	99.55
g2273	poly(A)-specific ribonuclease	199.803	174.141	190.759	188.234	131.428	127.429	186.342	148.4	103.399	101.95	111.085	105.478	0.435511	0.97879	0.999872	YGL094C	99.91
g2274	Vps45p	112.14	111.118	97.7665	107.008	78.0357	126.652	104.035	102.908	73.0689	93.2116	84.0385	83.4397	0.110366	0.710084	0.738508	YGL095C	99.65
g2275	Tos8p	271.497	272.82	267.053	270.457	108.155	175.604	106.669	130.143	403.947	330.61	394.102	376.22	1	1	0.999091	YGL096W	99.28
g2276	Ran guanyl-nucleotide exchange factor	76.7273	64.6808	85.108	75.5054	93.0952	79.2547	73.0882	81.8127	41.3598	65.5394	58.9235	55.2742	0.0244972	0.837486	0.832663	YGL097W	99.59
g2277	SNAP receptor USE1	32.8831	31.5112	36.1953	33.5299	26.0119	25.6412	38.1902	29.9478	37.2238	30.5851	35.7405	34.5165	1.76508e-13	2.25598e-13	2.90373e-13	YGL098W	100
g2278	putative GTPase LSG1	52.2758	44.779	45.9779	47.6775	56.0077	74.5927	58.6944	63.0983	65.9826	77.1909	81.1889	74.7875	2.61407e-10	2.52647e-11	2.8658e-10	YGL099W	99.69
g2279	Seh1p	71.6684	65.51	73.3689	70.1824	78.0357	52.0595	81.648	70.5811	49.6317	39.3236	59.8895	49.615	0.114701	0.7693	0.791297	YGL100W	100
g2280	hypothetical protein	55.6484	52.2422	52.8256	53.5721	68.4523	59.0526	49.3839	58.9629	16.5439	10.195	26.0809	17.6066	1.70403e-11	0.761359	0.761359	YGL101W	99.53
g2281	ribosomal 60S subunit protein L28	522.378	568.486	522.269	537.711	1350.21	840.038	1174.38	1121.54	510.104	570.965	622.078	567.716	0.999992	0.99965	0.0933864	YGL103W	100
g2282	putative sugar transporter	52.2758	39.8036	48.9126	46.9973	42.4404	17.0942	25.6796	28.4047	31.7092	21.8465	26.0809	26.5455	0.997927	0.113189	0.997119	YGL104C	100
g2283	Arc1p	166.102	164.19	192.716	174.336	206.726	153.847	216.631	192.401	159.924	160.207	222.171	180.768	0.16164	0.134679	0.212935	YGL105W	100
g2284	Mlc1p	48.06	58.8761	55.7604	54.2322	64.3452	118.105	80.3311	87.5938	59.2823	62.6266	73.4129	65.1073	0.94464	0.620835	0.621722	YGL106W	100
g2285	Rmd9p	125.63	119.411	115.424	120.155	172.5	99.4569	140.25	137.402	97.8848	80.1037	97.5619	91.8502	0.155898	0.806593	0.785884	YGL107C	99.23
g2286	hypothetical protein	23.6084	29.8527	25.4346	26.2985	13.6905	70.7077	44.1163	42.8381	115.311	116.515	116.881	116.236	0.958508	0.999986	1	YGL108C	99.23
g2287	Cue3p	63.2368	61.3638	61.6299	62.0768	41.0714	106.287	55.31	67.5561	119.943	106.305	102.382	109.543	0.207144	0.896135	0.955632	YGL110C	99.52
g2288	ribosome biosynthesis protein NSA1	26.981	43.9498	37.1736	36.0348	41.0714	53.6135	58.6022	51.0957	62.0396	37.8672	44.4342	48.1137	0.845285	0.172539	0.800782	YGL111W	99.57
g2289	Taf6p	66.6095	76.2902	69.4559	70.7852	76.6666	52.0595	82.9649	70.5637	33.0878	55.3444	48.4139	45.6154	0.100599	0.96804	0.973385	YGL112C	99.81
g2290	Sld3p	44.6874	48.9252	44.0214	45.878	34.2262	42.7354	46.0916	41.0177	27.5732	30.5851	34.7746	30.9776	6.62474e-13	4.89748e-12	5.46353e-12	YGL113W	99.85
g2291	hypothetical protein	158.514	155.068	170.216	161.266	477.797	217.562	296.962	330.774	92.3701	77.1909	107.222	92.2609	0.699215	0.993357	0.717892	YGL114W	99.31
g2292	AMP-activated serine/threonine-protein kinase regulatory subunit SNF4	101.179	99.5089	106.63	102.439	157.44	104.119	107.328	122.962	102.021	91.7552	107.222	100.332	0.205686	0.216731	0.233173	YGL115W	100
g2293	ubiquitin-protein transferase activating protein CDC20	27.8242	29.0234	35.2171	30.6882	83.5118	123.544	86.9156	97.9906	67.5543	78.6473	69.5491	71.9169	1	0.676134	0.999998	YGL116W	99.51
g2294	hypothetical protein	21.9221	21.5603	34.2388	25.9071	280.655	617.721	397.046	431.807	231.642	203.9	174.839	203.46	1	0.439665	1	YGL117W	98.87
g2295	protein kinase COQ8	61.5505	80.4364	82.1732	74.72	138.274	68.3766	102.06	102.903	45.4957	46.6058	51.1959	47.7658	0.318064	0.971748	0.916357	YGL119W	99.8
g2296	DEAH-box ATP-dependent RNA helicase PRP43	65.7663	58.0469	58.6951	60.8361	67.0833	80.8088	83.6234	77.1718	42.7384	61.1701	49.264	51.0575	1.46445e-10	1.69632e-10	2.35402e-11	YGL120C	99.74
g2297	Gpg1p	149.239	167.507	165.325	160.69	314.881	279.723	267.99	287.531	365.855	321.871	275.318	321.015	1	0.185005	1	YGL121C	100
g2298	mRNA-binding protein NAB2	122.258	121.898	127.173	123.776	160.904	103.342	104.694	122.98	131.276	129.622	115.915	125.604	0.133261	0.14865	0.192317	YGL122C	94.48
g2299	ribosomal 40S subunit protein S2	354.969	391.402	437.279	394.55	881.666	590.526	829.649	767.28	416.355	447.124	506.182	456.554	0.999991	0.994053	0.229648	YGL123W	100
g2300	Mon1p	64.9231	58.0469	50.8691	57.9464	35.5952	36.5193	29.6303	33.915	28.9518	34.9544	33.8086	32.5716	7.19488e-07	1.30509e-11	7.19484e-07	YGL124C	99.22
g2301	methylenetetrahydrofolate reductase (NAD(P)H) MET13	114.669	118.581	121.303	118.185	88.988	66.0456	51.3592	68.7976	115.807	107.776	105.29	109.624	0.239321	0.239321	4.94717e-08	YGL125W	99.67
g2302	Scs3p	14.3337	26.5357	23.4781	21.4491	98.5714	54.3905	45.4332	66.1317	24.8159	10.195	14.4894	16.5001	0.985653	0.995549	0.521636	YGL126W	99.74
g2303	U2-type spliceosomal complex subunit CWC23	39.0213	46.4375	41.0866	42.1818	34.2262	69.9307	51.3592	51.8387	70.3392	62.6266	70.6793	67.8817	0.613948	0.536603	0.956132	YGL128C	100
g2304	mitochondrial 37S ribosomal protein RSM23	85.1589	82.9241	88.0427	85.3752	101.309	125.875	118.521	115.235	106.157	108.3	96.596	103.684	1.44369e-10	2.03716e-11	1.24157e-10	YGL129C	100
g2305	mRNA guanylyltransferase	94.4337	98.3811	89.9797	94.2648	84.8809	69.9073	71.7712	75.5198	46.8744	39.3236	42.5022	42.9001	7.45869e-07	0.000898697	0.000899443	YGL130W	99.78
g2306	DNA-binding E3 ubiquitin-protein ligase SNT2	225.958	238	233.597	232.518	120.476	112.666	121.814	118.319	106.157	87.3859	102.392	98.6448	1	4.49519e-13	1	YGL131C	99.86
g2307	Itc1p	326.302	310.136	284.671	307.037	135.536	278.169	196.877	203.527	519.754	466.014	492.62	492.796	0.997452	1	0.99999	YGL133W	100
g2308	Pcl10p	107.081	120.24	144.781	124.034	80.7738	72.2617	57.9438	70.3264	52.389	52.4315	56.9916	53.9374	1	0.275708	1	YGL134W	99.77
g2310	21S rRNA (uridine2791-2'-O) methyltransferase	82.6294	79.6071	66.5212	76.2526	41.0714	58.2755	50.7008	50.0159	41.3598	43.6929	41.5363	42.1963	4.07937e-07	2.39656e-10	4.08176e-07	YGL136C	100
g2311	coatomer subunit beta'	201.515	179.116	204.259	194.963	340.893	184.928	252.846	259.555	237.129	237.762	205.749	226.88	0.314533	0.143657	0.312743	YGL137W	99.78
g2312	hypothetical protein	0	2.48772	0.978252	1.15532	2.73809	0	0.658452	1.13218	1.37866	5.82573	1.93192	3.04543	0.0199143	0.0994534	0.103753	YGL138C	99.71
g2313	putative flavin adenine dinucleotide transporter	137.435	151.751	131.086	140.091	136.905	76.1467	91.5248	101.525	33.0878	42.2365	40.5703	38.6315	0.941445	0.999999	1	YGL139W	100
g2314	hypothetical protein	502.505	558.908	566.408	542.607	439.505	221.447	286.427	315.793	147.516	167.49	142.962	152.656	0.99989	0.999757	1	YGL140C	99.59
g2315	ubiquitin-ubiquitin ligase HUL5	177.063	152.58	161.412	163.685	123.214	87.8018	96.7924	102.603	101.304	90.2988	95.63	95.7442	0.999191	4.75539e-12	0.999191	YGL141W	100
g2316	putative glycosylphosphatidylinositol-alpha 1,2 mannosyltransferase	107.924	106.143	108.586	107.551	106.786	56.7215	82.3065	81.9379	38.6024	36.4108	47.332	40.7818	0.826671	0.99931	1	YGL142C	99.84
g2317	Mrf1p	86.8452	98.6797	92.934	92.8196	76.6666	82.3628	79.6727	79.5674	75.8262	78.6473	100.46	84.9778	3.56644e-13	1.91335e-13	3.38126e-13	YGL143C	99.76
g2318	putative lipase ROG1	95.2768	103.655	89.021	95.9843	84.8809	48.1745	59.2607	64.1053	20.6799	49.5187	39.6044	36.601	0.992377	0.951552	1	YGL144C	99.56
g2319	Tip20p	59.8642	48.9252	48.9126	52.5673	21.9047	45.8434	46.7501	38.1661	52.389	43.6929	58.9235	51.6685	0.320917	0.310232	0.238301	YGL145W	99.86
g2320	Rrt6p	10.1179	9.95089	8.80427	9.62435	35.5952	8.54708	17.7782	20.6402	13.7866	10.195	15.4554	13.1457	0.627649	0.383556	0.619603	YGL146C	99.68
g2322	bifunctional chorismate synthase/riboflavin reductase [NAD(P)H] ARO2	76.7273	89.558	108.586	91.6238	257.381	216.008	196.219	223.202	224.721	186.423	227.001	212.715	1	0.0790017	1	YGL148W	100
g2323	chromatin-remodeling ATPase INO80	376.891	338.977	356.084	357.317	162.917	317.019	202.566	227.501	321.421	292.714	318.322	310.819	0.980927	0.829634	0.368294	YGL150C	99.8
g2324	Nut1p	112.983	100.338	97.8252	103.715	68.4523	113.443	115.196	99.0305	122.742	126.462	114.949	121.384	0.117456	0.278823	0.328478	YGL151W	99.47
g2325	Pex14p	85.1589	77.9486	80.2167	81.1081	47.9166	67.5996	58.6022	58.0395	99.2634	115.058	101.426	105.249	3.46763e-08	6.92358e-08	3.45597e-08	YGL153W	99.71
g2326	holo-[acyl-carrier-protein] synthase	39.6284	39.8036	44.9996	41.4772	39.7024	34.1883	26.3381	33.4096	42.7384	36.4108	32.8426	37.3306	7.48055e-13	3.35455e-13	6.67373e-13	YGL154C	98.16
g2327	protein geranylgeranyltransferase type I subunit CDC43	26.1379	25.7065	38.1518	29.9987	16.4286	18.6482	25.0212	20.0326	17.9226	11.6515	19.3192	16.2977	2.10806e-11	2.95071e-12	2.38537e-11	YGL155W	99.73
g2328	alpha-mannosidase	1007.57	1059.77	984.122	1017.15	668.095	542.351	483.304	564.583	488.045	422.365	429.852	446.754	1	0.829527	1	YGL156W	99.54
g2329	carbonyl reductase (NADPH-dependent) ARI1	117.199	123.557	101.738	114.165	187.559	182.597	245.102	205.086	13.7866	20.39	19.3192	17.8319	0.999754	1	1	YGL157W	99.42
g2330	putative serine/threonine protein kinase RCK1	13.4905	9.95089	8.80427	10.7486	6.84523	8.54708	5.92607	7.10613	6.89329	5.82573	7.72768	6.81557	1.71521e-12	5.48426e-13	1.95723e-12	YGL158W	99.22
g2331	hypothetical protein	39.6284	42.2913	47.9344	43.2847	41.0714	20.9792	36.8733	32.9746	31.7092	17.4772	22.2171	23.8011	0.707892	0.409745	0.958579	YGL159W	99.19
g2332	putative metalloreductase	82.5536	111.118	134.021	109.231	87.619	73.0387	77.0389	79.2322	52.389	50.9751	62.7874	55.3838	0.862479	0.655632	0.999226	YGL160W	99.3
g2333	Yip5p	101.179	90.3872	89.9992	93.8551	142.381	78.4777	109.303	110.054	57.9037	59.7137	57.9576	58.525	0.140282	0.995749	0.993152	YGL161C	100
g2334	Sut1p	1.68632	1.65848	1.9565	1.7671	1.36905	4.66204	1.97536	2.66882	5.51464	1.45643	0.96596	2.64568	8.29842e-13	7.76733e-13	1.15322e-12	YGL162W	99
g2335	DNA-dependent ATPase RAD54	193.724	191.555	205.433	196.904	154.702	178.712	121.089	151.501	472.88	444.212	390.248	435.78	0.963097	1	1	YGL163C	99.89
g2336	Yrb30p	54.8052	45.6082	43.0431	47.8189	31.4881	84.6938	56.6993	57.6271	90.0678	81.5602	67.6172	79.7484	0.514036	0.462091	0.821122	YGL164C	99.77
g2337	Cup2p	50.5895	62.1931	56.7386	56.5071	50.6547	61.3836	44.7747	52.271	41.3598	50.9751	53.1278	48.4876	2.18979e-13	2.03033e-13	3.51344e-13	YGL166W	99.56
g2338	Ca(2+)/Mn(2+)-transporting P-type ATPase PMR1	249.575	238.821	288.584	258.993	494.226	268.86	319.441	360.842	275.732	314.589	245.354	278.558	0.228067	0.166005	0.198553	YGL167C	99.37
g2339	threonylcarbamoyladenylate synthase	47.2168	50.5837	44.9996	47.6	43.8095	44.2894	49.3839	45.8276	23.4372	17.4772	24.149	21.6878	3.77164e-12	6.63867e-07	6.63869e-07	YGL169W	99.04
g2340	Spo74p	7.58842	5.80469	9.78252	7.72521	6.84523	8.54708	7.24297	7.54509	15.1652	10.195	2.89788	9.41938	0.0469615	0.0581275	0.0786923	YGL170C	99.03
g2341	RNA-dependent ATPase ROK1	53.1189	45.6082	31.3041	43.3438	43.8095	62.1606	52.0177	52.6626	59.2823	42.2365	44.4342	48.651	0.232667	0.147937	0.231174	YGL171W	99.29
g2342	FG-nucleoporin NUP49	68.2958	72.1439	61.6299	67.3565	50.6547	56.7215	48.067	51.8144	75.8262	75.7344	48.298	66.6196	0.146278	0.109148	0.060554	YGL172W	98.94
g2343	chromatin-binding exonuclease XRN1	537.935	549.787	534.126	540.616	429.881	494.954	439.187	454.674	1085.43	1069.69	955.015	1036.71	0.974597	1	1	YGL173C	99.48
g2344	Bud13p	28.7011	28.1361	17.6085	24.8153	10.9524	52.0595	50.0423	37.6847	33.0878	53.888	42.5022	43.1593	0.729103	0.221469	0.770413	YGL174W	99.25
g2345	ssDNA endodeoxyribonuclease SAE2	10.961	14.9263	17.6085	14.4986	31.4881	7.77007	12.5106	17.2562	17.9226	14.5643	20.2852	17.5907	0.279663	0.34641	0.450019	YGL175C	99.42
g2346	hypothetical protein	45.5305	43.1205	34.2388	40.9633	53.3928	31.0803	26.3381	36.9371	16.5439	21.8465	27.0469	21.8124	0.339597	0.77563	0.926118	YGL176C	97.64
g2347	Mpt5p	327.145	315.112	344.345	328.867	120.175	168.603	219.264	169.347	326.742	259.245	296.55	294.179	1	0.999997	0.284166	YGL178W	99.4
g2348	serine/threonine protein kinase TOS3	84.3158	77.1194	102.716	88.0506	68.4523	93.2409	61.236	74.3097	100.642	101.95	87.9023	96.8315	0.275193	0.455784	0.34243	YGL179C	100
g2349	serine/threonine protein kinase ATG1	288.343	291.893	314.997	298.411	116.369	125.098	100.743	114.07	318.401	291.286	236.66	282.116	1	1	0.236553	YGL180W	99.89
g2350	Gts1p	50.5895	48.9252	60.6614	53.392	82.1428	45.0664	46.7501	57.9864	70.3116	90.2988	79.2087	79.9397	0.113813	0.960599	0.968847	YGL181W	99.75
g2351	Mnd1p	10.1179	9.12165	10.7608	10.0001	8.21428	39.6274	13.169	20.3369	70.3116	62.6266	40.5703	57.8362	0.843582	0.965927	0.99999	YGL183C	99.43
g2352	cystathionine beta-lyase STR3	51.4326	56.3884	65.5429	57.788	91.7261	121.99	84.2818	99.3327	212.313	190.793	144.894	182.667	0.996845	0.998979	1	YGL184C	99.57
g2353	putative hydroxyacid dehydrogenase	53.9621	54.7299	53.8039	54.1653	36.9643	38.0734	30.9472	35.3283	11.0293	18.9336	20.2852	16.7493	4.67984e-05	0.000109754	0.000156553	YGL185C	99.47
g2354	Tpn1p	240.3	266.186	277.628	261.371	353.214	276.615	289.719	306.516	680.203	600.05	484.912	588.388	0.142805	1	1	YGL186C	99.65
g2355	cytochrome c oxidase subunit IV	627.217	600.37	587.939	605.175	1273.21	1171.73	1127.27	1190.74	617.639	570.921	562.189	583.583	1	1	0.139082	YGL187C	100
g2356	ribosomal 40S subunit protein S26A	463.636	432.043	401.817	432.498	626.763	897.28	780.562	768.202	948.779	968.425	1067.87	995.024	1	0.772978	1	YGL189C	100
g2357	protein phosphatase 2A regulatory subunit CDC55	161.043	154.239	172.172	162.485	98.5714	134.422	149.469	127.487	122.701	142.73	132.336	132.589	0.813708	0.0786474	0.827212	YGL190C	99.62
g2358	cytochrome c oxidase subunit VIa	1091.89	999.194	971.405	1020.83	1023.94	2212.77	1363	1533.23	2326.76	2203.78	2305.44	2278.66	0.929107	0.175084	0.99839	YGL191W	100
g2359	mRNA (N6-adenosine)-methyltransferase	49.7463	58.8761	44.0214	50.8813	79.4047	43.5124	49.3839	57.4337	35.8451	59.7137	41.5363	45.6984	0.184131	0.274443	0.331173	YGL192W	99
g2360	histone deacetylase HOS2	48.431	55.5591	49.8909	51.2937	35.5952	41.1814	36.2149	37.6638	64.535	46.6058	44.4342	51.8583	3.11796e-12	2.91877e-12	7.33777e-13	YGL194C	99.56
g2361	Gcn1p	422.422	416.279	449.996	429.566	580.476	205.907	339.103	375.162	255.052	242.598	229.898	242.516	0.17371	0.435489	0.57072	YGL195W	99.21
g2362	D-serine ammonia-lyase DSD1	300.164	312.624	356.984	323.257	264.226	199.691	205.437	223.118	165.439	141.274	139.098	148.604	0.999995	0.998763	1	YGL196W	99.3
g2363	Mds3p	235.241	205.652	204.455	215.116	127.321	131.314	98.7678	119.134	226.1	225.747	214.443	222.097	1	1	1.73186e-13	YGL197W	98.86
g2364	Yip4p	37.9421	47.2667	72.3907	52.5332	108.155	59.8296	74.4051	80.7964	100.642	88.8423	59.8895	83.1246	0.741578	0.190272	0.795209	YGL198W	100
g2365	Emp24p	113.826	120.24	113.477	115.848	421.666	253.304	309.472	328.148	227.479	218.465	204.832	216.925	1	0.585378	0.99921	YGL200C	100
g2366	MCM DNA helicase complex subunit MCM6	72.5116	82.9241	69.4559	74.9639	75.2976	69.9307	71.1128	72.1137	75.8262	78.6473	82.1259	78.8665	1.19819e-13	1.84824e-13	2.19085e-13	YGL201C	99.51
g2367	bifunctional 2-aminoadipate transaminase/aromatic-amino-acid:2-oxoglutarate transaminase	96.12	105.314	131.086	110.84	279.286	152.293	202.928	211.502	187.498	167.49	187.396	180.794	0.998781	0.0980899	0.996822	YGL202W	99.8
g2368	serine-type carboxypeptidase	161.92	156.727	143.49	154.046	60.2381	177.158	91.2153	109.537	234.372	262.187	196.669	231.076	0.383471	0.98627	0.887345	YGL203C	98.64
g2369	acyl-CoA oxidase	145.023	125.215	149.947	140.062	47.9166	28.7493	30.9472	35.871	38.6024	13.1079	33.8086	28.5063	1	0.0803056	1	YGL205W	98.93
g2370	clathrin heavy chain	1025.27	931.146	918.579	958.332	1018.61	396.235	748.66	721.169	777.55	755.888	739.925	757.788	0.316504	0.0776072	0.291238	YGL206C	99.58
g2371	chromatin-remodeling protein SPT16	204.887	181.529	197.607	194.674	247.797	235.433	246.261	243.164	341.907	336.436	327.46	335.268	3.40706e-06	0.999996	1	YGL207W	99.52
g2372	Sip2p	40.4716	52.2422	54.7821	49.1653	61.6071	41.9584	50.7008	51.4221	56.525	75.0208	71.481	67.6756	4.36915e-13	3.09019e-11	3.1161e-11	YGL208W	99.28
g2373	Mig2p	66.6095	82.9241	90.9775	80.1703	30.119	49.7285	36.1753	38.6743	125.472	139.817	103.358	122.882	0.999999	1	0.996206	YGL209W	99.74
g2374	Rab family GTPase YPT32	65.7663	81.2656	64.5647	70.5322	65.7142	95.5719	69.1309	76.8057	28.9518	37.8672	63.7533	43.5241	0.150029	0.956544	0.949759	YGL210W	100
g2375	Ncs6p	91.9042	101.167	111.521	101.531	104.048	64.4916	61.8945	76.8112	44.1171	29.1286	48.298	40.5146	0.814585	0.983612	0.999997	YGL211W	99.72
g2376	Vam7p	35.4126	33.9989	43.0431	37.4849	47.9166	24.8642	32.2971	35.026	16.5439	16.0207	12.5575	15.0407	0.0957805	0.999562	0.999909	YGL212W	99.37
g2377	SKI complex subunit WD repeat protein SKI8	59.021	71.3147	75.3254	68.5537	86.2499	69.9307	79.0142	78.3983	48.2531	61.1701	62.7874	57.4035	5.67024e-13	2.16855e-12	1.7677e-12	YGL213C	99.5
g2378	Clg1p	192.754	186.579	225.976	201.77	67.0833	80.0318	39.5071	62.2074	110.293	101.95	103.358	105.2	1	0.999862	1	YGL215W	99.34
g2379	tubulin-dependent ATPase KIP3	80.9431	92.875	86.0862	86.6348	60.2381	39.6274	54.6515	51.5056	66.1756	52.4315	71.481	63.3627	1.90313e-07	7.79426e-09	1.82519e-07	YGL216W	99.63
g2380	ERMES complex subunit MDM34	241.986	213.115	187.824	214.309	198.512	351.984	268.648	273.048	438.414	484.293	480.082	467.596	0.781989	0.999903	1	YGL219C	100
g2381	Fra2p	43.8442	35.6574	42.0649	40.5221	79.4047	31.0803	44.7747	51.7532	42.7522	33.4979	34.7746	37.0082	0.235422	0.311306	0.360812	YGL220W	100
g2382	hypothetical protein	55.6484	59.7053	52.8256	56.0598	91.7261	68.3766	103.377	87.8266	81.3409	61.1701	65.6853	69.3988	0.985367	0.602026	0.679755	YGL221C	99.65
g2383	Edc1p	78.4137	81.2656	84.1297	81.2697	49.2857	92.4639	61.236	67.6619	271.596	269.454	252.116	264.389	0.019665	1	1	YGL222C	98.29
g2384	Golgi transport complex subunit COG1	43.8442	61.3638	63.5864	56.2648	64.3452	44.2894	59.9191	56.1846	26.1945	30.5851	26.0809	27.6202	0.0589754	0.999962	0.999975	YGL223C	99.28
g2385	nucleotidase	96.12	80.4364	73.3689	83.3084	69.8214	86.2478	73.7466	76.6053	52.389	66.9958	54.0937	57.8262	1.76545e-12	8.81824e-11	8.98645e-11	YGL224C	99.64
g2386	GDP-mannose transporter	147.553	133.508	180.977	154.012	365.535	134.422	238.36	246.106	110.293	109.232	126.541	115.355	0.244352	0.484213	0.374718	YGL225W	100
g2567	GDP-mannose transporter	103.877	127.703	130.108	120.563	125.952	55.9445	71.1128	84.3365	33.0878	42.2365	47.332	40.8855	0.782631	0.954191	0.999967	YGL225W	79.03
g2388	dolichyl-diphosphooligosaccharide--protein glycotransferase subunit	63.22	56.3884	42.0649	53.8911	78.0357	86.2478	75.722	80.0018	96.5061	97.5809	85.9704	93.3525	1.23849e-07	1.38941e-10	1.23987e-07	YGL226C-A	98.84
g2387	Mtc3p	49.7463	46.4375	43.0431	46.409	73.9285	72.2617	63.2114	69.8005	122.701	100.494	108.187	110.461	0.000506069	0.878159	0.878665	YGL226W	97.56
g2389	glucose-induced degradation complex subunit VID30	242.694	212.012	212.066	222.257	109.811	112.666	145.518	122.665	136.487	117.126	134.268	129.294	1	0.045682	1	YGL227W	99.79
g2390	She10p	277.854	280.798	255.324	271.325	193.036	226.109	212.021	210.389	290.897	222.834	249.218	254.316	0.996122	0.940222	0.162116	YGL228W	99.31
g2391	Sap4p	41.3147	47.2667	42.0649	43.5488	10.9524	19.4252	21.0705	17.1493	56.525	68.4523	55.7938	60.257	0.811728	0.811729	1.5417e-06	YGL229C	99.62
g2392	Sap4p	24.4516	24.048	32.2823	26.9273	9.58333	12.4321	5.92607	9.31384	24.8159	36.4108	28.0128	29.7465	5.25148e-05	5.25149e-05	6.0711e-11	YGL229C	100
g2393	chaperone EMC4	69.9821	53.9007	39.1203	54.3343	52.0238	73.0387	75.722	66.9281	106.157	88.8423	94.6641	96.5544	0.426505	0.931783	0.999382	YGL231C	99.47
g2394	Rab GTPase-binding exocyst subunit SEC15	109.61	103.655	93.9122	102.393	87.619	122.767	92.1833	100.856	121.322	112.145	121.711	118.393	0.0241411	0.115773	0.125086	YGL233W	97.78
g2395	bifunctional aminoimidazole ribotide synthase/glycinamide ribotide synthase	53.1189	71.3147	66.5212	63.6516	202.619	87.8018	150.127	146.849	59.2823	62.6266	77.2768	66.3952	0.972073	0.928953	0.329751	YGL234W	99.88
g2396	tRNA modification protein MTO1	44.6874	35.6574	41.0866	40.4771	53.3928	51.2825	34.2395	46.3049	39.9811	30.5851	46.3661	38.9774	0.076285	0.0844854	0.108562	YGL236C	99.7
g2397	Hap2p	7.58842	9.12165	6.84777	7.85261	8.21428	6.21606	7.24297	7.22444	19.3012	16.0207	7.72768	14.3499	5.24541e-13	7.99565e-12	8.04012e-12	YGL237C	98.12
g2398	importin-alpha export receptor	169.475	171.786	178.042	173.101	191.667	124.321	196.877	170.955	137.866	112.145	136.2	128.737	0.119143	0.744503	0.779366	YGL238W	99.79
g2399	anaphase promoting complex subunit DOC1	16.02	17.4141	18.5868	17.3403	24.6428	10.8781	6.58452	14.0352	5.51464	1.45643	6.76172	4.5776	0.421953	0.900371	0.985728	YGL240W	100
g2400	Kap114p	63.2368	69.6562	55.7604	62.8845	72.5595	43.4036	73.7466	63.2366	22.0585	32.0415	35.5763	29.8921	0.1136	0.999662	0.999775	YGL241W	99.5
g2401	hypothetical protein	24.4516	19.9018	28.3693	24.2409	15.0595	31.8573	35.5564	27.4911	19.3012	29.1286	20.2852	22.905	0.253061	0.307804	0.302113	YGL242C	98.9
g2402	tRNA-specific adenosine deaminase	33.7263	25.7065	25.4346	28.2891	19.1667	18.6482	23.7043	20.5064	15.1652	17.4772	16.4213	16.3546	9.50096e-12	2.80976e-12	1.21681e-11	YGL243W	98.7
g2403	Rtf1p	91.9042	85.4118	84.1297	87.1486	73.9285	176.489	114.538	121.652	172.277	165.975	163.247	167.166	0.895255	0.331722	0.990544	YGL244W	100
g2404	glutamate--tRNA ligase GUS1	360.871	341.647	375.649	359.389	310.774	252.551	266.673	276.666	350.179	340.805	348.711	346.565	0.000405205	0.000405203	1.52255e-09	YGL245W	99.44
g2405	decapping nuclease	52.2758	43.9498	51.8474	49.3576	73.9285	69.1537	79.0142	74.0321	38.6024	42.2365	36.7065	39.1818	5.81605e-07	5.82651e-07	1.04735e-09	YGL246C	99.74
g2406	Brr6p	24.4516	29.0234	27.3911	26.9554	30.119	32.6343	25.6796	29.4777	24.8159	32.0415	29.9448	28.934	1.96197e-13	2.0337e-13	3.00614e-13	YGL247W	100
g2407	3',5'-cyclic-nucleotide phosphodiesterase PDE1	110.454	132.679	132.064	125.065	91.7261	107.227	97.4509	98.8013	137.866	90.2988	105.29	111.151	0.585311	0.191746	0.488244	YGL248W	99.73
g2408	Zip2p	32.04	25.7065	29.3476	29.0313	21.9047	21.7562	20.412	21.3577	30.3305	39.3236	32.8426	34.1656	2.52588e-12	4.32545e-12	2.12538e-12	YGL249W	99.15
g2409	Rmr1p	42.1579	40.6328	27.3911	36.7272	62.9761	31.8573	32.2641	42.3659	35.8451	48.0622	43.4682	42.4585	0.204238	0.244584	0.330807	YGL250W	99.17
g2410	Hfm1p	93.5905	100.338	103.695	99.2078	34.2262	21.7562	30.2888	28.7571	28.9518	16.0207	19.3192	21.4306	1	2.05371e-13	1	YGL251C	99.66
g2411	Rtg2p	251.261	256.235	237.715	248.404	216.309	184.928	219.923	207.053	194.391	205.357	205.749	201.832	5.844e-10	9.17199e-13	5.8484e-10	YGL252C	100
g2412	hexokinase 2	436.756	439.498	404.996	427.083	353.2	167.057	227.166	249.141	44.1447	34.9544	53.1278	44.0756	0.998448	1	1	YGL253W	99.79
g2413	Fzf1p	42.1579	50.5837	41.967	44.9029	49.2857	31.8573	44.7747	41.9726	12.4079	13.1079	15.4554	13.6571	1.17141e-10	0.0172549	0.0172549	YGL254W	98.66
g2414	high-affinity Zn(2+) transporter ZRT1	59.021	61.3638	79.2384	66.5411	38.3333	36.5193	32.2641	35.7056	28.9518	27.6722	25.115	27.2463	0.0785663	1.77579e-08	0.0785664	YGL255W	95.21
g2415	alcohol dehydrogenase ADH4	32.8831	44.779	59.6734	45.7785	30.119	31.8573	35.5564	32.5109	28.9518	17.4772	27.0469	24.492	0.722939	0.446689	0.955744	YGL256W	98.95
g2416	alpha-1,3-mannosyltransferase MNT2	103.708	106.143	98.8035	102.885	79.4047	53.6135	55.31	62.7761	28.9518	20.39	35.7405	28.3608	0.997457	0.00254285	1	YGL257C	97.67
g2417	Vel1p	21.5848	17.4141	12.7075	17.2355	1.36905	0.777007	1.96877	1.37161	1.37866	2.91286	5.79576	3.36243	0.839277	1.08951e-06	0.839276	YGL258W	97.57
g1150	seripauperin PAU11	0	0	2.91519	0.971731	0	0.660456	0.803311	0.487922	0	3.21871	0	1.0729	0.478814	0.514873	0.647133	YGL261C	100
g2	seripauperin PAU11	2.36927	3.14282	3.68801	3.0667	1.51964	2.78946	0.704543	1.67121	4.34278	3.37892	3.43882	3.72017	8.71555e-13	1.37361e-12	1.42764e-12	YGL261C	100
g2418	seripauperin PAU11	2.36927	3.14282	3.68801	3.0667	1.51964	2.78946	0.704543	1.67121	4.34278	3.37892	3.43882	3.72017	8.71555e-13	1.37361e-12	1.42764e-12	YGL261C	100
g2915	seripauperin PAU11	3.76891	3.94719	1.57499	3.09703	0	2.91378	3.20666	2.04015	0	3.75759	0	1.25253	1.34622e-12	1.76309e-12	2.72552e-12	YGL261C	99.17
g5322	seripauperin PAU11	2.36927	3.14282	3.68801	3.0667	1.51964	2.78946	0.704543	1.67121	4.34278	3.37892	3.43882	3.72017	8.71555e-13	1.37361e-12	1.42764e-12	YGL261C	100
g2419	hypothetical protein	27.8242	41.462	38.1518	35.8127	32.8571	18.6482	21.7289	24.4114	20.6799	14.5643	14.4894	16.5779	0.958678	0.104943	0.995317	YGL262W	85.25
g2195	protein-lysine N-methyltransferase	69.1389	76.2902	73.3689	72.9327	41.0577	71.4847	52.6761	55.0728	85.4768	78.6473	80.1747	81.4329	1.24449e-11	1.54355e-11	3.26736e-12	YGR001C	100
g2194	Swc4p	77.5705	68.827	55.7604	67.386	36.9643	62.1606	63.2114	54.1121	79.9622	59.7137	64.7193	68.1317	0.214738	0.213904	0.225952	YGR002C	99.37
g2193	cullin CUL3	105.395	111.948	134.021	117.121	95.8333	51.2825	83.6234	76.913	52.389	37.8672	41.5363	43.9308	0.977961	0.974032	1	YGR003W	98.92
g2192	peroxisome biogenesis protein	26.1379	29.8527	28.3693	28.12	45.1785	20.9792	37.5318	34.5632	24.8159	10.195	14.4894	16.5001	0.212144	0.951126	0.934575	YGR004W	99.35
g2191	transcription factor IIF subunit TFG2	116.356	116.094	89.9992	107.483	71.1904	149.962	113.912	111.688	133.73	148.556	153.588	145.291	0.220754	0.497909	0.626734	YGR005C	99.75
g2190	mRNA splicing protein PRP18	10.1179	11.6094	11.739	11.1554	15.0595	18.6482	23.7043	19.1373	30.3305	20.39	23.183	24.6345	2.37227e-10	8.4484e-12	2.45445e-10	YGR006W	100
g2189	ethanolamine-phosphate cytidylyltransferase	70.8252	75.4609	88.0427	78.1096	62.9761	63.7146	63.2114	63.3007	51.0104	30.3666	45.4001	42.259	4.8486e-10	1.02537e-08	1.07385e-08	YGR007W	99.38
g2188	ATPase-stabilizing factor family protein	126.474	87.0703	77.2819	96.942	173.869	569.546	248.236	330.551	1538.21	1159.32	941.811	1213.11	0.99997	0.999396	1	YGR008C	98.81
g2187	Sec9p	231.025	191.555	202.498	208.359	98.5714	284.385	167.905	183.62	609.367	544.705	451.103	535.059	0.0695414	1	1	YGR009C	98.16
g2186	nicotinamide-nucleotide adenylyltransferase NMA2	60.7073	58.0469	44.9996	54.5846	47.9166	31.8573	40.824	40.1993	22.0585	33.4979	20.2852	25.2805	0.607473	0.538103	0.999321	YGR010W	99.49
g2185	putative cysteine synthase	32.8831	38.1451	23.4781	31.5021	43.8095	35.7423	39.5071	39.6863	34.4665	30.5851	27.0469	30.6995	4.69271e-13	5.73625e-13	4.39504e-13	YGR012W	99.49
g2184	Snu71p	88.5316	93.7042	101.738	94.658	87.619	150.739	81.648	106.669	239.887	182.054	197.056	206.332	0.153872	0.99994	0.999999	YGR013W	99.84
g2183	Msb2p	108.767	110.289	111.521	110.192	193.036	133.645	105.352	144.011	100.642	107.776	116.881	108.433	0.25586	0.260932	0.277389	YGR014W	99.69
g2182	putative hydrolase	10.1179	10.7801	13.6955	11.5312	23.2738	22.5332	17.1197	20.9756	12.4079	16.0207	17.3873	15.272	7.01568e-12	2.38585e-12	5.02559e-12	YGR015C	100
g2181	hypothetical protein	12.6474	9.12165	10.7608	10.8433	12.3214	15.5401	8.55987	12.1405	5.51464	5.82573	11.5915	7.64396	3.54281e-13	6.90764e-13	7.81806e-13	YGR016W	100
g2180	hypothetical protein	67.4526	82.9241	55.7604	68.7124	56.1309	120.436	99.4262	91.9978	89.6266	93.2116	78.0399	86.9594	0.607348	0.236683	0.566488	YGR017W	99.33
g2179	4-aminobutyrate transaminase	154.298	167.507	159.455	160.42	45.1785	47.3974	34.8979	42.4913	114.429	97.5809	91.7662	101.259	1	1	8.36571e-05	YGR019W	99.58
g2178	H(+)-transporting V1 sector ATPase subunit F	97.8063	98.6797	108.586	101.691	121.845	114.997	119.838	118.893	144.759	148.556	135.234	142.85	4.63586e-11	1.31482e-10	1.77797e-10	YGR020C	100
g2177	hypothetical protein	58.1779	82.9241	50.8691	63.9904	61.6071	95.5719	83.6234	80.2675	74.4476	69.9087	71.481	71.9458	0.475034	0.273381	0.404035	YGR021W	100
g2175	Mtl1p	38.7853	29.8527	29.3476	32.6618	20.5357	20.9792	9.87678	17.1306	38.6024	32.0415	31.8767	34.1735	1.66027e-08	1.66017e-08	7.32249e-12	YGR023W	98.82
g2174	tRNA guanylyltransferase	107.081	104.484	93.9122	101.826	80.7738	75.3697	78.3558	78.1664	52.389	49.5187	66.6512	56.1863	8.22863e-08	1.70554e-08	9.93417e-08	YGR024C	99.58
g2173	hypothetical protein	318.714	282.771	265.106	288.864	160.178	188.036	200.169	182.795	221.964	206.813	239.558	222.778	1	0.633324	0.997684	YGR026W	100
g2172	ribosomal 40S subunit protein S25A	394.598	399.694	375.424	389.905	958.333	528.365	683.46	723.386	670.028	706.369	766.006	714.135	0.999737	0.0307485	0.999804	YGR027C	100
g2171	Msp1p	113.826	110.629	111.521	111.992	187.559	209.015	208.071	201.548	130.973	135.448	128.473	131.631	1	1	2.53999e-09	YGR028W	99.72
g2170	flavin-linked sulfhydryl oxidase	49.7463	49.7544	43.0431	47.5146	46.5476	74.5927	67.8205	62.9869	66.1756	48.0622	69.5491	61.2623	0.811584	0.100035	0.797314	YGR029W	100
g2169	ribonuclease P/MRP protein subunit POP6	42.1579	29.8527	35.2171	35.7425	15.0595	45.8434	19.0951	26.666	48.2531	58.2573	56.9916	54.5006	0.307965	0.975092	0.931882	YGR030C	98.1
g2168	Imo32p	14.3337	19.9018	17.6085	17.2813	24.6428	15.5401	23.0458	21.0763	8.27195	10.195	12.5575	10.3415	9.11028e-13	1.05322e-11	9.97823e-12	YGR031W	99.71
g2167	1,3-beta-glucan synthase GSC2	3148.62	3709.19	4214.31	3690.71	3721.04	1794.11	2077.43	2530.86	2151.38	2075.37	2184.15	2136.97	0.863967	0.0229591	0.873883	YGR032W	99.58
g2166	Tim21p	54.8052	71.3147	51.8474	59.3224	56.1309	61.3836	63.2114	60.242	62.0396	77.1909	73.3936	70.8747	1.74428e-13	5.55395e-13	6.55314e-13	YGR033C	99.58
g3126	ribosomal 60S subunit protein L26B	221.219	178.212	206.382	201.938	366.453	235.705	353.312	318.49	212.699	276.664	278.428	255.93	0.955793	0.258957	0.840247	YGR034W	99.18
g4175	ribosomal 60S subunit protein L26B	136.28	132.023	137.963	135.422	203.071	227.391	260.332	230.265	199.52	209.784	260.577	223.294	1	0.0826356	1	YGR034W	100
g3125	hypothetical protein	84.3158	87.0703	71.4124	80.9328	5.47619	27.9723	13.8275	15.7586	67.5543	69.9087	49.264	62.2423	1	1	0.813452	YGR035C	100
g3124	Cax4p	35.4126	20.731	34.2388	30.1275	20.5357	10.1011	21.0705	17.2358	4.13598	8.73859	3.86384	5.57947	0.841194	0.991469	0.999998	YGR036C	100
g3123	long-chain fatty acid transporter ACB1	136.592	145.946	112.499	131.679	179.236	162.395	160.662	167.431	117.186	107.776	121.711	115.558	2.95692e-09	3.03349e-09	7.69553e-11	YGR037C	100
g3122	sphingolipid homeostasis protein ORM1	49.4765	43.1205	37.1736	43.2569	27.4083	20.2022	25.0212	24.2106	13.7866	18.9336	26.0809	19.6004	7.33372e-07	3.37251e-11	7.33401e-07	YGR038W	100
g3121	mitogen-activated serine/threonine-protein kinase KSS1	23.6084	22.3895	23.4781	23.1587	35.5952	17.8712	23.6384	25.7016	13.7866	11.6515	16.4213	13.9531	4.08864e-13	7.78572e-12	7.8667e-12	YGR040W	100
g3120	Bud9p	53.1189	43.1205	55.7604	50.6666	76.6666	56.7215	65.8452	66.4111	51.0104	56.8008	48.298	52.0364	1.83006e-12	1.60046e-12	6.03225e-13	YGR041W	99.82
g3119	hypothetical protein	43.8442	46.4375	45.9779	45.4198	34.2262	80.8088	57.9438	57.6596	44.1171	69.9087	59.8895	57.9718	0.489888	0.219929	0.524536	YGR042W	99.63
g3118	sedoheptulose-7-phosphate:D-glyceraldehyde-3- phosphate transaldolase NQM1	252.104	233.846	235.524	240.491	73.9285	108.781	74.4051	85.7049	952.653	830.166	726.402	836.407	1	1	1	YGR043C	100
g3117	Rme1p	62.3937	63.8515	57.7169	61.3207	52.0238	30.3033	23.7043	35.3438	31.7092	32.0415	28.0128	30.5878	0.999998	0.0581845	0.999998	YGR044C	100
g3116	putative phosphatidate cytidylyltransferase	62.3937	75.4609	59.6734	65.8427	50.6547	48.9515	63.2114	54.2725	41.3598	39.2654	29.9448	36.8566	9.2431e-11	6.05566e-09	6.14802e-09	YGR046W	99.45
g3115	transcription factor TFIIIC subunit TFC4	160.487	169.165	112.499	147.384	95.8333	130.537	137.616	121.329	161.303	120.884	136.2	139.462	0.256958	0.184447	0.270088	YGR047C	99.8
g3114	polyubiquitin-binding protein UFD1	64.08	69.6148	74.3472	69.3473	79.4047	107.227	84.2818	90.3045	187.498	171.859	171.941	177.099	1.01215e-11	1	1	YGR048W	100
g3113	Scm4p	98.6241	100.338	97.8252	98.9292	16.4286	27.1953	20.412	21.3453	16.5439	18.9336	15.4554	16.9776	1	1.4317e-13	1	YGR049W	100
g3112	protein kinase FMP48	109.61	143.459	94.8905	115.987	4.10714	14.7631	11.8521	10.2408	22.0585	20.39	17.3873	19.9453	1	0.624983	1	YGR052W	100
g3111	hypothetical protein	39.6284	25.7065	25.4346	30.2565	24.6428	38.8504	21.7289	28.4074	124.079	112.145	74.3789	103.534	0.16511	1	1	YGR053C	100
g3110	hypothetical protein	45.5305	42.2913	56.7386	48.1868	62.9761	38.8504	63.8698	55.2321	44.1171	52.4315	65.6853	54.078	0.228579	0.188476	0.315604	YGR054W	99.69
g3109	Mup1p	10.961	9.12165	5.86951	8.65074	30.119	18.6482	21.7289	23.4987	17.9226	10.195	12.5575	13.5584	1.11084e-09	8.09166e-10	3.0218e-10	YGR055W	99.83
g3108	RSC subunit protein RSC1	67.4526	73.8024	50.8691	64.0414	54.7619	49.7285	36.2149	46.9017	96.5061	93.2116	84.0385	91.2521	0.404641	0.999976	0.839942	YGR056W	99.35
g3107	Lst7p	28.6674	34.8281	35.2171	32.9042	17.7976	45.8434	51.3592	38.3334	23.4372	10.195	16.4213	16.6845	0.27461	0.984975	0.968611	YGR057C	99.59
g3106	Pef1p	69.9821	78.7779	71.4124	73.3908	82.1428	63.7146	71.7712	72.5429	35.8451	24.7593	43.4682	34.6909	1.19542e-11	0.000129221	0.000129221	YGR058W	100
g3105	septin SPR3	3.37263	0.829241	0.978252	1.72671	1.36905	10.8781	4.60916	5.61877	12.4079	4.36929	5.79576	7.52433	0.907735	0.350703	0.949729	YGR059W	100
g3104	methylsterol monooxygenase	892.069	854.118	935.209	893.799	446.309	421.915	444.455	437.56	108.914	113.602	139.098	120.538	1	1	1	YGR060W	100
g3103	phosphoribosylformylglycinamidine synthase	282.458	291.893	315.976	296.775	637.976	258.743	426.427	441.049	194.391	144.172	186.43	174.998	0.123288	0.848487	0.798556	YGR061C	99.93
g3102	membrane insertase COX18	37.0989	39.8036	37.1736	38.0254	49.2857	42.7354	46.0916	46.0376	31.7092	21.8465	26.0809	26.5455	3.20693e-12	4.77199e-11	4.47387e-11	YGR062C	100
g3101	transcription elongation factor SPT4	37.0989	28.1942	41.0866	35.4599	87.619	41.9584	56.6269	62.0681	49.6317	52.4315	47.332	49.7984	0.880116	0.255537	0.829371	YGR063C	100
g3100	Vht1p	43.001	58.0469	59.6734	53.5738	113.631	55.9445	85.5987	85.058	53.7677	33.4979	44.4342	43.8999	0.736319	0.89266	0.515207	YGR065C	99.49
g3099	hypothetical protein	26.8967	38.1451	39.1301	34.724	168.393	108.719	141.567	139.56	126.547	105.562	109.153	113.754	1	0.233966	1	YGR067C	96.72
g3098	Art5p	23.6084	28.1942	15.652	22.4849	21.9047	14.7631	12.5106	16.3928	19.3012	17.4772	11.5915	16.1233	0.0841019	0.010336	0.0864196	YGR068C	99.49
g3097	Rho family guanine nucleotide exchange factor ROM1	176.22	215.603	190.759	194.194	142.381	198.129	167.905	169.472	379.09	363.38	308.141	350.204	0.163064	1	1	YGR070W	97.75
g3096	Env11p	80.1	64.6808	59.6734	68.1514	53.3928	40.4044	64.5414	52.7795	24.8159	27.6722	23.183	25.2237	0.413175	0.999889	1	YGR071C	99.77
g3095	Upf3p	167.788	136.825	114.456	139.69	35.5952	223.001	77.6973	112.098	246.725	243.224	226.035	238.661	0.121224	0.697021	0.682606	YGR072W	99.48
g3094	U4/U6-U5 snRNP complex subunit PRP38	28.6674	26.5357	32.2823	29.1618	41.0714	29.5263	25.0212	31.8729	31.7092	42.2365	42.5022	38.816	2.97121e-13	1.97564e-12	2.1547e-12	YGR075C	100
g3093	mitochondrial 54S ribosomal protein YmL25	34.5695	20.731	11.739	22.3465	24.6839	69.1537	35.5432	43.1269	81.3409	91.1435	91.8435	88.1093	0.972749	0.969241	1	YGR076C	99.36
g3092	Pex8p	65.7663	60.5346	58.6951	61.6653	61.6071	58.2755	53.993	57.9586	48.2531	27.6722	45.4001	40.4418	1.13639e-12	3.00571e-11	3.10997e-11	YGR077C	99.32
g3091	tubulin-binding prefolding complex subunit PAC10	10.1179	12.4386	15.652	12.7362	4.10714	19.4252	10.5352	11.3559	13.7866	30.5851	31.8767	25.4161	0.213416	0.950565	0.962776	YGR078C	100
g3090	hypothetical protein	198.142	208.139	223.042	209.774	101.309	60.6066	80.9896	80.9685	103.399	78.6473	85.0045	89.0171	1	0.0740587	1	YGR079W	100
g3089	Twf1p	112.14	103.655	98.8035	104.866	82.1428	80.8088	89.5494	84.167	78.5836	45.1494	72.447	65.3933	8.7175e-10	4.46996e-10	1.31868e-09	YGR080W	99.7
g3088	Slx9p	11.8042	10.7801	7.82602	10.1368	23.2738	29.5263	31.6057	28.1353	17.9226	21.8465	16.4213	18.7301	7.60449e-08	2.73093e-08	4.8736e-08	YGR081C	100
g3087	Tom20p	80.1	81.2656	83.1515	81.5057	141.436	104.111	97.4509	114.333	64.797	94.668	95.63	85.0317	0.759986	0.617119	0.36798	YGR082W	100
g3086	translation initiation factor eIF2B subunit delta	96.9631	99.5089	89.8818	95.4513	79.4047	241.649	117.231	146.095	249.537	247.593	219.273	238.801	0.793716	0.42649	0.988271	YGR083C	99.85
g3085	mitochondrial 37S ribosomal protein YmS-A	51.4326	46.4375	38.1518	45.3406	69.8214	104.896	89.5494	88.0889	104.778	115.058	111.723	110.52	1	0.045065	1	YGR084C	100
g3084	ribosomal 60S subunit protein L11B	196.607	175.915	157.577	176.7	425.075	429.848	531.074	461.999	273.691	369.089	375.507	339.429	1	0.85998	1	YGR085C	100
g3083	lipid-binding protein PIL1	450.246	446.132	421.627	439.335	443.571	529.142	418.117	463.61	1033.99	1063.21	981.415	1026.21	0.0693401	1	1	YGR086C	100
g3082	indolepyruvate decarboxylase 6	1436.74	1449.51	1474.11	1453.45	58.869	45.8434	55.31	53.3408	49.6317	40.7801	48.298	46.2366	1	8.13296e-15	1	YGR087C	99.82
g3081	catalase T	1904.68	1944.57	2038.87	1962.71	62.9761	96.3489	49.3839	69.5696	107.535	96.1245	93.6981	99.1193	1	8.84825e-12	1	YGR088W	99.64
g3080	Nnf2p	182.965	155.897	122.282	153.715	87.619	250.973	184.367	174.32	170.954	167.49	198.022	178.822	0.146785	0.109284	0.189028	YGR089W	99.69
g3079	rRNA-processing protein UTP22	112.983	126.874	105.651	115.169	161.548	101.011	169.881	144.146	41.3598	46.6058	49.264	45.7432	0.202892	1	0.999997	YGR090W	99.92
g3078	U4/U6-U5 snRNP complex subunit PRP31	22.7653	23.2187	23.4781	23.154	12.3214	17.0942	15.1444	14.8533	16.5439	16.0207	10.6256	14.3967	1.15964e-11	8.86953e-13	1.21695e-11	YGR091W	100
g3077	serine/threonine-protein kinase DBF2	25.2947	23.2187	20.5433	23.0189	62.9761	29.5263	34.2395	42.2473	34.4665	64.083	44.4342	47.6612	0.894896	0.282823	0.963466	YGR092W	99.65
g3076	Drn1p	103.708	81.2656	92.9927	92.6556	72.5595	115.774	94.1586	94.1641	136.487	112.102	121.711	123.433	0.11449	0.846833	0.88838	YGR093W	100
g3075	valine--tRNA ligase	347.381	382.678	409.888	379.982	528.452	361.308	416.142	435.301	380.51	352.456	379.622	370.863	0.135407	0.155393	0.165251	YGR094W	100
g3074	exosome non-catalytic core subunit RRP46	59.021	44.779	36.1953	46.6651	54.7619	80.8088	69.1374	68.236	74.4476	81.5602	85.0045	80.3374	0.996927	0.0923031	0.999734	YGR095C	100
g3073	thiamine transporter TPC1	16.02	11.6094	13.6955	13.775	20.5357	13.2091	9.87678	14.5405	15.1652	16.0207	16.4213	15.8691	2.43823e-13	3.76538e-13	4.78491e-13	YGR096W	100
g3072	Ask10p	203.201	175.343	203.476	194.007	153.333	79.2547	94.1586	108.916	147.516	113.893	132.336	131.249	0.999999	0.545266	0.988218	YGR097W	99.65
g3071	separase	120.572	125.555	140.868	128.998	98.5714	70.7077	117.204	95.4945	59.3099	78.6473	58.9235	65.6269	0.745282	0.937387	0.999947	YGR098C	99.75
g3070	Tel2p	65.7663	78.7779	74.3472	72.9638	104.048	62.1606	65.1867	77.1316	53.7677	61.1701	53.1278	56.0219	0.154199	0.553836	0.604546	YGR099W	99.85
g3069	Mdr1p	143.337	157.398	168.259	156.331	182.083	126.652	128.398	145.711	95.1275	96.1245	115.915	102.389	0.18559	0.949351	0.988476	YGR100W	100
g3068	rhomboid protease PCP1	42.1579	37.3158	61.6299	47.0345	94.4642	59.0526	79.6727	77.7298	68.4504	61.1701	63.7533	64.458	0.986149	0.229659	0.944728	YGR101W	99.71
g3067	glutamyl-tRNA(Gln) amidotransferase subunit F	68.2958	53.0714	48.9126	56.7599	20.5357	55.1675	44.1163	39.9398	118.565	74.278	85.9704	92.9377	0.381356	0.999025	0.981557	YGR102C	100
g3066	mRNA-binding ribosome synthesis protein NOP7	117.199	91.2165	94.8905	101.102	98.5714	240.095	140.909	159.858	275.58	282.548	283.026	280.385	0.944622	0.90542	0.999998	YGR103W	99.5
g3065	Srb5p	23.6084	19.0725	17.6085	20.0965	20.5357	33.4113	36.2149	30.054	30.3305	20.39	24.149	24.9565	6.67367e-12	2.96244e-12	4.04684e-12	YGR104C	99.67
g3064	Vma21p	18.5495	24.048	17.6085	20.0687	26.0119	48.1745	44.7747	39.6537	57.9037	66.9958	39.6044	54.8346	0.999356	0.27911	0.999983	YGR105W	100
g3063	Voa1p	342.322	320.916	358.04	340.426	464.107	303.81	349.447	372.455	261.945	259.288	237.346	252.86	0.0680998	0.971627	0.969567	YGR106C	99.62
g3061	B-type cyclin CLB1	1.68632	1.65848	0	1.11493	5.47619	6.21606	5.92607	5.87277	8.27195	11.6515	3.86384	7.92908	5.80175e-10	5.42283e-12	5.84925e-10	YGR108W	100
g3062	B-type cyclin CLB1	2.52947	1.65848	2.93476	2.37424	16.4286	8.54708	15.1444	13.3733	24.8159	21.8465	28.0128	24.8917	0.0683461	7.45006e-05	0.0684206	YGR108W	98.51
g3060	B-type cyclin CLB6	0	4.1462	1.9565	2.03424	4.10714	8.54708	7.90142	6.85188	12.4079	8.73859	15.4554	12.2006	5.97478e-09	5.56092e-10	6.53066e-09	YGR109C	99.74
g3059	carboxylic ester hydrolase	63.2368	65.51	68.4777	65.7415	84.8809	83.1398	93.5002	87.1736	90.9915	80.1037	59.8895	76.9949	8.48542e-12	3.79689e-12	4.87605e-12	YGR110W	99.78
g3058	hypothetical protein	69.9821	88.7288	79.2384	79.3164	72.5595	67.5996	72.4297	70.8629	44.1171	61.1701	40.5703	48.6192	1.5606e-11	4.3832e-09	4.39872e-09	YGR111W	100
g3057	Shy1p	57.3347	65.51	68.4777	63.7741	75.2976	55.1675	67.8205	66.0952	39.9811	52.4315	76.3108	56.2412	0.13396	0.175603	0.225743	YGR112W	100
g3056	Dam1p	62.0733	52.2422	53.8039	56.0398	17.7976	34.1883	16.4613	22.8157	50.9828	49.5187	56.9916	52.4977	0.0498002	0.0498002	3.59135e-09	YGR113W	100
g3055	chromatin-remodeling histone chaperone SPT6	366.774	335.013	361.953	354.58	276.547	470.866	372.783	373.399	644.868	634.931	601.793	627.197	0.0993669	0.999999	1	YGR116W	99.72
g3054	hypothetical protein	66.6095	68.8353	60.6516	65.3655	72.5595	63.7146	74.4051	70.2264	45.4957	37.8672	37.6724	40.3451	2.35254e-12	2.51208e-08	2.5119e-08	YGR117C	100
g3052	FG-nucleoporin NUP57	37.0989	31.5112	41.0866	36.5656	45.1785	74.5927	65.8452	61.8721	85.4768	91.7552	79.2087	85.4802	0.999936	0.00430176	1	YGR119C	99.63
g3051	Golgi transport complex subunit COG2	35.4126	25.7065	20.5433	27.2208	23.2738	24.0872	32.9226	26.7612	16.5439	24.7593	18.3532	19.8855	0.0228493	0.112896	0.12177	YGR120C	100
g3050	ammonium permease MEP1	49.7463	73.2385	82.1732	68.386	39.7024	23.3102	25.0212	29.3446	38.6024	29.1286	27.0469	31.5927	0.999998	0.185916	0.999901	YGR121C	100
g3049	hypothetical protein	47.2168	51.4129	42.0649	46.8982	20.5357	13.2091	25.0212	19.5887	2.75732	5.82573	6.76172	5.11492	0.999792	0.00020701	0.999999	YGR122W	99.75
g3048	protein serine/threonine phosphatase	27.8242	39.8036	32.2823	33.3034	28.75	24.0872	34.8979	29.2451	22.0585	16.0207	6.76172	14.947	0.0800077	0.99827	0.999395	YGR123C	99.61
g3047	asparagine synthase (glutamine-hydrolyzing) 2	97.0896	82.1031	97.747	92.3132	290.662	199.155	249.073	246.297	258.485	251.977	219.727	243.396	1	0.0795416	1	YGR124W	99.83
g3046	hypothetical protein	1942.65	1903.21	1958.06	1934.64	684.633	642.577	689.399	672.203	377.684	394.693	404.737	392.371	1	1	1	YGR125W	99.9
g3045	hypothetical protein	18.5495	12.4386	24.4563	18.4815	8.21428	6.99307	11.1937	8.80034	11.0293	14.5643	13.5234	13.039	1.89265e-11	4.23638e-12	1.51224e-11	YGR126W	100
g3044	hypothetical protein	70.8252	68.827	65.5429	68.3984	31.4881	45.0664	35.5564	37.3703	63.4183	74.278	64.7193	67.4719	2.19073e-06	2.19068e-06	5.83089e-11	YGR127W	99.36
g3043	Utp8p	29.5105	23.2187	22.4998	25.0764	53.3928	51.2825	88.2325	64.3026	37.2238	13.1079	34.7746	28.3687	0.998249	0.977044	0.447918	YGR128C	99.3
g3042	Syf2p	30.3537	21.5603	22.4998	24.8046	8.21428	41.1814	23.7043	24.3666	31.7092	46.6058	53.1278	43.8143	0.239898	0.817628	0.879369	YGR129W	100
g3041	hypothetical protein	415.677	341.647	337.82	365.048	135.536	624.714	312.047	357.432	1519.28	1532.17	1453.05	1501.5	0.0468041	1	1	YGR130C	99.51
g3040	Fhn1p	10.1179	3.31696	7.82602	7.08696	4.10714	2.33102	3.95071	3.46296	1.37866	7.28216	1.93192	3.53091	0.550603	0.125529	0.586452	YGR131W	73.56
g3039	prohibitin subunit PHB1	268.95	252.089	225.976	249.005	429.881	358.977	406.265	398.374	284.004	237.486	266.586	262.692	1	1	0.166633	YGR132C	100
g3038	E2 ubiquitin-protein ligase peroxin 4	32.8831	22.3895	26.4128	27.2285	31.4881	17.0942	23.7043	24.0955	13.7866	8.73859	23.183	15.2361	0.280499	0.517616	0.697384	YGR133W	99.39
g3036	CCR4-NOT core subunit CAF130	22.7653	22.3895	24.4563	23.2037	23.2738	15.5401	13.169	17.3277	9.65061	7.28216	18.3532	11.762	1.15589e-11	2.23315e-12	1.36118e-11	YGR134W	100
g3037	CCR4-NOT core subunit CAF130	79.2568	72.1605	88.0427	79.82	75.2976	35.0042	61.236	57.1793	28.9518	46.6204	21.2511	32.2744	0.704443	0.955964	0.999915	YGR134W	99.29
g3035	proteasome core particle subunit alpha 3	194.769	169.165	152.607	172.181	249.166	299.894	265.356	271.472	408.621	393.236	305.243	369.033	0.999988	0.880541	1	YGR135W	99.61
g3034	Lsb1p	80.9431	77.1194	65.5429	74.5351	117.738	80.8088	126.423	108.323	49.6317	66.9958	71.481	62.7029	0.916695	0.982589	0.444951	YGR136W	99.59
g3033	spermine transporter	319.97	384.345	402.786	369.033	259.407	143.008	153.762	185.392	118.799	110.645	111.617	113.687	1	0.862236	1	YGR138C	100
g3032	Cbf2p	45.5305	37.3158	51.8474	44.8979	47.9166	48.1745	59.9191	52.0034	42.6419	55.3444	51.1959	49.7274	3.96015e-13	2.05938e-13	4.21951e-13	YGR140W	99.69
g3031	Vps62p	86.8452	86.241	68.4777	80.5213	62.9761	44.2894	46.7501	51.3385	45.4957	40.7801	26.0809	37.4522	0.999866	0.359705	1	YGR141W	99.76
g3030	Btn2p	93.5905	101.997	72.0092	89.1988	572.262	2978.14	965.113	1505.17	8452.06	7619.82	6144.2	7405.36	1	1	1	YGR142W	99.76
g3029	beta-glucan synthesis-associated protein SKN1	426.629	441.322	447.061	438.338	240.952	151.509	191.609	194.69	154.341	163.12	127.497	148.319	1	0.860634	1	YGR143W	100
g3028	thiamine thiazole synthase	79.8892	76.2902	86.0862	80.7552	23.2738	12.1602	18.4367	17.9569	8.27195	13.1079	12.5575	11.3124	1	2.66619e-13	1	YGR144W	99.69
g3027	ribosome biosynthesis protein ENP2	85.1589	83.7533	89.9992	86.3038	49.2857	110.335	100.743	86.7879	96.5061	110.689	118.813	108.669	0.222477	0.348959	0.480782	YGR145W	100
g3026	Ecl1p	32.8831	35.6574	26.4128	31.6511	30.119	17.0942	21.7289	22.9807	16.5439	21.8465	25.115	21.1684	1.06859e-11	5.90195e-13	1.08482e-11	YGR146C	99.53
g3025	Nat2p	64.08	65.51	58.6951	62.7617	101.309	59.8296	80.3311	80.49	75.8262	71.3651	74.3403	73.8439	0.35508	0.129988	0.367993	YGR147C	100
g3024	ribosomal 60S subunit protein L24B	216.818	194.266	174.452	195.179	327.955	534.729	440.346	434.343	568.821	622.581	691.733	627.712	1	0.85101	1	YGR148C	100
g3023	hypothetical protein	116.356	95.3627	112.499	108.072	93.0952	45.8434	57.2853	65.408	31.7092	32.0415	39.6044	34.4517	0.998831	0.956501	1	YGR149W	99.77
g3022	Ccm1p	122.258	108.631	84.1297	105.006	80.7738	142.192	163.296	128.754	78.5836	99.0373	114.94	97.5202	0.332481	0.397663	0.323201	YGR150C	99.19
g3021	Ras family GTPase RSR1	16.8632	23.2187	13.6955	17.9258	28.75	22.5332	35.5564	28.9465	42.7384	45.1494	44.4342	44.1073	1.52252e-08	1.94422e-08	3.46674e-08	YGR152C	99.26
g3020	hypothetical protein	38.7853	36.4866	41.0866	38.7861	26.0119	26.4182	14.4859	22.3054	38.6024	55.3444	29.9448	41.2972	0.994112	0.99326	0.220627	YGR153W	98.62
g3019	omega-class glutathione transferase	76.7273	94.5335	105.651	92.304	58.869	48.1745	53.3346	53.4594	35.8451	29.1286	27.0469	30.6735	0.999998	0.977523	1	YGR154C	99.16
g3018	cystathionine beta-synthase CYS4	218.378	236.334	274.889	243.2	328.571	240.872	337.127	302.19	201.284	206.813	202.852	203.65	0.645629	0.957953	0.611726	YGR155W	99.8
g3017	cleavage polyadenylation factor subunit PTI1	45.5305	29.8527	44.9996	40.1276	26.0119	35.7423	27.655	29.8031	44.1171	37.8672	30.9107	37.6317	0.0122805	0.00739187	0.00924504	YGR156W	99.76
g3016	phosphatidylethanolamine N-methyltransferase	569.131	603.687	613.364	595.394	709.166	293.709	521.487	508.121	89.6128	101.95	106.256	99.2729	0.04309	1	1	YGR157W	99.19
g3015	exosome non-catalytic core subunit MTR3	28.6674	11.6094	23.4781	21.2516	41.0714	23.3102	42.7994	35.727	13.7866	18.9336	20.2852	17.6685	0.81687	0.894813	0.501984	YGR158C	99.2
g3014	Nsr1p	76.1456	92.0457	101.738	89.9765	86.0857	47.3974	105.352	79.6118	90.9915	71.3506	87.9023	83.4148	0.182003	0.181133	0.254756	YGR159C	95.69
g3013	Rts3p	266.438	231.333	291.558	263.11	177.935	209.792	156.073	181.267	172.332	184.967	189.328	182.209	0.999979	0.0807648	0.999912	YGR161C	99.62
g3012	hypothetical protein	14.3337	22.3895	21.5216	19.4149	64.3452	53.6135	51.3592	56.4393	34.4665	17.4772	18.3532	23.4323	0.996556	0.996556	1.64931e-08	YGR161W-C	98.91
g3011	translation initiation factor eIF4G	216.692	230.438	211.303	219.477	191.667	180.266	231.775	201.236	108.914	164.591	149.724	141.076	0.0972699	0.999658	0.99995	YGR162W	99.68
g3010	Gtr2p	59.021	73.6946	71.4124	68.0427	68.4523	99.4569	73.0882	80.3325	90.9915	88.8423	78.2427	86.0255	0.395416	0.119061	0.460234	YGR163W	99.71
g3009	mitochondrial 37S ribosomal protein MRPS35	70.8252	84.5826	84.1297	79.8458	128.69	98.6799	109.303	112.224	102.021	96.1245	119.779	105.975	1.01891e-09	1.28781e-12	1.0184e-09	YGR165W	100
g3008	Trs65p	27.8242	34.8281	36.2149	32.9557	38.3333	24.8642	41.4825	34.8933	60.661	39.3236	51.1959	50.3935	0.0542593	0.916728	0.931752	YGR166W	100
g3007	Clc1p	177.105	155.897	153.595	162.199	183.452	230.771	190.293	201.505	253.673	231.573	240.524	241.923	0.96866	0.576425	0.999997	YGR167W	99.14
g3006	pseudouridine synthase PUS6	12.6474	21.5603	10.7608	14.9895	5.47619	10.8781	7.90142	8.08524	16.5439	11.6515	8.69364	12.2963	0.466512	0.196876	0.377058	YGR169C	98.51
g3005	Lso2p	33.7263	37.3158	31.3041	34.1154	19.1667	142.192	46.7501	69.3697	274.353	205.357	188.362	222.691	0.895526	0.989109	1	YGR169C-A	98.91
g3004	phosphatidylserine decarboxylase 2	128.16	113.606	106.63	116.132	69.8214	72.2617	90.2079	77.4303	73.0689	93.2116	76.3108	80.8638	3.50067e-07	9.84128e-12	3.5006e-07	YGR170W	99.65
g3003	methionine--tRNA ligase MSM1	32.04	43.1205	50.8691	42.0099	42.4404	33.4113	35.5564	37.1361	52.389	33.4979	34.7746	40.2205	0.0786572	0.0687404	0.0994241	YGR171C	99.65
g3002	transporter YIP1	11.8042	15.7556	13.6955	13.7518	24.6428	23.3102	12.5106	20.1545	22.0585	14.5643	23.183	19.9353	1.31405e-12	5.29954e-13	1.67752e-12	YGR172C	99.19
g3001	Rbg2p	31.2137	19.9018	17.6085	22.908	38.3333	25.6412	39.5071	34.4939	27.5732	27.6722	27.0469	27.4307	0.300581	0.149033	0.197594	YGR173W	99.73
g3000	Cbp4p	132.376	150.922	130.108	137.802	117.738	122.767	107.848	116.118	151.652	122.34	124.609	132.867	1.2776e-12	8.46182e-13	6.04415e-13	YGR174C	100
g2999	squalene monooxygenase	1111.42	1133.56	1276.69	1173.89	568.154	198.914	375.976	381.015	183.362	187.88	193.192	188.144	1	0.997797	1	YGR175C	99.6
g2998	alcohol O-acetyltransferase	12.6474	16.5848	16.6303	15.2875	6.84523	5.43905	8.55987	6.94805	5.51464	13.1079	9.6596	9.42737	3.78669e-11	2.67675e-12	3.57802e-11	YGR177C	99.25
g2997	Pbp1p	224.28	230.529	242.607	232.472	253.274	132.091	212.074	199.146	176.468	190.793	201.886	189.715	0.357065	0.15318	0.409543	YGR178C	99.17
g2996	Okp1p	24.4516	28.1942	21.5216	24.7224	20.5357	30.3033	33.581	28.14	35.8451	24.7593	25.115	28.5731	3.30749e-13	2.36489e-13	4.12555e-13	YGR179C	99.51
g2995	ribonucleotide-diphosphate reductase subunit RNR4	387.853	388.914	371.736	382.834	863.868	476.298	562.976	634.381	736.204	739.867	773.734	749.935	0.99321	0.148683	0.999834	YGR180C	99.71
g2994	protein translocase subunit TIM13	18.5495	21.5603	15.652	18.5873	47.9166	55.1675	55.31	52.798	52.389	49.5187	55.0597	52.3225	0.996741	1.11659e-11	0.996741	YGR181W	98.1
g2993	E3 ubiquitin-protein ligase UBR1	703.193	709.001	698.472	703.556	726.964	382.288	544.54	551.264	420.491	435.488	435.648	430.542	0.885669	0.229157	0.986424	YGR184C	99.33
g2992	tyrosine--tRNA ligase TYS1	46.3737	48.9252	42.0649	45.7879	87.619	88.5944	96.213	90.8088	84.0982	109.232	106.256	99.862	0.998687	6.89523e-12	0.998687	YGR185C	99.75
g2991	transcription factor IIF subunit TFG1	557.226	593.736	489.126	546.696	220.417	393.166	245.603	286.395	914.161	925.052	815.145	884.786	1	1	0.999995	YGR186W	99.73
g2990	Hgh1p	29.5105	23.2187	29.3476	27.3589	43.8095	48.9515	41.4825	44.7478	22.0585	21.8465	31.8767	25.2606	1.24642e-09	1.24559e-09	4.96543e-12	YGR187C	99.75
g2989	protein kinase BUB1	44.6874	52.2422	44.9996	47.3097	41.0714	48.1745	52.0243	47.09	12.4079	45.1494	35.7405	31.0993	0.0977366	0.888262	0.895858	YGR188C	99.31
g2988	transglycosylase	55.6484	37.3158	62.6082	51.8575	310.774	161.144	185.703	219.207	336.379	285.461	290.744	304.195	1	0.552627	1	YGR189C	94.46
[truncated: 3,323 more rows]
