# Supplementary material for: Transcriptome Profile of Yeast Strain Used for Biological Wine Aging Revealed Dynamic Changes of Gene Expression in Course of Flor Development
Source: Front Microbiol. 2020 Apr 3;11:538. doi: 10.3389/fmicb.2020.00538 (PMC7145950; doi:10.3389/fmicb.2020.00538)
Supplement: Supplementary file 1 [file Data_Sheet_1.ZIP › Table_S3.xls]

## Sheet: Discription
	Table S3. Genes upregulated 2-4 fold at the mature biofilm stage as compared to the early biofilm stage
	List "Up2_SGD" provides data about this set of DEGs, with systematic and standard gene names, descriptions and log2fold value of the degree of thier upregulation
	Lists "BP" provides results of GO enrichment analysis for Biological process set obtained with Panther web resource and processed with "ReViGo" to remove redundant terms in "Biological Process" category.
	Lists "CC" provides results of GO enrichment analysis for Cellular component set obtained with Panther web resource and processed with "ReViGo" to remove redundant terms in "Cell componnet" category.
	Lists "MF" provides results of GO enrichment analysis for Molecular function set obtained with Panther web resource and processed with "ReViGo" to remove redundant terms in the "Molecular Function" category.
	Mature biofilm and early biofilm stages has been compared

## Sheet: UP2_SGD
Gene > Systematic Name	Gene > Standard Name	Gene > Name	Log2 Fold change	PPDE	Gene > Description
YDR532C	KRE28		1.69459	0.985428	Subunit of a kinetochore-microtubule binding complex; complex bridges centromeric heterochromatin and kinetochore MAPs and motors; required for sister chromatid bi-orientation and kinetochore binding of SAC components; complex also includes Spc105p; modified by sumoylation
YOR215C	AIM41	Altered Inheritance of Mitochondria	1.74454	1	Protein of unknown function; the authentic protein is detected in highly purified mitochondria in high-throughput studies; null mutant displays reduced frequency of mitochondrial genome loss
YDR427W	RPN9	Regulatory Particle Non-ATPase	1.36761	1	Non-ATPase regulatory subunit of the 26S proteasome; similar to putative proteasomal subunits in other species; null mutant is temperature sensitive and exhibits cell cycle and proteasome assembly defects; protein abundance increases in response to DNA replication stress; relocalizes to the cytosol in response to hypoxia
YOR232W	MGE1	Mitochondrial GrpE	1.12597	1	Mitochondrial matrix cochaperone; nucleotide release factor for Ssc1p in protein translocation and folding; also acts as cochaperone for Ssq1p in folding of Fe-S cluster proteins; acts as oxidative sensor to regulate mitochondrial Ssc1p; in presence of oxidative stress, dimeric Mge1p becomes a monomer and unable to regulate Ssc1p function; homolog of E. coli GrpE and human Mge1 (GRPEL1), which al…
YOR239W	ABP140	Actin Binding Protein	1.62496	1	AdoMet-dependent tRNA methyltransferase and actin binding protein; C-terminal domain is responsible for 3-methylcytidine modification of residue 32 of the tRNA anticodon loop of tRNA-Thr and tRNA-Ser and contains an S-adenosylmethionine (AdoMet) binding motif; N-terminal actin binding sequence interacts with actin filaments and localizes to actin patches and cables; N- and C-terminal domains are …
YOR244W	ESA1		1.21444	1	Catalytic subunit of the histone acetyltransferase complex (NuA4); acetylates four conserved internal lysines of histone H4 N-terminal tail and can acetylate histone H2A; master regulator of cellular acetylation balance; required for cell cycle progression and transcriptional silencing at the rDNA locus and regulation of autophagy; human ortholog TIP60/KAT5 is implicated in cancer and other disea…
YDR424C	DYN2	DYNein	1.07155	0.999334	Cytoplasmic light chain dynein, microtubule motor protein; required for intracellular transport and cell division; involved in mitotic spindle positioning; forms complex with dynein intermediate chain Pac11p that promotes Dyn1p homodimerization, potentiates motor processivity; Dyn2p-Pac11p complex important for interaction of dynein motor complex with dynactin complex; acts as molecular glue to d…
YOR288C	MPD1	Multicopy suppressor of PDI1 deletion	1.32193	1	Member of the protein disulfide isomerase (PDI) family; interacts with and inhibits the chaperone activity of Cne1p; MPD1 overexpression in a pdi1 null mutant suppresses defects in Pdi1p functions such as carboxypeptidase Y maturation
YOR298W	MUM3	MUddled Meiosis	1.82716	1	Protein of unknown function involved in outer spore wall organization; has similarity to the tafazzins superfamily of acyltransferases
YOR298C-A	MBF1	Multiprotein Bridging Factor	1.98219	1	Transcriptional coactivator; bridges the DNA-binding region of Gcn4p and TATA-binding protein Spt15p; suppressor of frameshift mutations; protein abundance increases in response to DNA replication stress
YOR310C	NOP58	NucleOlar Protein of 58 kDa	1.73081	1	Protein involved in producing mature rRNAs and snoRNAs; involved in pre-rRNA processing, 18S rRNA synthesis, and snoRNA synthesis; component of the small subunit processome complex, which is required for processing of pre-18S rRNA
YOR355W	GDS1		1.53331	1	Protein of unknown function; required for growth on glycerol as a carbon source; the authentic, non-tagged protein is detected in highly purified mitochondria in high-throughput studies
YBL099W	ATP1	ATP synthase	1.39606	1	Alpha subunit of the F1 sector of mitochondrial F1F0 ATP synthase; which is a large, evolutionarily conserved enzyme complex required for ATP synthesis; F1 translationally regulates ATP6 and ATP8 expression to achieve a balanced output of ATP synthase genes encoded in nucleus and mitochondria; phosphorylated; N-terminally propionylated in vivo
YBL091C	MAP2	Methionine AminoPeptidase	1.33805	1	Methionine aminopeptidase; catalyzes the cotranslational removal of N-terminal methionine from nascent polypeptides; function is partially redundant with that of Map1p
YBL086C			1.23182	1	Protein of unknown function; green fluorescent protein (GFP)-fusion protein localizes to the cell periphery
YBL064C	PRX1	PeroxiRedoXin	1.42615	1	Mitochondrial peroxiredoxin with thioredoxin peroxidase activity; has a role in reduction of hydroperoxides; reactivation requires Trr2p and glutathione; induced during respiratory growth and oxidative stress; phosphorylated; protein abundance increases in response to DNA replication stress
YBL059C-A	CMC2	Cx9C Motif-Containing protein	1.74351	1	Protein involved in respiratory chain complex assembly or maintenance; protein of the mitochondrial intermembrane space; contains twin Cx9C motifs that can form coiled coil-helix-coiled-coil helix fold
YBL058W	SHP1	Suppressor of High-copy PP1	1.04204	1	UBX domain-containing substrate adaptor for Cdc48p; ubiquitin regulatory X domain-containing protein that acts as a substrate recruiting cofactor for Cdc48p; positively regulates Glc7p PPase activity to promote growth and mitotic progression in complex with Cdc48p; ubiquitinated protein interactor involved in ER-associated degradation (ERAD); regulated by nuclear Ub-dependent degradation (INMAD p…
YBL043W	ECM13	ExtraCellular Mutant	1.29462	1	Non-essential protein of unknown function; induced by treatment with 8-methoxypsoralen and UVA irradiation; ECM13 has a paralog, YJR115W, that arose from the whole genome duplication
YBL041W	PRE7	PRoteinase yscE	1.55574	1	Beta 6 subunit of the 20S proteasome
YBL040C	ERD2	Endoplasmic reticulum Retention Defective	1	1	HDEL receptor; an integral membrane protein that binds to the HDEL motif in proteins destined for retention in the endoplasmic reticulum; has a role in maintenance of normal levels of ER-resident proteins
YBL038W	MRPL16	Mitochondrial Ribosomal Protein, Large subunit	1.61633	1	Mitochondrial ribosomal protein of the large subunit; homologous to bacterial L16 ribosomal protein; synthetic lethality with hac1 mutation suggests a possible role in synthesis of precursors for protein glycosylation
YBL030C	PET9	PETite	1.32501	1	Major ADP/ATP carrier of the mitochondrial inner membrane; exchanges cytosolic ADP for mitochondrially synthesized ATP; also imports heme and ATP; required for viability in many lab strains that carry a sal1 mutation; PET9 has a paralog, AAC3, that arose from the whole genome duplication; human homolog SLC25A4 implicated in progressive external ophthalmoplegia can complement yeast null mutant
YBL028C			1.75489	1	Protein of unknown function that may interact with ribosomes; green fluorescent protein (GFP)-fusion protein localizes to the nucleolus; predicted to be involved in ribosome biogenesis
YBL026W	LSM2	Like SM	1.02385	0.993055	Lsm (Like Sm) protein; part of heteroheptameric complexes (Lsm2p-7p and either Lsm1p or 8p): cytoplasmic Lsm1p complex involved in mRNA decay; nuclear Lsm8p complex part of U6 snRNP and possibly involved in processing tRNA, snoRNA, and rRNA; relocalizes from nucleus to cytoplasmic foci upon DNA replication stress
YDR402C	DIT2	DITyrosine	1.58496	0.998177	N-formyltyrosine oxidase; sporulation-specific microsomal enzyme involved in the production of N,N-bisformyl dityrosine required for spore wall maturation, homologous to cytochrome P-450s; SWAT-GFP and mCherry fusion proteins localize to the endoplasmic reticulum and vacuole respectively
YBL009W	ALK2		1.19265	0.99576	Protein kinase; along with its paralog, ALK1, required for proper spindle positioning and nuclear segregation following mitotic arrest, proper organization of cell polarity factors in mitosis, proper localization of formins and polarity factors, and survival in cells that activate spindle assembly checkpoint; phosphorylated in response to DNA damage; ALK2 has a paralog, ALK1, that arose from the …
YBL001C	ECM15	ExtraCellular Mutant	1.81079	1	Non-essential protein of unknown function; likely exists as tetramer, may be regulated by the binding of small-molecule ligands (possibly sulfate ions), may have a role in yeast cell-wall biogenesis
YNL031C	HHT2	Histone H Three	1.32515	1	Histone H3; core histone protein required for chromatin assembly, part of heterochromatin-mediated telomeric and HM silencing; one of two identical histone H3 proteins (see HHT1); regulated by acetylation, methylation, and phosphorylation; H3K14 acetylation plays an important role in the unfolding of strongly positioned nucleosomes during repair of UV damage
YBR016W			1.974	1	Tail-anchored plasma membrane protein with a conserved CYSTM module; predicted to be palmitoylated; has similarity to hydrophilins, which are involved in the adaptive response to hyperosmotic conditions; YBR016W has a paralog, YDL012C, that arose from the whole genome duplication
YBR024W	SCO2	Suppressor of Cytochrome Oxidase deficiency	1.3112	1	Protein anchored to mitochondrial inner membrane; may have a redundant function with Sco1p in delivery of copper to cytochrome c oxidase; interacts with Cox2p; SCO2 has a paralog, SCO1, that arose from the whole genome duplication
YBR038W	CHS2	CHitin Synthase	1.94342	1	Chitin synthase II; catalyzes transfer of N-acetylglucosamine (GlcNAc) to chitin upon activation of zymogenic form; required for chitin synthesis in the primary septum during cytokinesis; localization regulated by Cdk1p during mitosis; phosphorylation by Dbf2p kinase regulates its dynamics and chitin synthesis during cytokinesis
YBR049C	REB1	RNA polymerase I Enhancer Binding protein	1.05063	1	RNA polymerase I enhancer binding protein; DNA binding protein that binds to genes transcribed by both RNA polymerase I and RNA polymerase II; required for termination of RNA polymerase I transcription; Reb1p bound to DNA acts to block RNA polymerase II readthrough transcription
YDR394W	RPT3	Regulatory Particle Triple-A protein, or Regulatory Particle Triphosphatase	1.29803	1	ATPase of the 19S regulatory particle of the 26S proteasome; one of ATPases of the regulatory particle; involved in the degradation of ubiquitinated substrates; substrate of N-acetyltransferase B
YBR057C	MUM2	MUddled Meiosis	1.16993	1	Protein essential for meiotic DNA replication and sporulation; cytoplasmic protein; subunit of the MIS complex which controls mRNA methylation during during the induction of sporulation; also interacts with Orc2p, which is a component of the origin recognition complex
YBR082C	UBC4	UBiquitin-Conjugating	1.56263	0.999429	Ubiquitin-conjugating enzyme (E2); key E2 partner with Ubc1p for the anaphase-promoting complex (APC); mediates degradation of abnormal or excess proteins, including calmodulin and histone H3; regulates levels of DNA Polymerase-{alpha} to promote efficient and accurate DNA replication; interacts with many SCF ubiquitin protein ligases; component of the cellular stress response; UBC4 has a paralog…
YBR089C-A	NHP6B	Non-Histone Protein	1.4193	1	High-mobility group (HMG) protein; binds to and remodels nucleosomes; involved in recruiting FACT and other chromatin remodelling complexes to the chromosomes; functionally redundant with Nhp6Ap; required for transcriptional initiation fidelity of some tRNA genes; homologous to mammalian HMGB1 and HMGB2; NHP6B has a paralog, NHP6A, that arose from the whole genome duplication
YBR112C	CYC8	CYtochrome C	1.95079	1	General transcriptional co-repressor; acts together with Tup1p; also acts as part of a transcriptional co-activator complex that recruits the SWI/SNF and SAGA complexes to promoters; can form the prion [OCT+]
YBR114W	RAD16	RADiation sensitive	1.54057	1	Nucleotide excision repair (NER) protein; binds damaged DNA during NER; binds DNA in an ATP-dependent manner (with Rad7p) during NER; required for NER of non-transcribed chromatin; subunit of Nucleotide Excision Repair Factor 4 (NEF4) and the Elongin-Cullin-Socs (ECS) ligase complex
YDR388W	RVS167	Reduced Viability on Starvation	1.90406	1	Calmodulin-binding actin-associated protein; roles in endocytic membrane tabulation and constriction, and exocytosis; N-BAR domain protein that interacts with Rvs161p to regulate actin cytoskeleton, endocytosis, and viability following starvation or osmotic stress; recruited to bud tips by Gyl1p and Gyp5p during polarized growth; homolog of mammalian amphiphysin
YBR120C	CBP6	Cytochrome B Protein synthesis	1.83007	1	Mitochondrial protein required for translation of the COB mRNA; forms a complex with Cbp3p that binds to mt ribosomes near the polypeptide tunnel exit and promotes efficient translation of the COB mRNA; Cbp3p-Cbp6p complex also interacts with newly synthesized cytochrome b (Cobp) and Cbp4p to promote assembly of Cobp into the cytochrome bc1 complex; Cbp3p-Cbp6p complex is sequestered if assembly …
YBR123C	TFC1	Transcription Factor class C	1.08746	1	Subunit of RNA polymerase III transcription initiation factor complex; one of six subunits of the RNA polymerase III transcription initiation factor complex (TFIIIC); part of the TauA globular domain of TFIIIC that binds DNA at the BoxA promoter sites of tRNA and similar genes; human homolog is TFIIIC-63
YBR126W-A	MEO1	Mini ER ORF	1.50779	1	Putative protein of unknown function; identified by gene-trapping, microarray analysis, and genome-wide homology searches; mRNA identified as translated by ribosome profiling data; SWAT-GFP, seamless-GFP and mCherry fusion proteins localize to the endoplasmic reticulum; partially overlaps the dubious ORF YBR126W-B
YBR135W	CKS1	Cdc28 Kinase Subunit	1.23447	0.994754	Cyclin-dependent protein kinase regulatory subunit and adaptor; interacts with Cdc28p (aka Cdk1p); required for G1/S and G2/M phase transitions and budding; mediates phosphorylation and degradation of Sic1p; modulates proteolysis of M-phase targets through interactions with the proteasome; role in transcriptional regulation, recruiting proteasomal subunits to target gene promoters; human homologs…
YBR148W	YSW1		1.81604	1	Protein required for normal prospore membrane formation; interacts with Gip1p, which is the meiosis-specific regulatory subunit of the Glc7p protein phosphatase; expressed specifically in spores and localizes to the prospore membrane; YSW1 has a paralog, SPO21, that arose from the whole genome duplication
YBR152W	SPP381	Suppressor of PrP38-1	1.72583	0.999999	mRNA splicing factor, component of U4/U6.U5 tri-snRNP; interacts genetically and physically with Prp38p; relocalizes to the cytosol in response to hypoxia
YBR169C	SSE2	Stress Seventy subfamily E	1.76902	1	Member of Hsp110 subclass of the heat shock protein 70 (HSP70) family; serves as nucleotide exchange factor to load ATP onto the SSA class of cytosolic Hsp70s; may be involved in protein folding; localized to the cytoplasm; SSE2 has a paralog, SSE1, that arose from the whole genome duplication
YBR171W	SEC66	SECretory	1	0.956231	Non-essential subunit of Sec63 complex; with Sec61 complex, Kar2p/BiP and Lhs1p forms a channel competent for SRP-dependent and post-translational SRP-independent protein targeting and import into the ER; other members are Sec63p, Sec62p, and Sec72p
YBR172C	SMY2	Suppressor of MYo2-66	1.42146	0.999374	GYF domain protein; involved in COPII vesicle formation; interacts with the Sec23p/Sec24p subcomplex; overexpression suppresses the temperature sensitivity of a myo2 mutant; similar to S. pombe Mpd2; SMY2 has a paralog, SYH1, that arose from the whole genome duplication
YBR173C	UMP1	Ubiquitin-Mediated Proteolysis	1.72514	1	Chaperone required for correct maturation of the 20S proteasome; short-lived chaperone; may inhibit premature dimerization of proteasome half-mers; degraded by proteasome upon completion of its assembly
YBR189W	RPS9B	Ribosomal Protein of the Small subunit	1.16211	1	Protein component of the small (40S) ribosomal subunit; homologous to mammalian ribosomal protein S9 and bacterial S4; RPS9B has a paralog, RPS9A, that arose from the whole genome duplication
YBR214W	SDS24	homolog of S. pombe SDS23	1.46512	1	Protein involved in cell separation during budding; one of two S. cerevisiae homologs (Sds23p and Sds24p) of the S. pombe Sds23 protein, which is implicated in APC/cyclosome regulation; may play an indirect role in fluid-phase endocytosis; protein abundance increases in response to DNA replication stress; SDS24 has a paralog, SDS23, that arose from the whole genome duplication
YBR218C	PYC2	PYruvate Carboxylase	1.65169	1	Pyruvate carboxylase isoform; cytoplasmic enzyme that converts pyruvate to oxaloacetate; differentially regulated than isoform Pyc1p; mutations in the human homolog are associated with lactic acidosis; PYC2 has a paralog, PYC1, that arose from the whole genome duplication
YBR230C	OM14	Outer Membrane Protein of 14 kDa	1.14007	1	Mitochondrial outer membrane receptor for cytosolic ribosomes; integral protein of the outer membrane that interacts with the nascent chain-associated complex (NAC) bound to ribosomes, contributing to co-translational mitochondrial import; interacts with porin (Por1p) and Om45p; abundance is decreased in cells grown in glucose relative to other carbon sources
YBR233W-A	DAD3	Duo1 And Dam1 interacting	1.26303	0.95325	Essential subunit of the Dam1 complex (aka DASH complex); complex couples kinetochores to the force produced by MT depolymerization thereby aiding in chromosome segregation; is transferred to the kinetochore prior to mitosis
YBR253W	SRB6	Suppressor of RNA polymerase B	1.07039	0.995566	Subunit of the RNA polymerase II mediator complex; associates with core polymerase subunits to form the RNA polymerase II holoenzyme; essential for transcriptional regulation
YBR257W	POP4	Processing Of Precursor RNAs	1.07215	0.999952	Subunit of both RNase MRP and nuclear RNase P; RNase MRP cleaves pre-rRNA, while nuclear RNase P cleaves tRNA precursors to generate mature 5' ends and facilitates turnover of nuclear RNAs; binds to the RPR1 RNA subunit in RNase P
YBR262C	MIC12	MItochondrial contact site and Cristae organizing system	1.34239	1	Component of the MICOS complex; MICOS (formerly MINOS or MitOS) is a mitochondrial inner membrane complex that extends into the intermembrane space and has a role in the maintenance of crista junctions, inner membrane architecture, and formation of contact sites to the outer membrane; forms a subcomplex with Mic10p and Mic27p whose assembly and stability requires cardiolipin
YBR268W	MRPL37	Mitochondrial Ribosomal Protein, Large subunit	1.50986	1	Mitochondrial ribosomal protein of the large subunit
YBR269C	SDH8	Succinate DeHydrogenase	1.83954	1	Protein required for assembly of succinate dehydrogenase; interacts with flavinylated Sdh1p and may function as a chaperone for free Sdh1p, protecting its FAD cofactor from redox reactions before assembly of the complex; soluble protein of the mitochondrial matrix; respiratory defect of null mutant is functionally complemented by Drosophila and human orthologs
YDR527W	RBA50	RNA polymerase II (B) Associated protein	1.73335	1	Protein involved in transcription; interacts with RNA polymerase II subunits Rpb2p, Rpb3, and Rpb11p; has similarity to human RPAP1
YBR282W	MRPL27	Mitochondrial Ribosomal Protein, Large subunit	1.35669	0.999993	Mitochondrial ribosomal protein of the large subunit; homolog of human Bcl-2 interacting protein BMRP
YBR284W			1.16227	1	Putative metallo-dependent hydrolase superfamily protein; similar to AMP deaminases but lacks key catalytic residues and does not rescue purine nucleotide metabolic defect of quadruple aah1 ade8 amd1 his1 mutant; null mutant exhibits longer telomeres, altered Ty mobility, decreased resistance to rapamycin and wortmannin; induced in response to hydrostatic pressure; not an essential gene; YBR284W …
YBR286W	APE3	AminoPEptidase	1.43846	1	Vacuolar aminopeptidase Y; processed to mature form by Prb1p
YBR290W	BSD2	Bypass Sod1p Defects	1.22535	1	Heavy metal ion homeostasis protein; facilitates trafficking of Smf1p and Smf2p metal transporters to vacuole where they are degraded; acts as an adaptor protein with Rsp5p in the regulated endocytosis of Smf1p and is itself ubiquitylated by Rsp5p; controls metal ion transport, prevents metal hyperaccumulation, functions in copper detoxification
YPL262W	FUM1	FUMarase	1.95912	1	Fumarase; converts fumaric acid to L-malic acid in the TCA cycle; cytosolic and mitochondrial distribution determined by the N-terminal targeting sequence, protein conformation, and status of glyoxylate shunt; phosphorylated in mitochondria
YPL252C	YAH1	Yeast Adrenodoxin Homolog	1.85415	1	Ferredoxin of the mitochondrial matrix; required for formation of cellular iron-sulfur proteins; involved in heme A biosynthesis; human homolog FDX1L can complement yeast by allowing growth during down-regulation of yeast YAH1
YPL250C	ATG41	AuTophaGy related	1.82597	0.999996	Protein of unknown function; required for selective and nonselective autophagy, and mitophagy; regulates the rate of autophagosome formation; interacts with Atg9p, and has a similar peri-mitochondrial localization; elevated Gcn4p-dependent expression under autophagy-inducing conditions; mobilized into polysomes upon a shift from a fermentable to nonfermentable carbon source; potential Cdc28p subs…
YPL249C-A	RPL36B	Ribosomal Protein of the Large subunit	1.26542	1	Ribosomal 60S subunit protein L36B; binds to 5.8 S rRNA; homologous to mammalian ribosomal protein L36, no bacterial homolog; RPL36B has a paralog, RPL36A, that arose from the whole genome duplication
YPL247C			1.06559	0.999968	Putative protein of unknown function; green fluorescent protein (GFP)-fusion protein localizes to the cytoplasm and nucleus; similar to the petunia WD repeat protein an11; overexpression causes a cell cycle delay or arrest
YPL239W	YAR1	Yeast Ankyrin Repeat	1.02697	0.994708	Ankyrin-repeat containing, nucleocytoplasmic shuttling chaperone; prevents aggregation of Rps3p in the cytoplasm, associates with nascent Rps3p during its translation in the cytoplasm and delivers it to the 90S in the nucleus; required for 40S ribosomal subunit export, biogenesis and adaptation to osmotic and oxidative stress; expression repressed by heat shock
YPL237W	SUI3	SUppressor of Initiator codon	1.40082	1	Beta subunit of the translation initiation factor eIF2; involved in the identification of the start codon; proposed to be involved in mRNA binding
YPL190C	NAB3	Nuclear polyAdenylated RNA-Binding	1.93819	1	RNA-binding protein, subunit of Nrd1 complex (Nrd1p-Nab3p-Sen1p); complex interacts with exosome to mediate 3'-end formation of some mRNAs, snRNAs, snoRNAs, and CUTs; required for termination of non-poly(A) transcripts and efficient splicing; Nrd1-Nab3 pathway appears to have a role in rapid suppression of some genes when cells are shifted to poor growth conditions, indicating role for Nrd1-Nab3 …
YDR524C-B			1.19991	1	Putative protein of unknown function; SWAT-GFP and mCherry fusion proteins localize to the endoplasmic reticulum; YDR524C-B has a paralog, YCL048W-A, that arose from the whole genome duplication
YPL186C	UIP4	Ulp1 Interacting Protein	1.8411	1	Protein that interacts with Ulp1p; a Ubl (ubiquitin-like protein)-specific protease for Smt3p protein conjugates; detected in a phosphorylated state in the mitochondrial outer membrane; also detected in ER and nuclear envelope
YPL177C	CUP9		1.09954	1	Homeodomain-containing transcriptional repressor; regulates expression of PTR2, which encodes a major peptide transporter; imported peptides activate ubiquitin-dependent proteolysis, resulting in degradation of Cup9p and de-repression of PTR2 transcription; CUP9 has a paralog, TOS8, that arose from the whole genome duplication; protein abundance increases in response to DNA replication stress
YDR363W	ESC2	Establishment of Silent Chromatin	1.02346	0.999294	Sumo-like domain protein; prevents accumulation of toxic intermediates during replication-associated recombinational repair; roles in silencing, lifespan, chromatid cohesion and the intra-S-phase DNA damage checkpoint; RENi family member
YPL171C	OYE3	Old Yellow Enzyme	1.54961	0.999814	Conserved NADPH oxidoreductase containing flavin mononucleotide (FMN); homologous to Oye2p with different ligand binding and catalytic properties; has potential roles in oxidative stress response and programmed cell death
YDR358W	GGA1	Golgi-localized, Gamma-adaptin ear homology, Arf-binding protein	1.10988	1	Golgi-localized protein with homology to gamma-adaptin; interacts with and regulates Arf1p and Arf2p in a GTP-dependent manner in order to facilitate traffic through the late Golgi; GGA1 has a paralog, GGA2, that arose from the whole genome duplication
YPL127C	HHO1	Histone H One	1.60842	1	Histone H1, linker histone with roles in meiosis and sporulation; decreasing levels early in sporulation may promote meiosis, and increasing levels during sporulation facilitate compaction of spore chromatin; binds to promoters and within genes in mature spores; may be recruited by Ume6p to promoter regions, contributing to transcriptional repression outside of meiosis; suppresses DNA repair invo…
YPL118W	MRP51	Mitochondrial Ribosomal Protein	1.48113	1	Mitochondrial ribosomal protein of the small subunit; MRP51 exhibits genetic interactions with mutations in the COX2 and COX3 mRNA 5'-untranslated leader sequences
YPL105C	SYH1	SmY2 Homolog	1.44361	0.999862	Protein of unknown function that influences nuclear pore distribution; co-purifies with ribosomes; contains a GYF domain, which bind proline-rich sequences; deletion extends chronological lifespan; SYH1 has a paralog, SMY2, that arose from the whole genome duplication
YDR354W	TRP4	TRyPtophan	1.22239	0.999997	Anthranilate phosphoribosyl transferase; transferase of the tryptophan biosynthetic pathway; catalyzes the phosphoribosylation of anthranilate; subject to the general control system of amino acid biosynthesis
YPL098C	MGR2	Mitochondrial Genome Required	1.32193	0.999841	Subunit of the TIM23 translocase complex; acts to couple Tim21p with the core Tim23 translocase; provides quality control for insertion of membrane proteins by regulating their release into the inner membrane by the TIM23 complex; absolutely required for mitochondrial import of presequence-containing proteins at elevated temperature; required for viability of cells lacking the mitochondrial genom…
YPL078C	ATP4	ATP synthase	1.28439	1	Subunit b of the stator stalk of mitochondrial F1F0 ATP synthase; ATP synthase is a large, evolutionarily conserved enzyme complex required for ATP synthesis; contributes to the oligomerization of the complex, which in turn determines the shape of inner membrane cristae; phosphorylated
YPL067C	HTC1	Histidine Triad with Channel	1.77761	0.996305	Putative protein of unknown function; green fluorescent protein (GFP)-fusion protein localizes to the cytoplasm; YPL067C is not an essential gene
YPL063W	TIM50	Translocase of the Inner Mitochondrial membrane	1.57491	1	Essential component of the TIM23 complex; acts as receptor for the translocase of the inner mitochondrial membrane (TIM23) complex guiding incoming precursors from the TOM complex; may control the gating of the Tim23p-Tim17p channel
YPL061W	ALD6	ALdehyde Dehydrogenase	1.16253	1	Cytosolic aldehyde dehydrogenase; activated by Mg2+ and utilizes NADP+ as the preferred coenzyme; required for conversion of acetaldehyde to acetate; constitutively expressed; locates to the mitochondrial outer surface upon oxidative stress
YPL055C	LGE1	LarGE cells	1.72991	1	Protein of unknown function; null mutant forms abnormally large cells, and homozygous diploid null mutant displays delayed premeiotic DNA synthesis and reduced efficiency of meiotic nuclear division
YPL048W	CAM1	Calcium And Membrane-binding protein	1.33238	1	One of two isoforms of the gamma subunit of eEF1B; stimulates the release of GDP from eEF1A (Tef1p/Tef2p) post association with the ribosomal complex with eEF1Balpha subunit; nuclear protein required for transcription of MXR1; binds the MXR1 promoter in the presence of other nuclear factors; binds calcium and phospholipids
YPL037C	EGD1	Enhancer of Gal4 DNA binding	1.37458	1	Subunit beta1 of the nascent polypeptide-associated complex (NAC); involved in protein targeting, associated with cytoplasmic ribosomes; enhances DNA binding of the Gal4p activator; homolog of human BTF3b; EGD1 has a paralog, BTT1, that arose from the whole genome duplication
YPL018W	CTF19	Chromosome Transmission Fidelity	1.47681	1	Outer kinetochore protein, needed for accurate chromosome segregation; component of kinetochore sub-complex COMA (Ctf19p, Okp1p, Mcm21p, Ame1p) that functions as platform for kinetochore assembly; required for spindle assembly checkpoint; minimizes potentially deleterious centromere-proximal crossovers by preventing meiotic DNA break formation proximal to centromere; homolog of human centromere c…
YPL013C	MRPS16	Mitochondrial Ribosomal Protein, Small subunit	1.75384	0.999976	Mitochondrial ribosomal protein of the small subunit
YPL009C	RQC2	Ribosome Quality control Complex	1.93118	0.999996	Component of RQC, which mediates nascent chain degradation; RQC (ribosome quality control complex) is a ribosome-bound complex required for degradation of polypeptides arising from stalled translation; recruits alanine- and threonine-charged tRNA to the A site and directs the elongation of nascent chains independently of mRNA or 40S subunits; monitors translation stress and signals this to Hsf1p
YPR002W	PDH1	prpD Homolog	1.36923	0.998947	Putative 2-methylcitrate dehydratase; mitochondrial protein that participates in respiration; induced by diauxic shift; homologous to E. coli PrpD, may take part in the conversion of 2-methylcitrate to 2-methylisocitrate
YPR005C	HAL1	HALotolerance	1	0.99989	Cytoplasmic protein involved in halotolerance; decreases intracellular Na+ (via Ena1p) and increases intracellular K+ by decreasing efflux; expression repressed by Ssn6p-Tup1p and Sko1p and induced by NaCl, KCl, and sorbitol through Gcn4p
YPR020W	ATP20	ATP synthase	1.37214	0.999994	Subunit g of the mitochondrial F1F0 ATP synthase; reversibly phosphorylated on two residues; unphosphorylated form is required for dimerization of the ATP synthase complex, which in turn determines oligomerization of the complex and the shape of inner membrane cristae
YDR342C	HXT7	HeXose Transporter	1.5055	1	High-affinity glucose transporter; member of the major facilitator superfamily, nearly identical to Hxt6p, expressed at high basal levels relative to other HXTs, expression repressed by high glucose levels; HXT7 has a paralog, HXT4, that arose from the whole genome duplication
YPR025C	CCL1		1.6477	1	Cyclin associated with protein kinase Kin28p; Kin28p is the TFIIH-associated carboxy-terminal domain (CTD) kinase involved in transcription initiation at RNA polymerase II promoters; human homolog CCNH allows growth of yeast ccl1 temperature-sensitive mutant at restrictive temperature
YPR028W	YOP1	YIP One Partner	1.33246	1	Reticulon-interacting protein; ER integral membrane protein involved in the generation of tubular ER morphology; promotes membrane curvature; forms tubules in vitro; regulates the ER asymmetry-induced inheritance block during ER stress; role in ER-derived peroxisomal biogenesis; interacts with Yip1p to mediate membrane traffic and with Sey1p to maintain ER morphology; facilitates lipid exchange b…
YPR040W	TIP41	Tap42 Interacting Protein	1.35107	1	Protein that interacts with Tap42p, which regulates PP2A; component of the TOR (target of rapamycin) signaling pathway; protein abundance increases in response to DNA replication stress
YPR043W	RPL43A	Ribosomal Protein of the Large subunit	1.76674	1	Ribosomal 60S subunit protein L43A; null mutation confers a dominant lethal phenotype; homologous to mammalian ribosomal protein L37A, no bacterial homolog; RPL43A has a paralog, RPL43B, that arose from the whole genome duplication
YPR082C	DIB1	S. pombe DIm1+ in Budding yeast	1.06413	1	17-kDa component of the U4/U6aU5 tri-snRNP; plays an essential role in pre-mRNA splicing; human ortholog TXNL4A (the human U5-specific 15-kDa protein) complements yeast dib1 null mutant
YDR337W	MRPS28	Mitochondrial Ribosomal Protein, Small subunit	1.01012	0.999999	Mitochondrial ribosomal protein of the small subunit
YDR336W	MRX8	Mitochondrial oRganization of gene eXpression (MIOREX)	1	0.99978	Protein that associates with mitochondrial ribosome; sumoylated under stress conditions in a genome wide study; YDR336W is not an essential gene
YKR095W-A	PCC1	Polarized growth Chromatin-associated Controller	1.24793	0.999354	Component of the EKC/KEOPS protein complex; EKC/KEOPS complex is required for t6A tRNA modification and telomeric TG1-3 recombination; may have role in transcription; other complex members are Kae1p, Gon7p, Bud32p, and Cgi121p
YKR085C	MRPL20	Mitochondrial Ribosomal Protein, Large subunit	1.59637	1	Mitochondrial ribosomal protein of the large subunit
YKR076W	ECM4	ExtraCellular Mutant	1.62059	1	S-glutathionyl-(chloro)hydroquinone reductase (GS-HQR); glutathione transferase involved in cell-surface biosynthesis and architecture; catalyzes glutathione (GSH)-dependent reduction of GS-trichloro-p-hydroquinone to trichloro-p-hydroquinone; expression upregulated upon exposure to genotoxic agents, such as methyl methanesulfonate, cisplatin and bleomycin; not an essential gene; similar to YGR15…
YKR071C	DRE2	Derepressed for Ribosomal protein S14 Expression	1.25671	1	Component of the cytosolic Fe-S protein assembly (CIA) machinery; contains an Fe-S cluster that receives electrons from NADPH via the action of Tah18p in an early step in the CIA pathway; ortholog of human Ciapin1; protein abundance increases in response to DNA replication stress; inviability of the null mutant is functionally complemented by human CIAPIN1
YKR058W	GLG1	Glycogenin-Like Gene	1.73219	1	Glycogenin glucosyltransferase; self-glucosylating initiator of glycogen synthesis, also glucosylates n-dodecyl-beta-D-maltoside; SWAT-GFP and mCherry fusion proteins localize to the cell periphery and vacuole respectively; similar to mammalian glycogenin; GLG1 has a paralog, GLG2, that arose from the whole genome duplication
YDR329C	PEX3	PEroXin	1.10818	1	Peroxisomal membrane protein (PMP); required for proper localization and stability of PMPs; anchors peroxisome retention factor Inp1p at the peroxisomal membrane; interacts with Pex19p
YKR035W-A	DID2	Doa4-Independent Degradation	1.12423	0.999955	Class E protein of the vacuolar protein-sorting (Vps) pathway; binds Vps4p and directs it to dissociate ESCRT-III complexes; forms a functional and physical complex with Ist1p; human ortholog may be altered in breast tumors
YKR016W	MIC60	MItochondrial contact site and Cristae organizing system	1.94137	1	Component of the MICOS complex; MICOS (formerly MINOS or MitOS) is a mitochondrial inner membrane complex that extends into the intermembrane space and has a role in the maintenance of crista junctions, inner membrane architecture, and formation of contact sites to the outer membrane; Mic60p is also involved in import of intermembrane space (IMS) proteins, probably by positioning Mia40p relative …
YKL003C	MRP17	Mitochondrial Ribosomal Protein	1.21299	0.999994	Mitochondrial ribosomal protein of the small subunit; MRP17 exhibits genetic interactions with PET122, encoding a COX3-specific translational activator
YDR322C-A	TIM11	Translocase of the Inner Mitochondrial membrane	1.8045	1	Subunit e of mitochondrial F1F0-ATPase; ATPase is a large, evolutionarily conserved enzyme complex required for ATP synthesis; essential for the dimeric and oligomeric state of ATP synthase, which in turn determines the shape of inner membrane cristae
YKL016C	ATP7	ATP synthase	1.67383	1	Subunit d of the stator stalk of mitochondrial F1F0 ATP synthase; F1F0 ATP synthase is a large, evolutionarily conserved enzyme complex required for ATP synthesis
YKL017C	HCS1	dna HeliCaSe	1.41504	1	Hexameric DNA polymerase alpha-associated DNA helicase A; involved in lagging strand DNA synthesis; contains single-stranded DNA stimulated ATPase and dATPase activities; replication protein A stimulates helicase and ATPase activities
YKL023W	SKA1	SKi Associated factor	1.6623	0.999999	SKI complex-associated protein; involved in 3��5��degradation of long 3��TR-containing mRNA, poorly translated mRNA, and other RNA regions devoid of ribosomes; proposed to assist the cytoplasmic exosome in a Ska1-SKI complex when a direct interaction between the ribosome and the SKI complex is absent
YKL026C	GPX1	Glutathione PeroXidase	1.62174	1	Phospholipid hydroperoxide glutathione peroxidase; induced by glucose starvation that protects cells from phospholipid hydroperoxides and nonphospholipid peroxides during oxidative stress; GPX1 has a paralog, HYR1, that arose from the whole genome duplication
YKL032C	IXR1	Intrastrand cross (X)-link Recognition	1.98005	1	Transcriptional repressor that regulates hypoxic genes during normoxia; involved in the aerobic repression of genes such as COX5b, TIR1, and HEM13; binds DNA intrastrand cross-links formed by cisplatin; HMG (high mobility group box) domain containing protein which binds and bends cisplatin-modified DNA, blocking excision repair; IXR1 has a paralog, ABF2, that arose from the whole genome duplicati…
YDR320C	SWA2	Synthetic lethal With Arf1	1.32193	0.999587	Auxilin-like protein involved in vesicular transport; clathrin-binding protein required for uncoating of clathrin-coated vesicles
YKL042W	SPC42	Spindle Pole Component	1.2115	0.999905	Central plaque component of spindle pole body (SPB); involved in SPB duplication, may facilitate attachment of the SPB to the nuclear membrane
YKL053C-A	MDM35	Mitochondrial Distribution and Morphology	1.35548	1	Mitochondrial intermembrane space protein; forms complex with Ups2p that transfers phosphatidylserine from outer membrane to inner membrane for phosphatidylethanolamine synthesis; mutation affects mitochondrial distribution and morphology; contains twin cysteine-x9-cysteine motifs; protein abundance increases in response to DNA replication stress
YKL061W	BLI1	BLoc-1 Interactor	1.42626	0.999947	Subunit of the BLOC-1 complex involved in endosomal maturation; interacts with Msb3p; green fluorescent protein (GFP)-fusion protein localizes to the endosome
YKL065C	YET1	Yeast Endoplasmic reticulum Transmembrane protein	1.91132	1	Endoplasmic reticulum transmembrane protein; may interact with ribosomes, based on co-purification experiments; homolog of human BAP31 protein; YET1 has a paralog, YET2, that arose from the whole genome duplication
YKL073W	LHS1	Lumenal Hsp Seventy	1.83566	1	Molecular chaperone of the endoplasmic reticulum lumen; involved in polypeptide translocation and folding; nucleotide exchange factor for the ER lumenal Hsp70 chaperone Kar2p; regulated by the unfolded protein response pathway
YKL089W	MIF2	MItotic Fidelity of chromosome transmission	1.40988	0.999931	Centromeric CDEIII region binding protein; nucleates kinetochore assembly; required for the structural integrity of elongating spindles; copurifies with subunits of the MIND complex and centromeric nucleosome components (Cse4p and histones H2A, H2B, and H4); phosphorylated by Ipl1p; orthologous to human centromere constitutive-associated network (CCAN) subunit CENP-C and fission yeast cnp3; local…
YKL101W	HSL1	Histone Synthetic Lethal	1.77947	1	Nim1p-related protein kinase; septin-binding kinase that localizes to the bud neck septin ring and regulates the morphogenesis checkpoint; phosphorylates Hsl7p and cooperates with Elm1p to recruit Hsl7p to the mother-bud neck, as a prerequisite for the subsequent recruitment, phosphorylation, and degradation of Swe1p; autophosphorylation enhances interactions with Hsl7p
YKL103C	APE1	AminoPeptidase	1.60145	1	Vacuolar aminopeptidase yscI; zinc metalloproteinase that belongs to the peptidase family M18; often used as a marker protein in studies of autophagy and cytosol to vacuole targeting (CVT) pathway; protein increases in abundance and relative distribution to cytoplasmic foci increases upon DNA replication stress
YKL114C	APN1	APurinic/apyrimidinic eNdonuclease	1.48278	1	Major apurinic/apyrimidinic endonuclease; 3'-repair diesterase; involved in repair of DNA damage by oxidation and alkylating agents; also functions as a 3'-5' exonuclease to repair 7,8-dihydro-8-oxodeoxyguanosine; genetically interacts with NTG1 to maintain mitochondrial genome integrity
YKL117W	SBA1	increased Sensitivity to Benzoquinone Ansamycins	1.4991	1	Co-chaperone that binds and regulates Hsp90 family chaperones; plays a role in determining prion variants; important for pp60v-src activity in yeast; homologous to the mammalian p23 proteins, and like p23 can regulate telomerase activity; protein abundance increases in response to DNA replication stress
YKL137W	CMC1	Cx9C Mitochondrial protein necessary for full assembly of Cytochrome c oxidase	1.92845	1	Copper-binding protein of the mitochondrial intermembrane space; evolutionarily conserved; may be involved in delivering copper from the matrix to the cytochrome c oxidase complex; contains a twin CX9C motif
YKL142W	MRP8	Mitochondrial Ribosomal Protein	1.33605	1	Protein of unknown function; undergoes sumoylation; transcription induced under cell wall stress; protein levels are reduced under anaerobic conditions; protein abundance increases in response to DNA replication stress; originally thought to be a mitochondrial ribosomal protein based on sequence analysis
YKL148C	SDH1	Succinate DeHydrogenase	1.8501	1	Flavoprotein subunit of succinate dehydrogenase; couples the oxidation of succinate to the transfer of electrons to ubiquinone as part of the TCA cycle and the mitochondrial respiratory chain; FAD binding to Sdh1p is required for the assembly of the succinate dehydrogenase subunits; mutations in human ortholog SDHA are associated with Leigh syndrome
YKL154W	SRP102	Signal Recognition Particle	1.31034	0.999996	Signal recognition particle (SRP) receptor beta subunit; involved in SRP-dependent protein targeting; anchors the alpha subunit, Srp101p to the ER membrane
YKL163W	PIR3	Protein containing Internal Repeats	1.60936	1	O-glycosylated covalently-bound cell wall protein; required for cell wall stability; expression is cell cycle regulated, peaking in M/G1 and also subject to regulation by the cell integrity pathway; coding sequence contains length polymorphisms in different strains; PIR3 has a paralog, HSP150, that arose from the whole genome duplication
YKL172W	EBP2	EBNA1-binding protein (homolog)	1.62749	0.998725	Required for 25S rRNA maturation and 60S ribosomal subunit assembly; localizes to the nucleolus and in foci along nuclear periphery; constituent of 66S pre-ribosomal particles; cooperates with Rrs1p and Mps3p to mediate telomere clustering by binding Sir4p, but is not involved in telomere tethering
YKL178C	STE3	STErile	1.24793	0.999594	Receptor for a factor pheromone; couples to MAP kinase cascade to mediate pheromone response; transcribed in alpha cells and required for mating by alpha cells, ligand bound receptors endocytosed and recycled to the plasma membrane; GPCR
YKL179C	COY1	CASP Of Yeast	1.24101	1	Golgi membrane protein with similarity to mammalian CASP; genetic interactions with GOS1 (encoding a Golgi snare protein) suggest a role in Golgi function
YKL185W	ASH1	Asymmetric Synthesis of HO	1.82018	1	Component of the Rpd3L histone deacetylase complex; zinc-finger inhibitor of HO transcription; mRNA is localized and translated in the distal tip of anaphase cells, resulting in accumulation of Ash1p in daughter cell nuclei and inhibition of HO expression; potential Cdc28p substrate
YKL186C	MTR2	Mrna TRansport	1.26303	0.999786	mRNA transport regulator; essential nuclear protein; Mex67p and Mtr2p form a mRNA export complex which binds to RNA
YKL217W	JEN1		1.90964	1	Monocarboxylate/proton symporter of the plasma membrane; transport activity is dependent on the pH gradient across the membrane; mediates high-affinity uptake of carbon sources lactate, pyuvate, and acetate, and also of the micronutrient selenite, whose structure mimics that of monocarboxylates; expression and localization are tightly regulated, with transcription repression, mRNA degradation, an…
YGR013W	SNU71	Small NUclear ribonucleoprotein associated	1.11664	0.999999	Component of U1 snRNP required for mRNA splicing via spliceosome; yeast specific, no metazoan counterpart
YGR009C	SEC9	SECretory	1.36296	1	t-SNARE protein required for secretory vesicle-plasma membrane fusion; similar to but not functionally redundant with Spo20p; interacts non-exocyst bound Sec6p; SNAP-25 homolog
YDR299W	BFR2	BreFeldin A Resistance	1.4344	0.998688	Component of the SSU and 90S preribosomes; involved in pre-18S rRNA processing; binds to U3 snoRNA and Mpp10p; multicopy suppressor of sensitivity to Brefeldin A; expression is induced during lag phase and also by cold shock
YGL011C	SCL1	Suppressor of Crl3 ts Lethality	1.23048	1	Alpha 1 subunit of the 20S proteasome; involved in the degradation of ubiquitinated substrates; 20S proteasome is the core complex of the 26S proteasome; essential for growth; detected in the mitochondria
YGL029W	CGR1	Coiled-coil Growth-Regulated	1.76081	0.98396	Protein involved in nucleolar integrity and processing of pre-rRNA; has a role in processing rRNA for the 60S ribosome subunit; transcript is induced in response to cytotoxic stress but not genotoxic stress; relocalizes from nucleus to nucleolus upon DNA replication stress
YGL037C	PNC1	Pyrazinamidase and NiCotinamidase	1.24854	1	Nicotinamidase that converts nicotinamide to nicotinic acid; part of the NAD(+) salvage pathway; required for life span extension by calorie restriction; lacks a peroxisomal targeting signal but is imported into peroxisomes via binding to Gpd1p; PNC1 expression responds to all known stimuli that extend replicative life span; protein increases in abundance and relative distribution to cytoplasmic …
YDR296W	MHR1	Mitochondrial Homologous Recombination	1.69302	1	Mitochondrial ribosomal protein of the large subunit; also involved in homologous recombination in mitochondria; required for recombination-dependent mtDNA partitioning; involved in stimulation of mitochondrial DNA replication in response to oxidative stress
YGL041W-A	DPC13	Delta-Psi dependent mitochondrial import and Cleavage protein of ~13 kDa	1.55459	1	Putative protein of unknown function; conserved in fungi; identified by expression profiling and mass spectrometry
YGL048C	RPT6	Regulatory Particle Triple-A protein, or Regulatory Particle Triphosphatase	1.36854	1	ATPase of the 19S regulatory particle of the 26S proteasome; one of six ATPases of the regulatory particle; involved in the degradation of ubiquitinated substrates; bound by ubiquitin-protein ligases Ubr1p and Ufd4p; localized mainly to the nucleus throughout the cell cycle; protein abundance increases in response to DNA replication stress
YGL054C	ERV14	ER Vesicle	1.15574	1	COPII-coated vesicle protein; involved in vesicle formation and incorporation of specific secretory cargo; required for the delivery of bud-site selection protein Axl2p and Nha1p antiporter to cell surface; related to Drosophila cornichon; ERV14 has a paralog, ERV15, that arose from the whole genome duplication
YGL062W	PYC1	PYruvate Carboxylase	1.44678	1	Pyruvate carboxylase isoform; cytoplasmic enzyme that converts pyruvate to oxaloacetate; differentially regulated than isoform Pyc2p; mutations in the human homolog are associated with lactic acidosis; PYC1 has a paralog, PYC2, that arose from the whole genome duplication
YGL078C	DBP3	Dead Box Protein	1.59128	1	RNA-Dependent ATPase, member of DExD/H-box family; involved in cleavage of site A3 within the ITS1 spacer during rRNA processing; not essential for growth, but deletion causes severe slow-growth phenotype
YGL080W	MPC1	Mitochondrial Pyruvate Carrier	1.39855	0.999082	Highly conserved subunit of mitochondrial pyruvate carrier (MPC); MPC is a mitochondrial inner membrane complex that mediates pyruvate uptake and comprises Mpc1p and Mpc2p during fermentative growth, or Mcp1p and Mpc3p during respiratory growth; null mutant displays slow growth that is complemented by expression of human or mouse ortholog; mutation in human ortholog MPC1 is associated with lactic…
YGL086W	MAD1	Mitotic Arrest-Deficient	1.89947	0.969152	Coiled-coil protein involved in spindle-assembly checkpoint; required for inhibition of karyopherin/importin Pse1p (aka Kap121p) upon spindle assembly checkpoint arrest; phosphorylated by Mps1p upon checkpoint activation which leads to inhibition of anaphase promoting complex activity; forms a complex with Mad2p; gene dosage imbalance between MAD1 and MAD2 leads to chromosome instability
YGL116W	CDC20	Cell Division Cycle	1.21573	0.999998	Activator of anaphase-promoting complex/cyclosome (APC/C); APC/C is required for metaphase/anaphase transition; directs ubiquitination of mitotic cyclins, Pds1p, and other anaphase inhibitors; cell-cycle regulated; potential Cdc28p substrate; relative distribution to the nucleus increases upon DNA replication stress
YNL067W	RPL9B	Ribosomal Protein of the Large subunit	1.51281	1	Ribosomal 60S subunit protein L9B; homologous to mammalian ribosomal protein L9 and bacterial L6; RPL9B has a paralog, RPL9A, that arose from a single-locus duplication
YGL148W	ARO2	AROmatic amino acid requiring	1.21115	1	Bifunctional chorismate synthase and flavin reductase; catalyzes the conversion of 5-enolpyruvylshikimate 3-phosphate (EPSP) to form chorismate, which is a precursor to aromatic amino acids; protein abundance increases in response to DNA replication stress
YGL163C	RAD54	RADiation sensitive	1.14613	1	DNA-dependent ATPase that stimulates strand exchange; modifies the topology of double-stranded DNA; involved in the recombinational repair of double-strand breaks in DNA during vegetative growth and meiosis; member of the SWI/SNF family of DNA translocases; forms nuclear foci upon DNA replication stress
YGL184C	STR3	Sulfur TRansfer	1.65772	1	Peroxisomal cystathionine beta-lyase; converts cystathionine into homocysteine; may be redox regulated by Gto1p; involved in the release of the aromatic thiol 3-mercaptohexanol during wine fermentation
YGL186C	TPN1	Transport of PyridoxiNe	1.17177	1	Plasma membrane pyridoxine (vitamin B6) transporter; member of the purine-cytosine permease subfamily within the major facilitator superfamily; proton symporter with similarity to Fcy21p, Fcy2p, and Fcy22p
YGL189C	RPS26A	Ribosomal Protein of the Small subunit	1.20367	1	Protein component of the small (40S) ribosomal subunit; homologous to mammalian ribosomal protein S26, no bacterial homolog; RPS26A has a paralog, RPS26B, that arose from the whole genome duplication; human homolog can partially complement an RPS26A, RPS26B double null mutant; mutations in the human gene are associated with Diamond-Blackfan anemia
YGL191W	COX13	Cytochrome c OXidase	1.15842	0.99839	Subunit VIa of cytochrome c oxidase; present in a subclass of cytochrome c oxidase complexes that may have a role in mimimizing generation of reactive oxygen species; not essential for cytochrome c oxidase activity but may modulate activity in response to ATP; required for assembly of Rcf2p into cytochrome c oxidase - cytochrome bc1 supercomplexes
YGL219C	MDM34	Mitochondrial Distribution and Morphology	1.1289	1	Mitochondrial component of the ERMES complex; links the ER to mitochondria and may promote inter-organellar calcium and phospholipid exchange as well as coordinating mitochondrial DNA replication and growth; required for mitophagy; ERMES complex is often co-localized with peroxisomes and with concentrated areas of pyruvate dehydrogenase
YGL222C	EDC1	Enhancer of mRNA DeCapping	1.70454	1	RNA-binding protein that activates mRNA decapping directly; binds to mRNA substrate and enhances activity of decapping proteins Dcp1p and Dcp2p; has a role in translation during heat stress; protein becomes more abundant and forms cytoplasmic foci in response to DNA replication stress; EDC1 has a paralog, EDC2, that arose from the whole genome duplication
YDR273W	DON1	DONut	1.43792	0.999602	Meiosis-specific component of the spindle pole body; subunit of the leading edge protein (LEP) complex (Ssp1-Ady3-Don1-Irc10) that forms a ring-like structure at the leading edge of the prospore membrane (PSM) during meiosis II; required for PSM growth and closure; DON1 has a paralog, CUE5, that arose from the whole genome
YER182W	FMP10	Found in Mitochondrial Proteome	1.44347	1	Putative protein of unknown function; the authentic, non-tagged protein is detected in highly purified mitochondria in high-throughput studies
YER154W	OXA1	cytochrome OXidase Activity	1.52838	1	Mitochondrial inner membrane insertase; mediates the insertion of both mitochondrial- and nuclear-encoded proteins from the matrix into the inner membrane; also has a role in insertion of carrier proteins into the inner membrane; acts as a voltage-gated ion channel, activated by substrate peptides; interacts with mitochondrial ribosomes; conserved from bacteria to animals
YER146W	LSM5	Like SM	1.30256	0.99998	Lsm (Like Sm) protein; part of heteroheptameric complexes (Lsm2p-7p and either Lsm1p or 8p): cytoplasmic Lsm1p complex involved in mRNA decay; nuclear Lsm8p complex part of U6 snRNP and possibly involved in processing tRNA, snoRNA, and rRNA
YER131W	RPS26B	Ribosomal Protein of the Small subunit	1.98966	1	Protein component of the small (40S) ribosomal subunit; homologous to mammalian ribosomal protein S26, no bacterial homolog; RPS26B has a paralog, RPS26A, that arose from the whole genome duplication; human homolog can partially complement an RPS26A, RPS26B double null mutant; mutations in the human gene are associated with Diamond-Blackfan anemia
YER124C	DSE1	Daughter Specific Expression	1.50377	1	Daughter cell-specific protein; may regulate cross-talk between the mating and filamentation pathways; deletion affects cell separation after division and sensitivity to alpha-factor and drugs affecting the cell wall; relocalizes from bud neck to cytoplasm upon DNA replication stress
YER112W	LSM4	Like SM	1.66985	0.998055	Lsm (Like Sm) protein; part of heteroheptameric complexes (Lsm2p-7p and either Lsm1p or 8p): cytoplasmic Lsm1p complex involved in mRNA decay; nuclear Lsm8p complex part of U6 snRNP and possibly involved in processing tRNA, snoRNA, and rRNA; forms cytoplasmic foci upon DNA replication stress
YDR515W	SLF1	SuLFide production	1.62882	0.999569	RNA binding protein that associates with polysomes; may be involved in regulating mRNA translation; involved in the copper-dependent mineralization of copper sulfide complexes on cell surface in cells cultured in copper salts; SLF1 has a paralog, SRO9, that arose from the whole genome duplication; protein abundance increases in response to DNA replication stress
YER092W	IES5	Ino Eighty Subunit	1.42626	1	Non-essential INO80 chromatin remodeling complex subunit; deletion affects telomere maintenance via recombination
YER089C	PTC2	Phosphatase Two C	1.03953	0.993468	Type 2C protein phosphatase (PP2C); dephosphorylates Hog1p to limit maximal osmostress induced kinase activity; dephosphorylates Ire1p to downregulate the unfolded protein response; dephosphorylates Cdc28p; inactivates the DNA damage checkpoint; PTC2 has a paralog, PTC3, that arose from the whole genome duplication
YER074W-A	YOS1	Yip One Suppressor	1.27563	0.999999	Integral membrane protein required for ER to Golgi transport; localized to the Golgi, the ER, and COPII vesicles; interacts with Yip1p and Yif1p
YIL069C	RPS24B	Ribosomal Protein of the Small subunit	1	1	Protein component of the small (40S) ribosomal subunit; homologous to mammalian ribosomal protein S24, no bacterial homolog; RPS24B has a paralog, RPS24A, that arose from the whole genome duplication
YER073W	ALD5	ALdehyde Dehydrogenase	1.22707	1	Mitochondrial aldehyde dehydrogenase; involved in regulation or biosynthesis of electron transport chain components and acetate formation; activated by K+; utilizes NADP+ as the preferred coenzyme; constitutively expressed
YER058W	PET117	PETite colonies	1.51457	1	Assembly factor that couples heme a synthesis to complex IV assembly; regulates the oligomerization state of the Cox15p heme a synthase, and couples this to the assembly of the cytochrome C oxidase complex (complex IV)
YER056C-A	RPL34A	Ribosomal Protein of the Large subunit	1.23607	0.999999	Ribosomal 60S subunit protein L34A; homologous to mammalian ribosomal protein L34, no bacterial homolog; RPL34A has a paralog, RPL34B, that arose from the whole genome duplication
YER055C	HIS1	HIStidine	1.27753	1	ATP phosphoribosyltransferase; a hexameric enzyme, catalyzes the first step in histidine biosynthesis; mutations cause histidine auxotrophy and sensitivity to Cu, Co, and Ni salts; transcription is regulated by general amino acid control
YER052C	HOM3	HOMoserine requiring	1.72499	1	Aspartate kinase (L-aspartate 4-P-transferase); cytoplasmic enzyme that catalyzes the first step in the common pathway for methionine and threonine biosynthesis; expression regulated by Gcn4p and the general control of amino acid synthesis
YER050C	RSM18	Ribosomal Small subunit of Mitochondria	1.82597	0.99998	Mitochondrial ribosomal protein of the small subunit; has similarity to E. coli S18 ribosomal protein
YER033C	ZRG8	Zinc Regulated Gene	1.19202	1	Protein of unknown function; authentic, non-tagged protein is detected in highly purified mitochondria in high-throughput studies; GFP-fusion protein is localized to the cytoplasm; transcription induced under conditions of zinc deficiency
YER029C	SMB1	SmB/B' homolog	1.89413	1	Core Sm protein Sm B; part of heteroheptameric complex (with Smd1p, Smd2p, Smd3p, Sme1p, Smx3p, and Smx2p) that is part of the spliceosomal U1, U2, U4, and U5 snRNPs; homolog of human Sm B and Sm B'
YER019C-A	SBH2	Sec61 beta homolog 2	1.60646	1	Ssh1p-Sss1p-Sbh2p complex component; involved in protein translocation into the endoplasmic reticulum; SBH2 has a paralog, SBH1, that arose from the whole genome duplication
YER018C	SPC25	Spindle Pole Component	1.42321	0.999113	Component of the kinetochore-associated Ndc80 complex; involved in chromosome segregation, spindle checkpoint activity, and kinetochore clustering; evolutionarily conserved; other members include Ndc80p, Nuf2p, Spc24p, and Spc25p
YEL007W	MIT1	Muc1 expressed Independent of TEC1	1.6578	1	Transcriptional regulator of pseudohyphal growth; protein with sequence similarity to S. pombe gti1+ (gluconate transport inducer 1) and C. albicans Wor1
YEL011W	GLC3	GLyCogen	1.84815	1	Glycogen branching enzyme, involved in glycogen accumulation; green fluorescent protein (GFP)-fusion protein localizes to the cytoplasm in a punctate pattern; relocalizes from nucleus to cytoplasmic foci upon DNA replication stress; glycogen accumulation defect of the null mutant is functionally complemented by human GBE1, which is associated with glycogen storage disease
YEL012W	UBC8	UBiquitin-Conjugating	1.15497	0.999439	Ubiquitin-conjugating enzyme that regulates gluconeogenesis; negatively regulates gluconeogenesis by mediating the glucose-induced ubiquitination of fructose-1,6-bisphosphatase (FBPase); cytoplasmic enzyme that catalyzes the ubiquitination of histones in vitro
YEL040W	UTR2	Unidentified TRanscript	1.09954	0.981093	Chitin transglycosylase; functions in the transfer of chitin to beta(1-6) and beta(1-3) glucans in the cell wall; similar to and functionally redundant with Crh1; glycosylphosphatidylinositol (GPI)-anchored protein localized to bud neck
YDR032C	PST2	Protoplasts-SecreTed	1.15101	1	Protein with similarity to a family of flavodoxin-like proteins; induced by oxidative stress in a Yap1p dependent manner; the authentic, non-tagged protein is detected in highly purified mitochondria in high-throughput studies; protein abundance increases in response to DNA replication stress; PST2 has a paralog, RFS1, that arose from the whole genome duplication
YDR031W	MIX14	Mitochondrial Intermembrane space CX(n)C motif protein	1.31762	1	Mitochondrial intermembrane space protein of unknown function; required for normal oxygen consumption; contains twin cysteine-x9-cysteine motifs; protein abundance increases in response to DNA replication stress
YDR019C	GCV1	GlyCine cleaVage	1	1	T subunit of the mitochondrial glycine decarboxylase complex; glycine decarboxylase is required for the catabolism of glycine to 5,10-methylene-THF; expression is regulated by levels of levels of 5,10-methylene-THF in the cytoplasm
YDR002W	YRB1	Yeast Ran Binder	1.15538	1	Ran GTPase binding protein; involved in nuclear protein import and RNA export, ubiquitin-mediated protein degradation during the cell cycle; shuttles between the nucleus and cytoplasm; is essential; homolog of human RanBP1
YDR513W	GRX2	GlutaRedoXin	1.12356	1	Cytoplasmic glutaredoxin; thioltransferase, glutathione-dependent disulfide oxidoreductase involved in maintaining redox state of target proteins, also exhibits glutathione peroxidase activity, expression induced in response to stress; GRX2 has two in-frame start codons resulting in a shorter isoform that is retained in the cytosol and a longer form translocated to the mitochondrial matrix; GRX2 …
YDL007W	RPT2	Regulatory Particle Triple-A protein, or Regulatory Particle Triphosphatase	1.75214	1	ATPase of the 19S regulatory particle of the 26S proteasome; one of six ATPases of the regulatory particle; involved in the degradation of ubiquitinated substrates; required for normal peptide hydrolysis by the core 20S particle; N-myristoylation of Rpt2p at Gly2 is involved in regulating the proper intracellular distribution of proteasome activity by controlling the nuclear localization of the 2…
YDL039C	PRM7	Pheromone-Regulated Membrane protein	1.64386	0.999988	Pheromone-regulated protein; predicted to have one transmembrane segment; promoter contains Gcn4p binding elements; in W303 strain one continuous open reading frame comprising of YDL037C, the intergenic region and YDL039C encodes the IMI1
YDL053C	PBP4	Pbp1p Binding Protein	1.95533	1	Pbp1p binding protein; interacts strongly with Pab1p-binding protein 1 (Pbp1p) in the yeast two-hybrid system; also interacts with Lsm12p in a copurification assay; relative distribution to the nucleus increases upon DNA replication stress
YMR296C	LCB1	Long-Chain Base	1.70261	1	Component of serine palmitoyltransferase; responsible along with Lcb2p for the first committed step in sphingolipid synthesis, which is the condensation of serine with palmitoyl-CoA to form 3-ketosphinganine
YDL055C	PSA1		1.32881	1	GDP-mannose pyrophosphorylase (mannose-1-phosphate guanyltransferase); synthesizes GDP-mannose from GTP and mannose-1-phosphate in cell wall biosynthesis; required for normal cell wall structure
YDL072C	YET3	Yeast Endoplasmic reticulum Transmembrane protein	1.07751	1	Protein of unknown function; YET3 null mutant decreases the level of secreted invertase; homolog of human BAP31 protein; protein abundance increases in response to DNA replication stress
YDL075W	RPL31A	Ribosomal Protein of the Large subunit	1.54569	1	Ribosomal 60S subunit protein L31A; associates with karyopherin Sxm1p; loss of both Rpl31p and Rpl39p confers lethality; homologous to mammalian ribosomal protein L31, no bacterial homolog; RPL31A has a paralog, RPL31B, that arose from the whole genome duplication
YDL085C-A			1.42884	0.999663	Putative protein of unknown function; green fluorescent protein (GFP)-fusion protein localizes to the cytoplasm and nucleus
YDL092W	SRP14	Signal Recognition Particle	1.32862	0.999361	Signal recognition particle (SRP) subunit; interacts with the RNA component of SRP to form the Alu domain, which is the region of SRP responsible for arrest of nascent chain elongation during membrane targeting; homolog of mammalian SRP14
YMR291W	TDA1	Topoisomerase I Damage Affected	1.30933	1	Protein kinase of unknown cellular role; green fluorescent protein (GFP)-fusion protein localizes to the cytoplasm and nucleus; null mutant is sensitive to expression of the top1-T722A allele; not an essential gene; relocalizes from nucleus to cytoplasm upon DNA replication stress
YDL101C	DUN1	DNA-damage UNinducible	1.65535	1	Cell-cycle checkpoint S/T protein kinase; required for transient G2/M arrest after DNA damage, damage-induced transcription, and nuclear-to-cytoplasmic redistribution of Rnr2p-Rnr4p after genotoxic stress and iron deprivation; phosphorylates repair protein Rad55p, transcriptional repressor Sml1p, superoxide dismutase, and ribonucleotide reductase inhibitors Crt1p and Dif1p; functions in the Mec1p…
YDR511W	SDH7	Succinate DeHydrogenase	1.11809	1	Mitochondrial protein involved in assembly of succinate dehydrogenase; has a role in maturation of the Sdh2p subunit; localized to the mitochondrial intermembrane space; required for acetate utilization and gluconeogenesis; mutation in Drosophila ortholog SDHAF3 causes reduced succinate dehydrogenase activity and neuronal and muscular dysfunction; member of the LYR protein family
YDL126C	CDC48	Cell Division Cycle	1.11126	1	AAA ATPase; subunit of polyUb-selective segregase complex involved in ERAD, INM-associated degradation (INMAD), mitotic spindle disassembly, macroautophagy, PMN, ribosome-associated degradation, ribophagy, homotypic ER membrane fusion, SCF complex disassembly, cell wall integrity during heat stress, and telomerase regulation; mobilizes membrane-anchored transcription factors by regulated Ub/prote…
YDL129W			1.45251	0.973399	Protein of unknown function; green fluorescent protein (GFP)-fusion protein localizes to the cytoplasm and the nucleus; YDL129W is not an essential gene; relative distribution to the nucleus increases upon DNA replication stress
YDL130W	RPP1B	Ribosomal Protein P1 Beta	1.38209	1	Ribosomal protein P1 beta; component of the ribosomal stalk, which is involved in interaction of translational elongation factors with ribosome; free (non-ribosomal) P1 stimulates the phosphorylation of the eIF2 alpha subunit (Sui2p) by Gcn2p; accumulation is regulated by phosphorylation and interaction with the P2 stalk component
YDL136W	RPL35B	Ribosomal Protein of the Large subunit	1.19384	1	Ribosomal 60S subunit protein L35B; homologous to mammalian ribosomal protein L35 and bacterial L29; RPL35B has a paralog, RPL35A, that arose from the whole genome duplication
YDL148C	NOP14	NucleOlar Protein	1.2109	0.980489	Nucleolar protein; forms a complex with Noc4p that mediates maturation and nuclear export of 40S ribosomal subunits; also present in the small subunit processome complex, which is required for processing of pre-18S rRNA
YMR286W	MRPL33	Mitochondrial Ribosomal Protein, Large subunit	1.69032	1	Mitochondrial ribosomal protein of the large subunit
YDL165W	CDC36	Cell Division Cycle	1.074	0.999998	Component of the CCR4-NOT core complex, involved in mRNA decapping; this complex has multiple roles in regulating mRNA levels including regulation of transcription and destabilizing mRNAs through deadenylation; basal transcription factor
YDL168W	SFA1	Sensitive to FormAldehyde	1.93773	1	Bifunctional alcohol dehydrogenase and formaldehyde dehydrogenase; formaldehyde dehydrogenase activity is glutathione-dependent; functions in formaldehyde detoxification and formation of long chain and complex alcohols, regulated by Hog1p-Sko1p; protein abundance increases in response to DNA replication stress
YDL181W	INH1	INHibitor (of F1F0-ATPase)	1.84202	1	Protein that inhibits ATP hydrolysis by the F1F0-ATP synthase; inhibitory function is enhanced by stabilizing proteins Stf1p and Stf2p; has a calmodulin-binding motif and binds calmodulin in vitro; INH1 has a paralog, STF1, that arose from the whole genome duplication
YDL202W	MRPL11	Mitochondrial Ribosomal Protein, Large subunit	1.98272	1	Mitochondrial ribosomal protein of the large subunit; localizes to vacuole in response to H2O2
YDL205C	HEM3	HEMe biosynthesis	1.16133	0.999996	Porphobilinogen deaminase; catalyzes the conversion of 4-porphobilinogen to hydroxymethylbilane, the third step in heme biosynthesis; localizes to the cytoplasm and nucleus; expression is regulated by Hap2p-Hap3p, but not by levels of heme; human homolog HMBS can complement yeast mutant and allow growth of haploid null after sporulation of a heterozygous diploid
YDL208W	NHP2	Non-Histone Protein	1.52947	1	Protein related to mammalian high mobility group (HMG) proteins; nuclear protein; essential for function of H/ACA-type snoRNPs, which are involved in 18S rRNA processing
YDL213C	NOP6	NucleOlar Protein	1.68946	0.999629	rRNA-binding protein required for 40S ribosomal subunit biogenesis; contains an RNA recognition motif (RRM); hydrophilin essential to overcome the stress of the desiccation-rehydration process; NOP6 may be a fungal-specific gene as no homologs have been yet identified in higher eukaryotes
YDL225W	SHS1	Seventh Homolog of Septin	1.33518	0.999969	Component of the septin ring that is required for cytokinesis; present at the ends of rod-like septin hetero-oligomers; C-terminal extension is important for recruitment of Bni5p to the mother-bud neck, which in turn is required for Myo1p recruitment and cytokinesis; undergoes sumoylation and phosphorylation during mitosis; protein abundance increases in response to DNA replication stress
YDL230W	PTP1	Protein Tyrosine Phosphatase	1.32636	1	Phosphotyrosine-specific protein phosphatase; dephosphorylates a broad range of substrates in vivo, including Fpr3p; localized to the cytoplasm and the mitochondria; proposed to be a negative regulator of filamentation
YNL331C	AAD14	Aryl-Alcohol Dehydrogenase	1.37594	0.969588	Putative aryl-alcohol dehydrogenase; similar to P. chrysosporium aryl-alcohol dehydrogenase; mutational analysis has not yet revealed a physiological role; members of the AAD gene family comprise three pairs (AAD3 + AAD15, AAD6/AAD16 + AAD4, AAD10 + AAD14) whose two genes are more related to one another than to other members of the family
YHL036W	MUP3	Methionine UPtake	1.73969	0.999916	Low affinity methionine permease; similar to Mup1p
YHL034C	SBP1		1.436	1	Protein that binds eIF4G and has a role in repression of translation; has an RGG motif; found in cytoplasmic P bodies; binds to mRNAs under glucose starvation stress, most often in the 5' UTR; found associated with small nucleolar RNAs snR10 and snR11; SBP1 has a paralog, RNP1, that arose from the whole genome duplication
YMR276W	DSK2		1.5639	0.962215	Nuclear-enriched ubiquitin-like polyubiquitin-binding protein; required for spindle pole body (SPB) duplication and for transit through the G2/M phase of the cell cycle; involved in proteolysis; interacts with the proteasome; protein abundance increases in response to DNA replication stress
YHL002W	HSE1	Has Symptoms of class E mutants; resembles Hbp, Stam and East	1.1035	1	Subunit of the endosomal Vps27p-Hse1p complex; complex is required for sorting of ubiquitinated membrane proteins into intralumenal vesicles prior to vacuolar degradation, as well as for recycling of Golgi proteins and formation of lumenal membranes
YGR215W	RSM27	Ribosomal Small subunit of Mitochondria	1.63346	1	Mitochondrial ribosomal protein of the small subunit
YGR209C	TRX2	ThioRedoXin	1.22637	1	Cytoplasmic thioredoxin isoenzyme; part of thioredoxin system which protects cells against oxidative and reductive stress; forms LMA1 complex with Pbi2p; acts as a cofactor for Tsa1p; required for ER-Golgi transport and vacuole inheritance; with Trx1p, facilitates mitochondrial import of small Tims Tim9p, Tim10p, Tim13p by maintaining them in reduced form; abundance increases under DNA replicatio…
YGR204W	ADE3	ADEnine requiring	1.38095	1	Cytoplasmic trifunctional enzyme C1-tetrahydrofolate synthase; involved in single carbon metabolism and required for biosynthesis of purines, thymidylate, methionine, and histidine; null mutation causes auxotrophy for adenine and histidine
YGR202C	PCT1	Phosphocholine CytidylylTransferase	1.06024	1	Cholinephosphate cytidylyltransferase; a rate-determining enzyme of the CDP-choline pathway for phosphatidylcholine synthesis, inhibited by Sec14p, activated upon lipid-binding; contains an element within the regulatory domain involved in both silencing and activation of enzymatic activity
YGR197C	SNG1		1.43857	1	Protein involved in resistance to nitrosoguanidine and 6-azauracil; expression is regulated by transcription factors involved in multidrug resistance; SNG1 has a paralog, YJR015W, that arose from the whole genome duplication
YGR185C	TYS1	TYrosyl-tRNA Synthetase	1.12029	0.998687	Cytoplasmic tyrosyl-tRNA synthetase; required for cytoplasmic protein synthesis; interacts with positions 34 and 35 of the tRNATyr anticodon; mutations in human ortholog YARS are associated with Charcot-Marie-Tooth (CMT) neuropathies; human ortholog YARS functionally complements the heat sensitivity of a ts allele; protein abundance increases in response to DNA replication stress
YGR181W	TIM13	Translocase of the Inner Mitochondrial membrane	1.45251	0.996741	Mitochondrial intermembrane space protein; forms a complex with Tim8p that delivers a subset of hydrophobic proteins to the TIM22 complex for insertion into the inner membrane
YDR507C	GIN4	Growth Inhibitory	1.89872	1	Protein kinase involved in bud growth and assembly of the septin ring; proposed to have kinase-dependent and kinase-independent activities; undergoes autophosphorylation; similar to Hsl1p; GIN4 has a paralog, KCC4, that arose from the whole genome duplication
YGR148C	RPL24B	Ribosomal Protein of the Large subunit	1.68729	1	Ribosomal 60S subunit protein L24B; not essential for translation but may be required for normal translation rate; homologous to mammalian ribosomal protein L24, no bacterial homolog; RPL24B has a paralog, RPL24A, that arose from the whole genome duplication
YGR135W	PRE9	PRoteinase yscE	1.10121	1	Alpha 3 subunit of the 20S proteasome; the only nonessential 20S subunit; may be replaced by the alpha 4 subunit (Pre6p) under stress conditions to create a more active proteasomal isoform
YGR124W	ASN2	ASparagiNe requiring	1.40125	1	Asparagine synthetase; catalyzes the synthesis of L-asparagine from L-aspartate in the asparagine biosynthetic pathway; ASN2 has a paralog, ASN1, that arose from the whole genome duplication
YGR119C	NUP57	NUclear Pore	1.19994	1	FG-nucleoporin component of central core of the nuclear pore complex; contributes directly to nucleocytoplasmic transport and maintenance of the nuclear pore complex (NPC) permeability barrier; found in stable complex with Nic96p and two other FG-nucleoproteins (Nsp1p and Nup49p)
YGR105W	VMA21	Vacuolar Membrane Atpase	1.45943	0.999983	Integral membrane protein required for V-ATPase function; not an actual component of the vacuolar H+-ATPase (V-ATPase) complex; diverged ortholog of human XMEA (X-linked Myopathy with Excessive Autophagy); functions in the assembly of the V-ATPase; localized to the yeast endoplasmic reticulum (ER)
YGR103W	NOP7	NucleOlar Protein	1.47107	0.999998	Component of several different pre-ribosomal particles; forms a complex with Ytm1p and Erb1p that is required for maturation of the large ribosomal subunit; required for exit from G<sub>0</sub> and the initiation of cell proliferation
YGR092W	DBF2	DumbBell Former	1.0614	0.963466	Ser/Thr kinase involved in transcription and stress response; functions as part of a network of genes in exit from mitosis; localization is cell cycle regulated; activated by Cdc15p during the exit from mitosis; also plays a role in regulating the stability of SWI5 and CLB2 mRNAs; phosphorylates Chs2p to regulate primary septum formation and Hof1p to regulate cytokinesis; DBF2 has a paralog, DBF2…
YGR086C	PIL1	Phosphorylation Inhibited by Long chain bases	1.22474	1	Eisosome core component; eisosomes are large immobile cell cortex structures associated with endocytosis; detected in phosphorylated state in mitochondria; phosphorylated on Thr233 upon Pkc1p hyperactivation in a Slt2p MAPK-dependent fashion; null mutant shows activation of Pkc1p/Ypk1p stress resistance pathways; member of BAR domain family; protein increases in abundance and relocalizes from pla…
YGR084C	MRP13	Mitochondrial Ribosomal Protein	1.30256	1	Mitochondrial ribosomal protein of the small subunit
YGR083C	GCD2	General Control Derepressed	1.33101	0.988271	Delta subunit of the translation initiation factor eIF2B; the guanine-nucleotide exchange factor for eIF2; activity subsequently regulated by phosphorylated eIF2; first identified as a negative regulator of GCN4 expression
YGR067C			1.70361	1	Putative protein of unknown function; contains a zinc finger motif similar to that of Adr1p
YGR053C	MCO32	Mitochondrial Class One protein of 32 kDa	1.79355	1	Putative protein of unknown function
YGR048W	UFD1	Ubiquitin Fusion Degradation protein	1.35908	1	Substrate-recruiting cofactor of the Cdc48p-Npl4p-Ufd1p segregase; polyubiquitin binding protein that assists in the dislocation of misfolded, ERAD substrates that are subsequently delivered to the proteasome for degradation; involved in regulated destruction of ER membrane proteins such as HMG-CoA reductase (Hmg1/2p) and cytoplasmic proteins (Fbp1p); involved in mobilizing membrane bound transcr…
YGR043C	NQM1	Non-Quiescent Mutant	1.80047	1	Transaldolase of unknown function; transcription is repressed by Mot1p and induced by alpha-factor and during diauxic shift; NQM1 has a paralog, TAL1, that arose from the whole genome duplication
YPR192W	AQY1	AQuaporin from Yeast	1.77052	1	Spore-specific water channel; mediates the transport of water across cell membranes, developmentally controlled; may play a role in spore maturation, probably by allowing water outflow, may be involved in freeze tolerance
YMR255W	GFD1	Good For Dbp5p	1.74908	1	Coiled-coiled protein of unknown function; identified as a high-copy suppressor of a dbp5 mutation; protein abundance increases in response to DNA replication stress
YLL027W	ISA1	Iron Sulfur Assembly	1.30778	1	Protein required for maturation of mitochondrial [4Fe-4S] proteins; functions in a complex with Isa2p and possibly Iba57p; isa1 deletion causes loss of mitochondrial DNA and respiratory deficiency; depletion reduces growth on nonfermentable carbon sources; functional ortholog of bacterial A-type ISC proteins; human ISCA1 can complement isa1 null mutant
YLL024C	SSA2	Stress-Seventy subfamily A	1.78689	1	HSP70 family ATP-binding protein; involved in protein folding, vacuolar import of proteins; required for ubiquitin-dependent degradation of short-lived proteins; associated with chaperonin-containing T-complex; 98% identical to paralog Ssa1p with distinct functional specificity in propagation of yeast [URE3] prions and vacuolar-mediated degradation of gluconeogenesis enzymes; binds tRNA, has role…
YLL018C	DPS1		1.20732	1	Aspartyl-tRNA synthetase, primarily cytoplasmic; homodimeric enzyme that catalyzes the specific aspartylation of tRNA(Asp); class II aminoacyl tRNA synthetase; binding to its own mRNA may confer autoregulation; shares five highly conserved amino acids with human that when mutated cause leukoencephalopathy characterized by hypomyelination with brain stem and spinal cord involvement and leg spastic…
YLR009W	RLP24	Ribosomal-Like Protein	1.56828	1	Essential protein required for ribosomal large subunit biogenesis; associated with pre-60S ribosomal subunits; stimulates the ATPase activity of Afg2p, which is required for release of Rlp24p from the pre-60S particle; has similarity to Rpl24Ap and Rpl24Bp
YLR026C	SED5	Suppressor of Erd2 Deletion	1.02106	0.991989	cis-Golgi t-SNARE syntaxin; required for vesicular transport between the ER and the Golgi complex; binds at least 9 SNARE proteins
YMR244C-A	COA6	Cytochrome Oxidase Assembly	1.11321	0.999998	Protein involved in cytochrome c oxidase (Complex IV) assembly; involved in delivery of copper to Complex IV; also required for efficient formation of respiratory supercomplexes comprised of Complexes III and IV; localizes to the mitochondrial intermembrane space; ortholog implicated in cardiac defects in zebrafish and human; transcription is induced in response to the DNA-damaging agent MMS; pro…
YLR043C	TRX1	ThioRedoXin	1.40276	1	Cytoplasmic thioredoxin isoenzyme; part of thioredoxin system which protects cells against oxidative and reductive stress; forms LMA1 complex with Pbi2p; acts as a cofactor for Tsa1p; required for ER-Golgi transport and vacuole inheritance; with Trx2p, facilitates mitochondrial import of small Tims Tim9p, Tim10p, Tim13p by maintaining them in reduced form; abundance increases iunder DNA replicati…
YLR061W	RPL22A	Ribosomal Protein of the Large subunit	1.16872	0.999998	Ribosomal 60S subunit protein L22A; required for translation of long 5' UTR of IME1 mRNA and meiotic entry; required for the oxidative stress response, pseudohyphal and invasive growth; homologous to mammalian ribosomal protein L22, no bacterial homolog; RPL22A has a paralog, RPL22B, that arose from the whole genome duplication
YLR064W	PER33	Pore and ER protein, 33 kDa	1.50524	1	Protein that localizes to the endoplasmic reticulum; also associates with the nuclear pore complex; deletion extends chronological lifespan; highly conserved across species, orthologous to human TMEM33 and paralogous to Pom33p; protein abundance increases in response to DNA replication stress
YLR074C	BUD20	BUD site selection	1.41504	1	C2H2-type zinc finger protein required for ribosome assembly; shuttling factor which associates with pre-60S particles in the nucleus, accompanying them to the cytoplasm; cytoplasmic dissociation of Bud20p requires Drg1p; N-terminus harbors a nuclear localization signal (NLS) and a nuclear export signal (NES); cytoplasmic Bud20p is reimported by Kap123-dependent pathway; involved in bud-site sele…
YLR095C	IOC2	Iswi One Complex	1.01012	0.997911	Subunit of the Isw1b complex; exhibits nucleosome-stimulated ATPase activity and acts within coding regions to coordinate transcription elongation with termination and processing; contains a PHD finger motif; other complex members are Isw1p and Ioc4p
YLR109W	AHP1	Alkyl HydroPeroxide reductase	1.65368	1	Thiol-specific peroxiredoxin; reduces hydroperoxides to protect against oxidative damage; function in vivo requires covalent conjugation to Urm1p
YLR115W	CFT2	Cleavage Factor Two	1.08616	1	Subunit of the mRNA cleavage and polyadenlylation factor (CPF); required for pre-mRNA cleavage, polyadenylation and poly(A) site recognition, 43% similarity with the mammalian CPSF-100 protein.
YLR131C	ACE2	Activator of CUP1 Expression	1.64909	1	Transcription factor required for septum destruction after cytokinesis; phosphorylation by Cbk1p blocks nuclear exit during M/G1 transition, causing localization to daughter cell nuclei, and also increases Ace2p activity; phosphorylation by Cdc28p and Pho85p prevents nuclear import during cell cycle phases other than cytokinesis; part of RAM network that regulates cellular polarity and morphogene…
YNL138W	SRV2	Suppressor of RasVal19	1.03693	1	CAP (cyclase-associated protein); N-terminus binds adenylate cyclase and facilitates activation by RAS; N-terminus forms novel hexameric star-shaped shuriken structures that directly catalyze cofilin-mediated severing of actin filaments; C-terminus binds and recycles cofilin bound, ADP-actin monomers, facilitating regulation of actin dynamics and cell morphogenesis; N- and C-termini can function …
YNL134C			1.73733	1	NADH-dependent aldehyde reductase, involved in detoxification of furfural; expression is up-regulated in the presence of furfural and 5-hydroxymethylfurfural, which are compounds generated during lignocellulosic biomass pre-treatment; green fluorescent protein (GFP)-fusion protein localizes to both the cytoplasm and nucleus; protein abundance increases in response to DNA replication stress
YNL133C	FYV6	Function required for Yeast Viability	1.42561	0.961251	Protein of unknown function; required for survival upon exposure to K1 killer toxin; proposed to regulate double-strand break repair via non-homologous end-joining
YNL121C	TOM70	Translocase of the Outer Mitochondrial membrane	1.40537	1	Component of the TOM (translocase of outer membrane) complex; involved in the recognition and initial import steps for all mitochondrially directed proteins; acts as a receptor for incoming precursor proteins; TOM70 has a paralog, TOM71, that arose from the whole genome duplication
YNL117W	MLS1	MaLate Synthase	1.29667	1	Malate synthase, enzyme of the glyoxylate cycle; involved in utilization of non-fermentable carbon sources; expression is subject to carbon catabolite repression; localizes in peroxisomes during growth on oleic acid, otherwise cytosolic; can accept butyryl-CoA as acyl-CoA donor in addition to traditional substrate acetyl-CoA
YNL113W	RPC19	RNA Polymerase C	1.19265	1	RNA polymerase subunit AC19; common to RNA polymerases I and III
YNL110C	NOP15	NucleOlar Protein	1.1822	0.955622	Constituent of 66S pre-ribosomal particles; involved in 60S ribosomal subunit biogenesis; localizes to both nucleolus and cytoplasm
YMR230W	RPS10B	Ribosomal Protein of the Small subunit	1.34223	1	Protein component of the small (40S) ribosomal subunit; homologous to mammalian ribosomal protein S10, no bacterial homolog; RPS10B has a paralog, RPS10A, that arose from the whole genome duplication; mutations in the human homolog associated with Diamond-Blackfan anemia
YNL084C	END3	ENDocytosis defective	1.09795	1	EH domain-containing protein involved in endocytosis; actin cytoskeletal organization and cell wall morphogenesis; forms a complex with Sla1p and Pan1p
YMR227C	TAF7	TATA binding protein-Associated Factor	1.2854	0.999998	TFIID subunit (67 kDa); involved in RNA polymerase II transcription initiation
YNL059C	ARP5	Actin-Related Protein	1.55769	0.999509	Nuclear actin-related protein involved in chromatin remodeling; component of chromatin-remodeling enzyme complexes; promotes nucleosome shifts in the 3 prime direction
YNL055C	POR1	PORin	1.63311	1	Mitochondrial porin (voltage-dependent anion channel); outer membrane protein required for maintenance of mitochondrial osmotic stability and mitochondrial membrane permeability; couples the glutathione pools of the intermembrane space (IMS) and the cytosol; interacts with Om45 and Om14 in the outer membrane; phosphorylated; protein abundance increases in response to DNA replication stress
YNL051W	COG5	Conserved Oligomeric Golgi complex	1.20945	0.999997	Component of the conserved oligomeric Golgi complex; a cytosolic tethering complex (Cog1p through Cog8p) that functions in protein trafficking to mediate fusion of transport vesicles to Golgi compartments
YNL050C			1.51245	0.999041	Putative protein of unknown function; YNL050c is not an essential gene
YMR225C	MRPL44	Mitochondrial Ribosomal Protein, Large subunit	1.2003	0.999723	Mitochondrial ribosomal protein of the large subunit; protein abundance increases in response to DNA replication stress
YNL039W	BDP1	B Double Prime	1.27191	1	Essential subunit of RNA polymerase III transcription factor (TFIIIB); TFIIIB is involved in transcription of genes encoding tRNAs, 5S rRNA, U6 snRNA, and other small RNAs
YNL037C	IDH1	Isocitrate DeHydrogenase	1.63675	1	Subunit of mitochondrial NAD(+)-dependent isocitrate dehydrogenase; complex catalyzes the oxidation of isocitrate to alpha-ketoglutarate in the TCA cycle
YNL015W	PBI2	Proteinase B Inhibitor	1.2671	0.999997	Cytosolic inhibitor of vacuolar proteinase B (PRB1); required for efficient vacuole inheritance; with thioredoxin forms protein complex LMA1, which assists in priming SNARE molecules and promotes vacuole fusion; protein abundance increases in response to DNA replication stress
YMR222C	FSH2	Family of Serine Hydrolases	1.44478	0.999998	Putative serine hydrolase that localizes to the cytoplasm; sequence is similar to S. cerevisiae Fsh1p and Fsh3p and the human candidate tumor suppressor OVCA2
YNL002C	RLP7	Ribosomal-Like Protein	1.3505	0.999997	Nucleolar protein similar to large ribosomal subunit L7 proteins; constituent of 66S pre-ribosomal particles; plays an essential role in processing of precursors to the large ribosomal subunit RNAs; binds junction of ITS2 and ITS2-proximal stem between the 3' end of 5.8S rRNA and the 5' end of 25S rRNA
YNL001W	DOM34	Duplication Of Multilocus region	1.11784	0.999853	Protein that facilitates ribosomal subunit dissociation; Dom34-Hbs1 complex and Rli1p have roles in dissociating inactive ribosomes to facilitate translation restart, particularly ribosomes stalled in 3' UTRs; required for RNA cleavage in no-go decay, but reports conflict on endonuclease activity; Pelota ortholog; protein abundance increases in response to DNA replication stress; DOM34 has a para…
YNR001C	CIT1	CITrate synthase	1.22748	1	Citrate synthase; catalyzes the condensation of acetyl coenzyme A and oxaloacetate to form citrate; the rate-limiting enzyme of the TCA cycle; nuclear encoded mitochondrial protein; CIT1 has a paralog, CIT2, that arose from the whole genome duplication
YNR010W	CSE2	Chromosome SEgregation	1.46949	0.999987	Subunit of the RNA polymerase II mediator complex; associates with core polymerase subunits to form the RNA polymerase II holoenzyme; component of the Middle domain of mediator; required for regulation of RNA polymerase II activity; relocalizes to the cytosol in response to hypoxia
YNR014W			1.55552	1	Putative protein of unknown function; expression is cell-cycle regulated, Azf1p-dependent, and heat-inducible; YNR014W has a paralog, YMR206W, that arose from the whole genome duplication
YNR017W	TIM23	Translocase of the Inner Mitochondrial membrane	1.38606	1	Essential component of the TIM23 complex; involved in protein import into mitochondrial matrix and inner membrane; with Tim17p, contributes to architecture and function of the import channel; TIM23 complex is short for the translocase of the inner mitochondrial membrane
YNR021W			1.09954	1	Putative protein of unknown function; green fluorescent protein (GFP)-fusion protein localizes to the endoplasmic reticulum; YNR021W is not an essential gene
YNR024W	MPP6	M-Phase Phosphoprotein 6 homolog	1.78727	0.99465	Nuclear exosome-associated RNA binding protein; involved in surveillance of pre-rRNAs and pre-mRNAs, and the degradation of cryptic non-coding RNAs (ncRNA); copurifies with ribosomes; relocalizes to the cytosol in response to hypoxia
YNR028W	CPR8	Cyclosporin-sensitive Proline Rotamase	1.19931	1	Peptidyl-prolyl cis-trans isomerase (cyclophilin); catalyzes the cis-trans isomerization of peptide bonds N-terminal to proline residues; potential role in the secretory pathway; CPR8 has a paralog, CPR4, that arose from the whole genome duplication
YNR037C	RSM19	Ribosomal Small subunit of Mitochondria	1.44057	1	Mitochondrial ribosomal protein of the small subunit; has similarity to E. coli S19 ribosomal protein
YNR054C	ESF2	Eighteen S rRNA Factor 2	1.43063	0.996399	Essential nucleolar protein involved in pre-18S rRNA processing; binds to RNA and stimulates ATPase activity of Dbp8; involved in assembly of the small subunit (SSU) processome
YNR064C			1.68806	1	Epoxide hydrolase; member of the alpha/beta hydrolase fold family; may have a role in detoxification of epoxides
YHR006W	STP2	protein with similarity to Stp1p	1.02903	1	Transcription factor; activated by proteolytic processing in response to signals from the SPS sensor system for external amino acids; activates transcription of amino acid permease genes; STP2 has a paralog, STP1, that arose from the whole genome duplication
YHR008C	SOD2	SuperOxide Dismutase	1.09793	1	Mitochondrial manganese superoxide dismutase; protects cells against oxygen toxicity and oxidative stress; human mitochondrial SOD2 can complement a yeast null mutant and human cytoplasmic SOD1 can also complement when targeted to the mitochondrial matrix
YHR010W	RPL27A	Ribosomal Protein of the Large subunit	1.18081	1	Ribosomal 60S subunit protein L27A; homologous to mammalian ribosomal protein L27, no bacterial homolog; RPL27A has a paralog, RPL27B, that arose from the whole genome duplication
YHR015W	MIP6	Mex67-Interacting Protein	1.76553	0.989099	Putative RNA-binding protein; interacts with Mex67p, which is a component of the nuclear pore involved in nuclear mRNA export; MIP6 has a paralog, PES4, that arose from the whole genome duplication
YHR027C	RPN1	Regulatory Particle Non-ATPase	1.82971	1	Non-ATPase base subunit of the 19S RP of the 26S proteasome; may participate in the recognition of several ligands of the proteasome; contains a leucine-rich repeat (LRR) domain, a site for protein-protein interactions; RP is the acronym for regulatory particle
YHR038W	RRF1	Ribosome Recycling Factor	1.41504	0.999925	Mitochondrial ribosome recycling factor; essential for mitochondrial protein synthesis and for the maintenance of the respiratory function of mitochondria
YHR039C-A	VMA10		1.88384	1	Subunit G of the V1 peripheral membrane domain of V-ATPase; part of the electrogenic proton pump found throughout the endomembrane system; involved in vacuolar acidification; the V1 peripheral membrane domain of the vacuolar H+-ATPase (V-ATPase) has eight subunits
YHR059W	FYV4	Function required for Yeast Viability	1.11548	0.998404	Protein of unknown function; required for survival upon exposure to K1 killer toxin
YHR065C	RRP3	Ribosomal RNA Processing	1.14439	0.999918	Protein involved in rRNA processing; required for maturation of the 35S primary transcript of pre-rRNA and for cleavage leading to mature 18S rRNA; homologous to eIF-4a, which is a DEAD box RNA-dependent ATPase with helicase activity
YDR500C	RPL37B	Ribosomal Protein of the Large subunit	1.53281	1	Ribosomal 60S subunit protein L37B; required for processing of 27SB pre-rRNA and formation of stable 66S assembly intermediates; protein abundance increases in response to DNA replication stress; homologous to mammalian ribosomal protein L37, no bacterial homolog; RPL37B has a paralog, RPL37A, that arose from the whole genome duplication
YHR114W	BZZ1		1.10154	0.999999	SH3 domain protein implicated in regulating actin polymerization; able to recruit actin polymerization machinery through its SH3 domains; colocalizes with cortical actin patches and Las17p; interacts with type I myosins
YHR121W	LSM12	Like SM	1.10128	1	Protein of unknown function that may function in RNA processing; interacts with Pbp1p and Pbp4p and associates with ribosomes; contains an RNA-binding LSM domain and an AD domain; GFP-fusion protein is induced by the DNA-damaging agent MMS; relative distribution to the nucleus increases upon DNA replication stress
YHR138C			1.83125	1	Protein of unknown function; similar to Pbi2p; double null mutant lacking Pbi2p and Yhr138cp exhibits highly fragmented vacuoles; protein abundance increases in response to DNA replication stress
YHR143W	DSE2	Daughter Specific Expression	1.15412	1	Daughter cell-specific secreted protein with similarity to glucanases; degrades cell wall from the daughter side causing daughter to separate from mother; expression is repressed by cAMP
YHR154W	RTT107	Regulator of Ty1 Transposition	1.75207	0.999889	Protein implicated in Mms22-dependent DNA repair during S phase; involved in recruiting the SMC5/6 complex to double-strand breaks; DNA damage induces phosphorylation by Mec1p at one or more SQ/TQ motifs; interacts with Mms22p and Slx4p; has four BRCT domains; has a role in regulation of Ty1 transposition; relative distribution to nuclear foci increases upon DNA replication stress
YHR162W	MPC2	Mitochondrial Pyruvate Carrier	1.30527	1	Highly conserved subunit of the mitochondrial pyruvate carrier (MPC); expressed during growth on fermentable carbon sources, and heterodimerizes with Mpc1p to form the fermentative isoform of MPC; MPC localizes to the mitochondrial inner membrane and mediates pyruvate uptake; MPC2 paralog, MPC3, heterodimerizes with Mpc1p to form the respiratory MPC isoform
YMR199W	CLN1	CycLiN	1.91427	0.999999	G1 cyclin involved in regulation of the cell cycle; activates Cdc28p kinase to promote the G1 to S phase transition; late G1 specific expression depends on transcription factor complexes, MBF (Swi6p-Mbp1p) and SBF (Swi6p-Swi4p); CLN1 has a paralog, CLN2, that arose from the whole genome duplication; cell cycle arrest phenotype of the cln1 cln2 cln3 triple null mutant is complemented by any of hum…
YHR191C	CTF8	Chromosome Transmission Fidelity	1.46949	0.999969	Subunit of a complex with Ctf18p; shares some subunits with Replication Factor C; required for sister chromatid cohesion
YHR193C	EGD2	Enhancer of Gal4 DNA binding	1.89429	1	Alpha subunit of the nascent polypeptide-associated complex (NAC); involved in protein sorting and translocation; associated with cytoplasmic ribosomes
YHR196W	UTP9	U Three Protein	1.05772	0.999505	Nucleolar protein; component of the small subunit (SSU) processome containing the U3 snoRNA that is involved in processing of pre-18S rRNA
YHR200W	RPN10	Regulatory Particle Non-ATPase	1.68054	1	Proteasome polyubiquitin receptor; non-ATPase subunit of the 19S regulatory particle (RP) of the 26S proteasome that links the RP base to the lid; N-terminus plays a role in the assembly of the regulatory particle (RP); ubiquitin-interacting motif selectively binds to polyubiquitin chains; homolog of the mammalian S5a protein
YJL035C	TAD2	tRNA-specific Adenosine Deaminase	1.03747	0.953983	Subunit of tRNA-specific adenosine-34 deaminase; forms a heterodimer with Tad3p that converts adenosine to inosine at the wobble position of several tRNAs
YJR014W	TMA22	Translation Machinery Associated	1.82742	1	Protein of unknown function; associates with ribosomes and has a putative RNA binding domain; interacts with Tma20p; similar to human GRAP and human DRP1, which interacts with human Tma20p homolog MCT-1; protein abundance increases in response to DNA replication stress
YJR034W	PET191	PETite colonies	1.78136	1	Protein required for assembly of cytochrome c oxidase; exists as an oligomer; described as both an integral mitochondrial inner membrane protein facing the intermembrane space (IMS) and as a soluble IMS protein; contains a twin Cx9C motif; imported into the IMS via the MIA import machinery
YJR045C	SSC1	Stress-Seventy subfamily C	1.3554	1	Hsp70 family ATPase; constituent of the import motor component of the Translocase of the Inner Mitochondrial membrane (TIM23 complex); involved in protein translocation and folding; subunit of SceI endonuclease; SSC1 has a paralog, ECM10, that arose from the whole genome duplication
YJR047C	ANB1	ANaeroBically induced	1.69032	1	Translation elongation factor eIF-5A; previously thought to function in translation initiation; undergoes an essential hypusination modification; expressed under anaerobic conditions; ANB1 has a paralog, HYP2, that arose from the whole genome duplication; human EIF5A complements the inviability of the yeast hyp2 anb1 double null mutant
YJR059W	PTK2	Putative serine/Threonine protein Kinase	1.40176	1	Serine/threonine protein kinase; involved in regulation of ion transport across plasma membrane; carboxyl terminus is essential for glucose-dependent Pma1p activation via phosphorylation of Pma1p-Ser899; enhances spermine uptake; PTK2 has a paralog, PTK1, that arose from the whole genome duplication
YJR072C	NPA3	Nucleolar Preribosomal Associated	1.54314	1	Member of the conserved GPN-loop GTPase family; has a role in transport of RNA polymerase II to the nucleus; exhibits GTP-dependent binding to PolII; has ATPase activity; involved in sister chromatid cohesion; phosphorylated by the Pcl1p-Pho85p kinase complex; human homolog XAB1 interacts with human RNA polymerase II; protein abundance increases in response to DNA replication stress
YMR184W	ADD37	Alpha1-proteinase inhibitor-Degradation Deficient	1.3599	0.999009	Protein of unknown function; involved in ER-associated protein degradation; green fluorescent protein (GFP)-fusion protein localizes to the cytoplasm and is induced in response to the DNA-damaging agent MMS; YMR184W is not an essential gene; protein abundance increases in response to DNA replication stress
YJR085C	TMH11	TMem14 Homolog of 11 kDa	1.46203	1	Protein of unknown function; GFP-fusion protein is induced in response to the DNA-damaging agent MMS; the authentic, non-tagged protein is detected in highly purified mitochondria in high-throughput studies; protein abundance increases in response to DNA replication stress
YJR113C	RSM7	Ribosomal Small subunit of Mitochondria	1.5961	1	Mitochondrial ribosomal protein of the small subunit; has similarity to E. coli S7 ribosomal protein
YJR121W	ATP2	ATP synthase	1.53644	1	Beta subunit of the F1 sector of mitochondrial F1F0 ATP synthase; which is a large, evolutionarily conserved enzyme complex required for ATP synthesis; F1 translationally regulates ATP6 and ATP8 expression to achieve a balanced output of ATP synthase genes encoded in nucleus and mitochondria; phosphorylated
YJR134C	SGM1	Slow growth on Galactose and Mannose	1.50447	0.999987	Protein of unknown function; required for wild-type growth rate on galactose and mannose; localizes to COPI coated vesicles and the Golgi apparatus
YJR135W-A	TIM8	Translocase of the Inner Mitochondrial membrane	1.71272	1	Mitochondrial intermembrane space protein; forms a complex with Tim13p that delivers a subset of hydrophobic proteins to the TIM22 complex for inner membrane insertion; homolog of human TIMM8A, implicated in Mohr-Tranebjaerg syndrome, also known as deafness-dystonia-optic neuronopathy (DDON) syndrome; human TIMM8A can complement yeast null mutant
YJR137C	MET5	METhionine requiring	1.85447	1	Sulfite reductase beta subunit; involved in amino acid biosynthesis, transcription repressed by methionine
YIL162W	SUC2	SUCrose	1.42531	1	Invertase; sucrose hydrolyzing enzyme; a secreted, glycosylated form is regulated by glucose repression, and an intracellular, nonglycosylated enzyme is produced constitutively
YIL161W			1.64853	0.999999	Putative protein of unknown function; green fluorescent protein (GFP)-fusion protein localizes to the cytoplasm; mRNA is enriched in Scp160p-associated mRNPs; YIL161W is a non-essential gene
YIL144W	NDC80	Nuclear Division Cycle	1.21978	0.994034	Component of the kinetochore-associated Ndc80 complex; conserved coiled-coil protein involved in chromosome segregation, spindle checkpoint activity, and kinetochore assembly and clustering; evolutionarily conserved; complex members include Ndc80p, Nuf2p, Scp24p, and Spc25p; modified by sumoylation
YIL127C	RRT14	Regulator of rDNA Transcription	1.9542	0.998699	Putative protein of unknown function; identified in a screen for mutants with decreased levels of rDNA transcription; green fluorescent protein (GFP)-fusion protein localizes to the nucleolus; predicted to be involved in ribosome biogenesis
YIL107C	PFK26	6-PhosphoFructo-2-Kinase	1.76765	1	6-phosphofructo-2-kinase; inhibited by phosphoenolpyruvate and sn-glycerol 3-phosphate; has negligible fructose-2,6-bisphosphatase activity; transcriptional regulation involves protein kinase A
YIL101C	XBP1	XhoI site-Binding Protein	1.65578	1	Transcriptional repressor; binds promoter sequences of cyclin genes, CYS3, and SMF2; not expressed during log phase of growth, but induced by stress or starvation during mitosis, and late in meiosis; represses 15% of all yeast genes as cells transition to quiescence; important for maintaining G1 arrest and for longevity of quiescent cells; member of Swi4p/Mbp1p family; phosphorylated by Cdc28p; r…
YIL098C	FMC1	Formation of Mitochondrial Complexes	1.64636	0.999997	Mitochondrial matrix protein; required for assembly or stability at high temperature of the F1 sector of mitochondrial F1F0 ATP synthase; null mutant temperature sensitive growth on glycerol is suppressed by multicopy expression of Odc1p
YMR169C	ALD3	ALdehyde Dehydrogenase	1.11718	1	Cytoplasmic aldehyde dehydrogenase; involved in beta-alanine synthesis; uses NAD+ as the preferred coenzyme; very similar to Ald2p; expression is induced by stress and repressed by glucose
YIL077C	RCI37	Respiratory Chain Interacting protein of ~37 kDa	1.28011	1	Protein that associates with the large mitoribosomal subunit; the authentic, non-tagged protein is detected in highly purified mitochondria in high-throughput studies; deletion confers sensitivity to 4-(N-(S-glutathionylacetyl)amino) phenylarsenoxide (GSAO)
YIL074C	SER33	SERine requiring	1.63346	1	3-phosphoglycerate dehydrogenase and alpha-ketoglutarate reductase; 3PG dehydrogenase that catalyzes the first step in serine and glycine biosynthesis; also functions as an alpha-ketoglutarate reductase, converting alpha-ketoglutarate to D-2-hydroxyglutarate (D-2HG); localizes to the cytoplasm; SER33 has a paralog, SER3, that arose from the whole genome duplication
YIL063C	YRB2	Yeast Ran Binder	1.29474	0.999288	Protein of unknown function; involved in nuclear processes of the Ran-GTPase cycle; involved in nuclear protein export; contains Ran Binding Domain and FxFG repeats; interacts with Srm1p, GTP-Gsp1p, Rna1p and Crm1p; relocalizes to the cytosol in response to hypoxia; not essential for viability
YIL062C	ARC15	ARp2/3 Complex subunit	1.15754	1	Subunit of the ARP2/3 complex; ARP2/3 is required for the motility and integrity of cortical actin patches; has mRNA binding activity
YIL055C			1.02308	0.999995	Putative protein of unknown function
YIL052C	RPL34B	Ribosomal Protein of the Large subunit	1.30142	1	Ribosomal 60S subunit protein L34B; homologous to mammalian ribosomal protein L34, no bacterial homolog; RPL34B has a paralog, RPL34A, that arose from the whole genome duplication
YIL051C	MMF1	Mitochondrial Matrix Factor	1.09646	1	Mitochondrial protein required for transamination of isoleucine; but not of valine or leucine; may regulate specificity of branched-chain transaminases Bat1p and Bat2p; induction of expression in response to stress is mediated by a Hog1p-regulated antisense RNA and gene looping; interacts genetically with mitochondrial ribosomal protein genes; MMF1 has a paralog, HMF1, that arose from the whole g…
YIL040W	APQ12	APical growth revealed by Quantitative morphological analysis	1.9027	1	Nuclear envelope/ER integral membrane protein; interacts and functions with Brr6p and Brl1p in lipid homeostasis; mutants are defective in nuclear pore complex biogenesis, nuclear envelope morphology, mRNA export from the nucleus and are sensitive to sterol biosynthesis inhibitors and membrane fluidizing agents; exhibits synthetic lethal genetic interactions with genes involved in lipid metabolism
YIL036W	CST6	Chromosome STability	1.0812	1	Basic leucine zipper (bZIP) transcription factor from ATF/CREB family involved in stress-responsive regulatory network; mediates transcriptional activation of NCE103 in response to low CO2 levels; proposed to be a regulator of oleate responsive genes; involved in utilization of non-optimal carbon sources and chromosome stability; relocalizes to the cytosol in response to hypoxia; CST6 has a paral…
YIL027C	EMC5	ER Membrane protein Complex	1.45943	1	Member of conserved ER transmembrane complex; required for efficient folding of proteins in the ER; null mutant displays induction of the unfolded protein response, and also shows K1 killer toxin resistance; homologous to worm B0334.15/EMC-5, fly CG15168, human MMGT
YIL008W	URM1	Ubiquitin Related Modifier	1.04182	0.996592	Ubiquitin-like protein involved in thiolation of cytoplasmic tRNAs; receives sulfur from the E1-like enzyme Uba4p and transfers it to tRNA; also functions as a protein tag with roles in nutrient sensing and oxidative stress response
YIL005W	EPS1	ER-retained Pma1 Suppressing	1.18057	1	ER protein with chaperone and co-chaperone activity; involved in retention of resident ER proteins; has a role in recognizing proteins targeted for ER-associated degradation (ERAD), member of the protein disulfide isomerase family
YIL002W-A	CMI7	Cytosolic MIni protein of ~7 kDa	1.61298	1	Putative protein of unknown function; identified by expression profiling and mass spectrometry
YIR016W			1.66903	1	Putative protein of unknown function; expression directly regulated by the metabolic and meiotic transcriptional regulator Ume6p; overexpression causes a cell cycle delay or arrest; non-essential gene; YIR016W has a paralog, YOL036W, that arose from the whole genome duplication
YLR455W	PDP3	PWWP Domain-containing Protein	1.64386	0.999974	Component of the NuA3b histone acetyltransferase complex; regulates interaction between NuA3b and H3K36me3 at the transcribed regions of genes; contains PWWP domain; deletion confers sensitivity to 4-(N-(S-glutathionylacetyl)amino) phenylarsenoxide (GSAO); protein abundance increases in response to DNA replication stress; relocalizes to the cytosol in response to hypoxia
YMR159C	ATG16	AuTophaGy related	1.10692	0.959792	Conserved protein involved in autophagy; interacts with Atg12p-Atg5p conjugates to form Atg12p-Atg5p-Atg16p multimers, which binds to membranes and localizes to the pre-autophagosomal structure and are required for autophagy; relocalizes from nucleus to cytoplasmic foci upon DNA replication stress
YLR449W	FPR4	FKBP Proline Rotamase (isomerase)	1.51847	0.987319	Peptidyl-prolyl cis-trans isomerase (PPIase); nuclear proline isomerase; affects expression of multiple genes via its role in nucleosome assembly; catalyzes isomerization of proline residues in histones H3 and H4, which affects lysine methylation of those histones; PPIase domain acts as a transcriptional repressor when tethered to DNA by lexA, and repressor activity is dependent on PPIase activit…
YMR158W	MRPS8	Mitochondrial Ribosomal Protein, Small subunit	1.62449	0.999999	Mitochondrial ribosomal protein of the small subunit
YLR437C	DIF1	Damage-regulated Import Facilitator	1.45943	1	Protein that regulates nuclear localization of Rnr2p and Rnr4p; phosphorylated by Dun1p in response to DNA damage and degraded; N-terminal half shows similarity to S. pombe Spd1 protein; DIF1 has a paralog, SML1, that arose from the whole genome duplication
YDR495C	VPS3	Vacuolar Protein Sorting	1.10402	0.999877	Component of CORVET membrane tethering complex; cytoplasmic protein required for the sorting and processing of soluble vacuolar proteins, acidification of the vacuolar lumen, and assembly of the vacuolar H+-ATPase
YLR399C	BDF1	BromoDomain Factor	1.65327	1	Protein involved in transcription initiation; functions at TATA-containing promoters; associates with the basal transcription factor TFIID; contains two bromodomains; corresponds to the C-terminal region of mammalian TAF1; redundant with Bdf2p; BDF1 has a paralog, BDF2, that arose from the whole genome duplication
YLR395C	COX8	Cytochrome c OXidase	1.07768	0.999989	Subunit VIII of cytochrome c oxidase (Complex IV); Complex IV is the terminal member of the mitochondrial inner membrane electron transport chain
YLR378C	SEC61	SECretory	1.60962	1	Conserved ER protein translocation channel; essential subunit of Sec61 complex (Sec61p, Sbh1p, and Sss1p); forms channel for SRP-dependent protein import; with Sec63 complex allows SRP-independent protein import into ER; involved in posttranslational soluble protein import into the ER, ERAD of soluble substrates, and misfolded soluble protein export from the ER
YLR356W	ATG33	AuTophaGy related	1.05274	1	Mitochondrial mitophagy-specific protein; required primarily for mitophagy induced at post-log phase; not required for other types of selective autophagy or macroautophagy; conserved within fungi, but not in higher eukaryotes; ATG33 has a paralog, SCM4, that arose from the whole genome duplication
YLR337C	VRP1	VeRProlin	1.38247	1	Verprolin, proline-rich actin-associated protein; involved in cytoskeletal organization and cytokinesis; promotes actin nucleation and endocytosis; related to mammalian Wiskott-Aldrich syndrome protein (WASP)-interacting protein (WIP)
YLR332W	MID2	Mating pheromone-Induced Death	1.74416	1	O-glycosylated plasma membrane protein; acts as a sensor for cell wall integrity signaling and activates the pathway; interacts with Rom2p, a guanine nucleotide exchange factor for Rho1p, and with cell integrity pathway protein Zeo1p; MID2 has a paralog, MTL1, that arose from the whole genome duplication
YLR330W	CHS5	CHitin Synthase-related	1.20673	1	Component of the exomer complex; the exomer which also contains Csh6p, Bch1p, Bch2p, and Bud7, is involved in the export of select proteins, such as chitin synthase Chs3p, from the Golgi to the plasma membrane; interacts selectively with the activated, GTP-bound form of Arf1p; Chs5p is the only protein with a BRCT domain that is not localized to the nucleus
YLR325C	RPL38	Ribosomal Protein of the Large subunit	1.41163	1	Ribosomal 60S subunit protein L38; homologous to mammalian ribosomal protein L38, no bacterial homolog
YLR324W	PEX30	PEroXisome related	1.55459	1	ER-resident protein involved in peroxisomal biogenesis; ER-localized protein that associates with peroxisomes; interacts with Pex29p and reticulons Rtn1p and Yop1p to regulate peroxisome biogenesis from the ER; role in peroxisomal-destined vesicular flow from the ER; partially redundant with Pex31p; may function at a step downstream of steps mediated by Pex28p and Pex29p; PEX30 has a paralog, PEX…
YLR314C	CDC3	Cell Division Cycle	1.98089	1	Component of the septin ring that is required for cytokinesis; septins are GTP-binding proteins that assemble with other septins into rod-like complexes that can associate with other rods to form filament polymers; septin rings at the mother-bud neck act as scaffolds for recruiting factors needed for cell division and as barriers to prevent diffusion of specific proteins between mother and daught…
YLR312W-A	MRPL15	Mitochondrial Ribosomal Protein, Large subunit	1.01527	0.999979	Mitochondrial ribosomal protein of the large subunit
YLR295C	ATP14	ATP synthase	1.64494	1	Subunit h of the F0 sector of mitochondrial F1F0 ATP synthase; F1F0 ATP synthase is a large, evolutionarily conserved enzyme complex required for ATP synthesis; protein abundance increases in response to DNA replication stress
YLR293C	GSP1	Genetic Suppressor of Prp20-1	1.49033	1	Ran GTPase; GTP binding protein (mammalian Ranp homolog) involved in the maintenance of nuclear organization, RNA processing and transport; regulated by Srm1p, Rna1p, Yrb1p, Yrb2p, Yrp4p, Yrb30p, Cse1p and Kap95p; GSP1 has a paralog, GSP2, that arose from the whole genome duplication
YOL157C	IMA2	IsoMAltase	1.11548	0.952178	Isomaltase (alpha-1,6-glucosidase/alpha-methylglucosidase); preferred specificity for isomaltose, alpha-methylglucoside, and palatinose, but also exhibits alpha-1,2 glucosidase activity on sucrose and kojibiose, and can cleave the 1,3-alpha linkage of nigerose and turanose and the alpha-1,5 linkage of leucrose in vitro; not required for isomaltose utilization, but Ima2p overexpression allows the …
YJL190C	RPS22A	Ribosomal Protein of the Small subunit	1.44898	1	Protein component of the small (40S) ribosomal subunit; homologous to mammalian ribosomal protein S15A and bacterial S8; RPS22A has a paralog, RPS22B, that arose from the whole genome duplication
YJL179W	PFD1	PreFolDin	1.36923	0.999608	Subunit of heterohexameric prefoldin; prefoldin binds cytosolic chaperonin and transfers target proteins to it; involved in the biogenesis of actin and of alpha- and gamma-tubulin; prefoldin complex also localizes to chromatin of actively transcribed genes in the nucleus and facilitates transcriptional elongation
YJL173C	RFA3	Replication Factor A	1.01838	0.999564	Subunit of heterotrimeric Replication Protein A (RPA); RPA is a highly conserved single-stranded DNA binding protein complex involved in DNA replication, repair, recombination; RPA protects against inappropriate telomere recombination, and upon telomere uncapping, prevents cell proliferation by a checkpoint-independent pathway; with Sgs1p-Top2p-Rmi1p, stimulates DNA catenation/decatenation activi…
YJL166W	QCR8	ubiQuinol-cytochrome C oxidoReductase	1.89905	1	Subunit 8 of ubiquinol cytochrome-c reductase (Complex III); Complex III is a component of the mitochondrial inner membrane electron transport chain; oriented facing the intermembrane space; expression is regulated by Abf1p and Cpf1p
YJL161W	FMP33	Found in Mitochondrial Proteome	1.34395	1	Putative protein of unknown function; the authentic, non-tagged protein is detected in highly purified mitochondria in high-throughput studies
YJL155C	FBP26	Fructose BisPhosphatase	1.401	1	Fructose-2,6-bisphosphatase, required for glucose metabolism; protein abundance increases in response to DNA replication stress
YJL151C	SNA3	Sensitivity to NA+	1.26713	1	Protein involved in efficient MVB sorting of proteins to the vacuole; may function as an RSP5 adapter protein for MVB cargos; integral membrane protein localized to vacuolar intralumenal vesicles
YJL148W	RPA34	RNA Polymerase A	1.26303	0.999999	RNA polymerase I subunit A34.5; essential for nucleolar assembly and for high polymerase loading rate; nucleolar localization depends on Rpa49p
YDR493W	MZM1	Mitochondrial Zinc Maintenance	1.6845	1	Protein required for assembly of the cytochrome bc(1) complex; acts as a chaperone for Rip1p and facilitates its insertion into the complex at a late stage of assembly; localized to the mitochondrial matrix; null mutant exhibits a respiratory growth defect and reduced mitochondrial zinc levels, which is characteristic of mutations affecting bc(1) complex assembly; member of the LYR protein family…
YJL140W	RPB4	RNA Polymerase B	1.4761	1	RNA polymerase II subunit B32; forms dissociable heterodimer with Rpb7p; Rpb4/7 dissociates from RNAPII as Ser2 CTD phosphorylation increases; Rpb4/7 regulates cellular lifespan via mRNA decay process; involved in recruitment of 3'-end processing factors to transcribing RNAPII complex, export of mRNA to cytoplasm under stress conditions; also involved in translation initiation
YJL137C	GLG2	Glycogenin-Like Gene	1.61244	1	Glycogenin glucosyltransferase; self-glucosylating initiator of glycogen synthesis, also glucosylates n-dodecyl-beta-D-maltoside; similar to mammalian glycogenin; GLG2 has a paralog, GLG1, that arose from the whole genome duplication
YJL136C	RPS21B	Ribosomal Protein of the Small subunit	1.72567	1	Protein component of the small (40S) ribosomal subunit; homologous to mammalian ribosomal protein S21, no bacterial homolog; RPS21B has a paralog, RPS21A, that arose from the whole genome duplication
YJL131C	AIM23	Altered Inheritance rate of Mitochondria	1.15673	0.996222	Mitochondrial translation initiation factor 3 (IF3, mIF3); evolutionarily conserved; interacts with mitochondrial ribosomal small subunit; binds to E. coli ribosomes in vitro; null mutant displays severe respiratory growth defect and elevated frequency of mitochondrial genome loss
YJL130C	URA2	URAcil requiring	1.12317	1	Bifunctional carbamoylphosphate synthetase/aspartate transcarbamylase; catalyzes the first two enzymatic steps in the de novo biosynthesis of pyrimidines; both activities are subject to feedback inhibition by UTP
YJL102W	MEF2	Mitochondrial Elongation Factor	1.83478	1	Mitochondrial elongation factor involved in translational elongation
YJL101C	GSH1	glutathione (GSH)	1.54226	1	Gamma glutamylcysteine synthetase; catalyzes the first step in glutathione (GSH) biosynthesis; expression induced by oxidants, cadmium, and mercury; protein abundance increases in response to DNA replication stress
YJL092W	SRS2	Suppressor of Rad Six	1.76184	1	DNA helicase and DNA-dependent ATPase; role in DNA repair and checkpoint recovery, in the proper timing of commitment to meiotic recombination and the Meiosis I to II transition; blocks trinucleotide repeat expansion; affects genome stability; disassembles Rad51p nucleoprotein filaments during meiotic recombination; stimulates Mus81p-Mms4p endonuclease activity independent of catalytic activity; …
YJL063C	MRPL8	Mitochondrial Ribosomal Protein, Large subunit	1.39079	0.999997	Mitochondrial ribosomal protein of the large subunit
YJL062W-A	COA3	Cytochrome Oxidase Assembly	1.39652	1	Mitochondrial protein required for cytochrome c oxidase assembly; also involved in translational regulation of Cox1p and prevention of Cox1p aggregation before assembly; located in the mitochondrial inner membrane
YJL060W	BNA3	Biosynthesis of Nicotinic Acid	1.19754	1	Kynurenine aminotransferase; catalyzes formation of kynurenic acid from kynurenine; potential Cdc28p substrate
YNL149C	PGA2	Processing of Gas1p and ALP	1.10561	1	Essential protein required for maturation of Gas1p and Pho8p; involved in protein trafficking; GFP-fusion protein localizes to the ER and YFP-fusion protein to the nuclear envelope-ER network; null mutants have a cell separation defect
YNL155W	CUZ1	Cdc48-associated UBL/Zn-finger protein	1.77761	1	Protein with a role in the ubiquitin-proteasome pathway; interacts with ubiquitinated protein, Cdc48p and the proteasomal regulatory particle; may protect cells from trivalent metalloid induced proteotoxicity; contains a PACE promoter element and is co-regulated with proteasome subunit genes; AN1-type zinc finger protein, with DHHC and ubiquitin-like domains (UBL); ortholog of ZFAND1, a human gen…
YNL157W	IGO1	Initiation of G zerO	1.22791	1	Protein required for initiation of G0 program; prevents degradation of nutrient-regulated mRNAs via the 5'-3' mRNA decay pathway; phosphorylated by Rim15p; GFP protein localizes to the cytoplasm and nucleus; IGO1 has a paralog, IGO2, that arose from the whole genome duplication
YMR124W	EPO1	Endoplasmic reticulum POlarization	1.0398	1	Protein involved in septin-ER tethering; interacts with ER membrane protein, Scs2p, and Shs1p, a septin ring component, at bud neck to create ER diffusion barrier; GFP-fusion protein localizes to the cell periphery, cytoplasm, bud, and bud neck; interacts with Crm1p in two-hybrid assay; YMR124W has a paralog, YLR031W, that arose from the whole genome duplication
YNL173C	MDG1	Multicopy suppressor of Defective G-protein	1.72247	1	Plasma membrane protein; involved in G-protein mediated pheromone signaling pathway; overproduction suppresses bem1 mutations; MDG1 has a paralog, CRP1, that arose from the whole genome duplication
YNL180C	RHO5	Ras HOmolog	1.41043	0.990201	Non-essential small GTPase of the Rho/Rac family of Ras-like proteins; regulated by phosphorylation and ubiquitination; likely involved in protein kinase C (Pkc1p)-dependent signal transduction pathway that controls cell integrity; necessary for oxidant and ramped heat stress-induced cell death; ortholog of mammalian RAC1
YNL194C			1.13598	1	Integral membrane protein; required for sporulation and plasma membrane sphingolipid content; similar to SUR7; GFP-fusion protein is induced in response to the DNA-damaging agent MMS; GFP-fusion protein is more abundant at MCCs (membrane compartment occupied by Can1) in the presence of glycerol and oleate; YNL194C has a paralog, FMP45, that arose from the whole genome duplication
YNL200C	NNR1	Nicotinamide Nucleotide Repair	1.05123	1	NADHX epimerase; catalyzes isomerization of (R)- and (S)-NADHX; homologous to AIBP in mammals and the N- terminal domain of YjeF in E.coli; enzyme is widespread in eukaryotes, prokaryotes and archaea; the authentic, non-tagged protein is detected in highly purified mitochondria in high-throughput studies
YNL208W			1.21733	0.999968	Protein of unknown function; may interact with ribosomes, based on co-purification experiments; authentic, non-tagged protein is detected in purified mitochondria in high-throughput studies; potential orthologs found in other fungi
YNL217W	PPN2		1.0906	0.998994	Zn2+-dependent endopolyphosphatase; required with PPN1 to mobilize polyphosphate stores in response to phosphate starvation; member of the PPP-superfamily of metalloproteases; localizes to the vacuolar lumen via the MVB pathway; null mutant is highly sensitive to azaserine and resistant to sodium-O-vandate
YNL227C	JJJ1	J-protein (Type III)	1.18948	0.999296	Co-chaperone that stimulates the ATPase activity of Ssa1p; required for a late step of ribosome biogenesis; associated with the cytosolic large ribosomal subunit; contains a J-domain; mutation causes defects in fluid-phase endocytosis
YNL229C	URE2	UREidosuccinate transport	1.24616	1	Nitrogen catabolite repression transcriptional regulator; inhibits GLN3 transcription in good nitrogen source; role in sequestering Gln3p and Gat1p to the cytoplasm; has glutathione peroxidase activity and can mutate to acquire GST activity; self-assembly under limited nitrogen conditions creates [URE3] prion and releases catabolite repression
YNL241C	ZWF1	ZWischenFerment	1.80543	0.999999	Glucose-6-phosphate dehydrogenase (G6PD); catalyzes the first step of the pentose phosphate pathway; involved in adapting to oxidative stress; protein abundance increases in response to DNA replication stress; homolog of human G6PD which is deficient in patients with hemolytic anemia; human G6PD can complement yeast zwf1 null mutant
YNL244C	SUI1	SUppressor of Initiator codon	1.18815	1	Translation initiation factor eIF1; component of a complex involved in recognition of the initiator codon; modulates translation accuracy at the initiation phase
YNL252C	MRPL17	Mitochondrial Ribosomal Protein, Large subunit	1.43172	1	Mitochondrial ribosomal protein of the large subunit
YNL255C	GIS2	GIg Suppressor	1.078	1	Translational activator for mRNAs with internal ribosome entry sites; associates with polysomes and binds to a specific subset of mRNAs; localizes to RNA processing bodies (P bodies) and to stress granules; may have a role in translation regulation under stress conditions; ortholog of human ZNF9/CNBP, a gene involved in myotonic dystrophy type 2
YMR114C			1.26777	1	Protein of unknown function; may interact with ribosomes, based on co-purification experiments; green fluorescent protein (GFP)-fusion protein localizes to the nucleus and cytoplasm; YMR114C is not an essential gene
YMR112C	MED11	MEDiator complex	1.37851	0.999548	Subunit of the RNA polymerase II mediator complex; associates with core polymerase subunits to form the RNA polymerase II holoenzyme; essential protein
YNL305C	BXI1	BaX Inhibitor	1.29931	1	Protein involved in apoptosis; variously described as containing a BCL-2 homology (BH3) domain or as a member of the BAX inhibitor family; reported to promote apoptosis under some conditions and to inhibit it in others; localizes to ER and vacuole; may link the unfolded protein response to apoptosis via regulation of calcium-mediated signaling; translocates to mitochondria under apoptosis-inducin…
YNL308C	KRI1	KRR1-Interacting protein	1.97888	0.995696	Essential nucleolar protein required for 40S ribosome biogenesis; associate with snR30; physically and functionally interacts with Krr1p
YNL322C	KRE1	Killer toxin REsistant	1.74206	1	Cell wall glycoprotein involved in beta-glucan assembly; serves as a K1 killer toxin membrane receptor
YMR107W	SPG4	Stationary Phase Gene	1.40599	0.999839	Protein required for high temperature survival during stationary phase; not required for growth on nonfermentable carbon sources
YDR232W	HEM1	HEMe biosynthesis	1.02124	1	5-aminolevulinate synthase; catalyzes the first step in the heme biosynthetic pathway; an N-terminal signal sequence is required for localization to the mitochondrial matrix; expression is regulated by Hap2p-Hap3p; has a pyridoxal phosphate cofactor whose insertion is mediated by Mcx1p
YDR231C	COX20	Cytochrome c OXidase	1.58496	1	Mitochondrial inner membrane protein; required for proteolytic processing of Cox2p and its assembly into cytochrome c oxidase
YDR229W	IVY1	Interacting with Vps33p and Ypt7p	1.17688	0.999934	Phospholipid-binding protein that interacts with both Ypt7p and Vps33p; may partially counteract the action of Vps33p and vice versa, localizes to the rim of the vacuole as cells approach stationary phase
YDR225W	HTA1	Histone h Two A	1.62803	1	Histone H2A; core histone protein required for chromatin assembly and chromosome function; one of two nearly identical subtypes (see also HTA2); DNA damage-dependent phosphorylation by Mec1p facilitates DNA repair; acetylated by Nat4p; N-terminally propionylated in vivo
YDR224C	HTB1	Histone h Two B	1.60948	1	Histone H2B; core histone protein required for chromatin assembly and chromosome function; nearly identical to HTB2; Rad6p-Bre1p-Lge1p mediated ubiquitination regulates reassembly after DNA replication, transcriptional activation, meiotic DSB formation and H3 methylation
YDR219C	MFB1	Mitochondria-associated F-Box protein	1.40255	1	Mitochondria-associated F-box protein; involved in maintenance of normal mitochondrial morphology; interacts with Skp1p through the F-box motif; preferentially localizes to the mother cell during budding
YDR218C	SPR28	SPorulation Regulated	1.73697	0.979094	Sporulation-specific homolog of the CDC3/10/11/12 family of genes; meiotic septin expressed at high levels during meiotic divisions and ascospore formation; the yeast CDC3/10/11/12 family is a family of bud neck microfilament genes
YDR214W	AHA1	Activator of Heat shock protein 90 ATPase	1.05733	1	Co-chaperone that binds Hsp82p and activates its ATPase activity; plays a role in determining prion variants; similar to Hch1p; expression is regulated by stresses such as heat shock; protein abundance increases in response to DNA replication stress
YDR200C	VPS64	Vacuolar Protein Sorting	1.58496	0.999998	Protein required for cytoplasm to vacuole targeting of proteins; forms a complex with Far3p and Far7p to Far11p involved in recovery from pheromone-induced cell cycle arrest; mutant has increased aneuploidy tolerance; VPS64 has a paralog, FAR10, that arose from the whole genome duplication
YDR179C	CSN9	Cop9 SigNalosome subunit	1.09311	0.956756	Subunit of the Cop9 signalosome; Cop9 signalosome is required for deneddylation, or removal of the ubiquitin-like protein Rub1p from Cdc53p (cullin); involved in adaptation to pheromone signaling
YDR177W	UBC1	UBiquitin-Conjugating	1.41238	1	Ubiquitin-conjugating enzyme; key E2 partner with Ubc4p for the anaphase-promoting complex (APC); mediates selective degradation of short-lived and abnormal proteins; plays a role in vesicle biogenesis and ER-associated protein degradation (ERAD); component of the cellular stress response; protein abundance increases in response to DNA replication stress key E2 partner with Ubc4p for the anaphase…
YDR167W	TAF10	TATA binding protein-Associated Factor	1.25565	1	Subunit (145 kDa) of TFIID and SAGA complexes; involved in RNA polymerase II transcription initiation and in chromatin modification
YDR163W	CWC15	Complexed With Cef1p	1.31411	0.993394	Non-essential protein involved in pre-mRNA splicing; component of a complex containing Cef1p; has similarity to S. pombe Cwf15p
YDR155C	CPR1	Cyclosporin A-sensitive Proline Rotamase	1.16119	1	Cytoplasmic peptidyl-prolyl cis-trans isomerase (cyclophilin); catalyzes the cis-trans isomerization of peptide bonds N-terminal to proline residues; binds the drug cyclosporin A; N-terminally propionylated in vivo; protein abundance increases in response to DNA replication stress
YDR153C	ENT5	Epsin N-Terminal homology	1.11692	1	Protein containing an N-terminal epsin-like domain; involved in clathrin recruitment and traffic between the Golgi and endosomes; associates with the clathrin adaptor Gga2p, clathrin adaptor complex AP-1, and clathrin
YDR148C	KGD2	alpha-KetoGlutarate Dehydrogenase	1.13481	1	Dihydrolipoyl transsuccinylase; component of the mitochondrial alpha-ketoglutarate dehydrogenase complex, which catalyzes the oxidative decarboxylation of alpha-ketoglutarate to succinyl-CoA in the TCA cycle; phosphorylated
YDR144C	MKC7	Multicopy suppressor of Kex2 Cold sensitivity	1.78427	0.968456	GPI-anchored aspartyl protease; member of the yapsin family of proteases involved in cell wall growth and maintenance; shares functions with Yap3p and Kex2p; MKC7 has a paralog, YPS1, that arose from the whole genome duplication
YLR270W	DCS1	DeCapping Scavenger	1.14975	1	Non-essential hydrolase involved in mRNA decapping; activates Xrn1p; may function in a feedback mechanism to regulate deadenylation, contains pyrophosphatase activity and a HIT (histidine triad) motif; acts as inhibitor of neutral trehalase Nth1p; required for growth on glycerol medium; protein abundance increases in response to DNA replication stress; DCS1 has a paralog, DCS2, that arose from th…
YLR262C	YPT6	Yeast Protein Two	1.68864	1	Rab family GTPase; required for endosome-to-Golgi, intra-Golgi retrograde, and retrograde Golgi-to-ER transport; temporarily at the Golgi, dissociating into the cytosol on arrival of the late Golgi GTPase Ypt32p; Golgi-localized form is GTP bound, while cytosolic form is GDP-bound; required for delivery of Atg9p to the phagophore assembly site during autophagy under heat stress, with Ypt6p for st…
YDR488C	PAC11	Perish in the Absence of CIN8	1.48543	0.972924	Dynein intermediate chain, microtubule motor protein; required for intracellular transport and cell division; acts in cytoplasmic dynein pathway; forms complex with dynein light chain Dyn2p that promotes Dyn1p homodimerization and potentiates motor processivity; Dyn2p-Pac11p complex is also important for interaction of dynein motor complex with dynactin complex; forms cortical cytoplasmic microtu…
YLR259C	HSP60	Heat Shock Protein	1.36651	1	Tetradecameric mitochondrial chaperonin; required for ATP-dependent folding of precursor polypeptides and complex assembly; prevents aggregation and mediates protein refolding after heat shock; role in mtDNA transmission; phosphorylated
YLR258W	GSY2	Glycogen SYnthase	1.5797	1	Glycogen synthase; expression induced by glucose limitation, nitrogen starvation, heat shock, and stationary phase; activity regulated by cAMP-dependent, Snf1p and Pho85p kinases as well as by the Gac1p-Glc7p phosphatase; GSY2 has a paralog, GSY1, that arose from the whole genome duplication; relocalizes from cytoplasm to plasma membrane upon DNA replication stress
YLR238W	FAR10	Factor ARrest	1.22882	0.978321	Protein involved in recovery from arrest in response to pheromone; acts in a cell cycle arrest recovery pathway independent from Far1p; interacts with Far3p, Far7p, Far8p, Far9p, and Far11p; potential Cdc28p substrate; FAR10 has a paralog, VPS64, that arose from the whole genome duplication
YLR223C	IFH1	Interacts with Fork Head	1.35242	0.999183	Coactivator, regulates transcription of ribosomal protein (RP) genes; recruited to RP gene promoters during optimal growth conditions via Fhl1p; subunit of CURI, a complex that coordinates RP production and pre-rRNA processing; regulated by acetylation and phosphorylation at different growth states via TORC1 signaling; IFH1 has a paralog, CRF1, that arose from the whole genome duplication
YLR219W	MSC3	Meiotic Sister-Chromatid recombination	1.22069	1	Protein of unknown function; green fluorescent protein (GFP)-fusion protein localizes to the cell periphery; msc3 mutants are defective in directing meiotic recombination events to homologous chromatids; potential Cdc28p substrate; protein abundance increases in response to DNA replication stress
YMR089C	YTA12	Yeast Tat-binding Analog	1.74156	1	Mitochondrial inner membrane m-AAA protease component; mediates degradation of misfolded or unassembled proteins; also required for correct assembly of mitochondrial enzyme complexes; overexpression of human AFG3L2 complements respiratory defect of yeast afg3 yta12 double null mutation, but overexpression of disease-associated AFG3L2 variants does not; expression of both human SPG7 (paraplegin) a…
YLR205C	HMX1	HeMe oXygenase	1	0.999964	ER localized heme oxygenase; involved in heme degradation during iron starvation and in the oxidative stress response; expression is regulated by AFT1 and oxidative stress; relocates to the perinuclear region in the presence of oxidants
YLR201C	COQ9	COenzyme Q	1.00774	1	Protein required for ubiquinone biosynthesis and respiratory growth; localizes to matrix face of mitochondrial inner membrane in a large complex with ubiquinone biosynthetic enzymes; ubiquinone is also known as coenzyme Q; human homolog COQ9 can complement yeast coq9 null mutant
YLR200W	YKE2	Yeast ortholog of mouse KE2	1.5025	0.965102	Subunit of the heterohexameric Gim/prefoldin protein complex; involved in the folding of alpha-tubulin, beta-tubulin, and actin; prefoldin complex also localizes to chromatin of actively transcribed genes in the nucleus and facilitates transcriptional elongation
YLR197W	NOP56	NucleOlar Protein of 56.8 kDa	1.50553	0.999847	Essential evolutionarily-conserved nucleolar protein; component of the box C/D snoRNP complexes that direct 2'-O-methylation of pre-rRNA during its maturation; overexpression causes spindle orientation defects
YLR194C	NCW2	Novel Cell Wall protein	1.64572	0.999985	Structural constituent of the cell wall; attached to the plasma membrane by a GPI-anchor; expression is upregulated in response to cell wall stress; null mutant is sensitive to the antifungal agent polyhexamethylene biguanide, resistant to zymolyase treatment and has increased chitin deposition
YLR192C	HCR1	High-Copy suppressor of Rpg1	1.73697	1	eIF3j component of translation initiation factor 3 (eIF3); dual function protein involved in translation initiation as a substoichiometric component (eIF3j) of eIF3; required for 20S pre-rRNA processing; required at post-transcriptional step for efficient retrotransposition; absence decreases Ty1 Gag:GFP protein levels; binds eIF3 subunits Rpg1p, Prt1p and 18S rRNA; eIF3 also involved in programm…
YLR178C	TFS1	cdc Twenty-Five Suppressor	1.66437	1	Inhibitor of carboxypeptidase Y (Prc1p), and Ras GAP (Ira2p); phosphatidylethanolamine-binding protein (PEBP) family member and ortholog of hPEBP1/RKIP, a natural metastasis suppressor; targets to vacuolar membranes during stationary phase; acetylated by NatB N-terminal acetyltransferase; protein abundance increases in response to DNA replication stress
YLR176C	RFX1	Regulatory Factor X	1.41504	1	Major transcriptional repressor of DNA-damage-regulated genes; recruits repressors Tup1p and Cyc8p to their promoters; involved in DNA damage and replication checkpoint pathway; similar to a family of mammalian DNA binding RFX1-4 proteins
YLR175W	CBF5	Centromere Binding Factor	1.92139	0.99785	Pseudouridine synthase catalytic subunit of box H/ACA snoRNPs; acts on large and small rRNAs, on snRNA U2, and on some mRNAs; mutations in human ortholog dyskerin cause the disorder dyskeratosis congenita; small nucleolar ribonucleoprotein particles are also known as snoRNPs
YLR174W	IDP2	Isocitrate Dehydrogenase, NADP-specific	1.68806	0.9987	Cytosolic NADP-specific isocitrate dehydrogenase; catalyzes oxidation of isocitrate to alpha-ketoglutarate; levels are elevated during growth on non-fermentable carbon sources and reduced during growth on glucose; IDP2 has a paralog, IDP3, that arose from the whole genome duplication
YLR167W	RPS31	Ribosomal Protein of the Small subunit	1.14868	1	Fusion protein cleaved to yield ribosomal protein S31 and ubiquitin; ubiquitin may facilitate assembly of the ribosomal protein into ribosomes; interacts genetically with translation factor eIF2B; homologous to mammalian ribosomal protein S27A, no bacterial homolog
YFR017C	IGD1	Inhibitor of Glycogen Debranching	1.23494	1	Cytoplasmic protein that inhibits Gdb1p glycogen debranching activity; required for normal intracellular accumulation of glycogen; phosphorylated in vivo; expression increases during wine fermentation; protein abundance increases in response to DNA replication stress; IGD1 has a paralog, YOL024W, that arose from the whole genome duplication
YFR016C	AIP5	Actin Interacting Protein	1.95076	1	Protein that positively regulates actin assembly; forms a homodimer and interacts with G-actin; localization to the bud neck and bud tip requires Spa2p; YFR016C is not an essential gene
YFR011C	MIC19	MItochondrial contact site and Cristae organizing system	1.80735	1	Component of the MICOS complex; MICOS (formerly MINOS or MitOS) is a mitochondrial inner membrane complex that extends into the intermembrane space and has a role in the maintenance of crista junctions, inner membrane architecture, and formation of contact sites to the outer membrane; Mic19p is peripheral to the inner membrane and may connect Mic60p with the Mic10p-Mic12p-Mic27p subcomplex; both …
YFR010W	UBP6	UBiquitin-specific Protease	1.67103	1	Ubiquitin-specific protease; situated in the base subcomplex of the 26S proteasome, releases free ubiquitin from branched polyubiquitin chains en bloc, rather than from the distal tip of the chain; negatively regulates degradation of ubiquitinated proteins by the proteasome; works in opposition to Hul5p polyubiquitin elongation activity; mutant has aneuploidy tolerance; human homolog UBP14 comple…
YMR081C	ISF1	Increasing Suppression Factor	1.67005	1	Serine-rich, hydrophilic protein; overexpression suppresses growth defects of hap2, hap3, and hap4 mutants; expression is under glucose control; cotranscribed with NAM7 in a cyp1 mutant; ISF1 has a paralog, MBR1, that arose from the whole genome duplication
YFR003C	YPI1	Yeast Phosphatase Inhibitor	1.65208	1	Regulatory subunit of the type I protein phosphatase (PP1) Glc7p; Glc7p participates in the regulation of a variety of metabolic processes including mitosis and glycogen metabolism; in vitro evidence suggests Ypi1p is an inhibitor of Glc7p while in vivo evidence suggests it is an activator; overproduction causes decreased cellular content of glycogen; partial depletion causes lithium sensitivity,…
YFR001W	LOC1	LOCalization of mRNA	1.75673	0.989126	Nucleolar protein involved in the asymmetric localization of ASH1 mRNA; binds cooperatively with She2p to the E3 zip-code element in the 3��UTR of the mRNA; constituent of 66S pre-ribosomal particles involved in pre-rRNA processing and nuclear export of the 60S subunit; may facilitate Rpl43p loading; required post-transcriptionally for efficient retrotransposition; absence results in decreased Ty…
YFL002C	SPB4	Suppressor of PAB1	1.18763	0.996704	Putative ATP-dependent RNA helicase; nucleolar protein required for synthesis of 60S ribosomal subunits at a late step in the pathway; sediments with 66S pre-ribosomes in sucrose gradients
YFL017C	GNA1	GlucosamiNe-6-phosphate Acetyltransferase	1.66985	0.999937	Glucosamine-6-phosphate acetyltransferase; evolutionarily conserved; required for multiple cell cycle events including passage through START, DNA synthesis, and mitosis; involved in UDP-N-acetylglucosamine synthesis, forms GlcNAc6P from AcCoA
YFL017W-A	SMX2		1.83872	1	Core Sm protein Sm G; part of heteroheptameric complex (with Smb1p, Smd1p, Smd2p, Smd3p, Sme1p, and Smx3p) that is part of the spliceosomal U1, U2, U4, and U5 snRNPs; homolog of human Sm G
YFL018C	LPD1	LiPoamide Dehydrogenase	1.4036	1	Dihydrolipoamide dehydrogenase; the lipoamide dehydrogenase component (E3) of the pyruvate dehydrogenase and 2-oxoglutarate dehydrogenase multi-enzyme complexes; PDH complex is concentrated in spots within the mitochondrial matrix, often near the ERMES complex and near peroxisomes; LPD1 has a paralog, IRC15, that arose from the whole genome duplication
YMR078C	CTF18	Chromosome Transmission Fidelity	1.47805	0.999999	Subunit of a complex with Ctf8p; shares some subunits with Replication Factor C and is required for sister chromatid cohesion; may have overlapping functions with Rad24p in the DNA damage replication checkpoint
YFL031W	HAC1	Homologous to Atf/Creb1	1.54782	1	Basic leucine zipper (bZIP) transcription factor (ATF/CREB1 homolog); regulates the unfolded protein response, via UPRE binding, and membrane biogenesis; ER stress-induced splicing pathway facilitates efficient Hac1p synthesis; two functional forms of Hac1p are produced; translation initiation is repressed under non-stress conditions; protein abundance increases in response to DNA replication str…
YFL034C-B	MOB2	Mps One Binder	1.32193	0.999696	Activator of Cbk1p kinase; component of the RAM signaling network that regulates cellular polarity and morphogenesis; activation of Cbk1p facilitates the Ace2p-dependent daughter cell-specific transcription of genes involved in cell separation; similar to Mob1p
YFL037W	TUB2	TUBulin	1.42626	1	Beta-tubulin; associates with alpha-tubulin (Tub1p and Tub3p) to form tubulin dimer, which polymerizes to form microtubules; mutation in human ortholog is associated with congenital fibrosis of the extraocular muscles (CFEOM) with polymicrogyria
YMR076C	PDS5	Precocious Dissociation of Sisters	1.07325	1	Cohesion maintenance factor; involved in sister chromatid condensation and cohesion; colocalizes with cohesin on chromosomes; performs its cohesin maintenance function in pre-anaphase cells by protecting the integrity of the cohesion complex; also required during meiosis; relocalizes to the cytosol in response to hypoxia
YMR074C	SDD2	Suppressor of Degenerative Death	1.08989	0.999991	Protein with homology to human PDCD5; PDCD5 is involved in programmed cell death; N-terminal region forms a conserved triple-helix bundle structure; overproduction suppresses lethality due to expression of the dominant PET9 allele AAC2-A128P; overexpression promotes H2O2-induced apoptosis; YMR074C is not an essential gene; protein abundance increases in response to DNA replication stress
YCL009C	ILV6	IsoLeucine Valine	1.67094	0.999895	Regulatory subunit of acetolactate synthase; acetolactate synthase catalyzes the first step of branched-chain amino acid biosynthesis; enhances activity of the Ilv2p catalytic subunit, localizes to mitochondria
YCR003W	MRPL32	Mitochondrial Ribosomal Protein, Large subunit	1.64111	1	Mitochondrial ribosomal protein of the large subunit; protein abundance increases in response to DNA replication stress
YCR016W			1.62449	0.992365	Putative protein of unknown function; green fluorescent protein (GFP)-fusion protein localizes to the nucleolus and nucleus; predicted to be involved in ribosome biogenesis
YMR072W	ABF2	ARS-Binding Factor	1.25886	1	Mitochondrial DNA-binding protein; involved in mitochondrial DNA replication and recombination, member of HMG1 DNA-binding protein family; activity may be regulated by protein kinase A phosphorylation; ABF2 has a paralog, IXR1, that arose from the whole genome duplication; human homolog TFAM can complement yeast abf2 mutant, rescuing the loss-of-mitochondrial DNA phenotype in a yeast abf2 strain
YMR071C	TVP18	Tlg2-Vesicle Protein	1.26679	1	Integral membrane protein; localized to late Golgi vesicles along with the v-SNARE Tlg2p; may interact with ribosomes, based on co-purification experiments; may have a role in intracellular sterol transport
YCL043C	PDI1	Protein Disulfide Isomerase	1.00524	1	Protein disulfide isomerase; multifunctional oxidoreductase of the ER lumen, essential for disulfide bond formation in secretory and cell-surface proteins, processing of non-native disulfide bonds; Ero1p activator; complexes with exomannosidase, Mnl1p to facilitate the recognition of misfolded glycoproteins and the trimming of glycan Man8GlcNAc2 to Man7GlcNAc2 on substrates, thereby accelerating …
YCL026C-B	HBN1	Homologous to Bacterial Nitroreductases	1.12553	0.998427	Protein of unknown function; similar to bacterial nitroreductases; green fluorescent protein (GFP)-fusion protein localizes to the cytoplasm and nucleus; protein becomes insoluble upon intracellular iron depletion; protein abundance increases in response to DNA replication stress
YPR184W	GDB1	Glycogen DeBranching	1.32912	1	Glycogen debranching enzyme; contains glucanotranferase and alpha-1,6-amyloglucosidase activities; required for glycogen degradation; phosphorylated in mitochondria; activity is inhibited by Igd1p; protein abundance increases in response to DNA replication stress
YPR182W	SMX3		1.49643	1	Core Sm protein Sm F; part of heteroheptameric complex (with Smb1p, Smd1p, Smd2p, Smd3p, Sme1p, and Smx2p) that is part of the spliceosomal U1, U2, U4, and U5 snRNPs; homolog of human Sm F
YPR169W	JIP5	Jumonji domain Interacting Protein	1.52233	1	Protein required for biogenesis of the large ribosomal subunit; required for biogenesis of the large ribosomal subunit; interacts with proteins involved in RNA processing, ribosome biogenesis, ubiquitination and demethylation; similar to WDR55, a human WD repeat protein; essential gene
YPR166C	MRP2	Mitochondrial Ribosomal Protein	1.5615	1	Mitochondrial ribosomal protein of the small subunit
YPR151C	SUE1		1.41325	0.999998	Protein required for degradation of unstable forms of cytochrome c; located in the mitochondria
YPR149W	NCE102	NonClassical Export	1.20155	1	Protein of unknown function; contains transmembrane domains; involved in secretion of proteins that lack classical secretory signal sequences; component of the detergent-insoluble glycolipid-enriched complexes (DIGs); NCE102 has a paralog, FHN1, that arose from the whole genome duplication
YPR148C			1.17356	0.999931	Protein of unknown function; may interact with ribosomes, based on co-purification experiments; green fluorescent protein (GFP)-fusion protein localizes to the cytoplasm in a punctate pattern
YPR141C	KAR3	KARyogamy	1.58496	0.99998	Minus-end-directed microtubule motor; functions in mitosis and meiosis, localizes to the spindle pole body and localization is dependent on functional Cik1p, required for nuclear fusion during mating; potential Cdc28p substrate
YPR129W	SCD6	Suppressor of Clathrin Deficiency	1.52442	1	Repressor of translation initiation; binds eIF4G through its RGG domain and inhibits recruitment of the preinitiation complex; also contains an Lsm domain; may have a role in RNA processing; overproduction suppresses null mutation in clathrin heavy chain gene CHC1; forms cytoplasmic foci upon DNA replication stress
YBR298C	MAL31	MALtose fermentation	1.65313	1	Maltose permease; high-affinity maltose transporter (alpha-glucoside transporter); encoded in the MAL3 complex locus; member of the 12 transmembrane domain superfamily of sugar transporters; functional in genomic reference strain S288C
YGR285C	ZUO1	ZUOtin	1.57592	1	Ribosome-associated chaperone; zuotin functions in ribosome biogenesis and as a chaperone for nascent polypeptide chains in partnership with Ssz1p and SSb1/2; contains a DnaJ domain and functions as a J-protein partner for Ssb1p and Ssb2p; human gene DNAJC2 can partially complement yeast zuo1 null mutant
YGR271C-A	EFG1	Exit From G1	1.66742	0.986057	Essential protein required for maturation of 18S rRNA; null mutant is sensitive to hydroxyurea and is delayed in recovering from alpha-factor arrest; green fluorescent protein (GFP)-fusion protein localizes to the nucleolus
YGR251W	NOP19	NucleOlar Protein	1.18057	0.999743	Ribosome biogenesis factor; nucleolar protein associated with pre-rRNA components of the 90S preribosome, required for cleavage of pre-rRNA at A0, A1 and A2 sites; interacts with RNA helicase Dhr2p and RNA helicase-like protein Utp25p; required for incorporation of Utp25p into preribosomes
YGR241C	YAP1802	Yeast Assembly Polypeptide	1.07126	1	Protein of the AP180 family, involved in clathrin cage assembly; binds Pan1p and clathrin; YAP1802 has a paralog, YAP1801, that arose from the whole genome duplication
YGR229C	SMI1	Suppressor of MAR Inhibitor	1.53098	1	Protein involved in the regulation of cell wall synthesis; proposed to be involved in coordinating cell cycle progression with cell wall integrity
YAL044C	GCV3	GlyCine cleaVage	1.02359	0.99999	H subunit of the mitochondrial glycine decarboxylase complex; glycine decarboxylase is required for the catabolism of glycine to 5,10-methylene-THF; also required for all protein lipoylation; expression is regulated by levels of 5,10-methylene-THF
YAL011W	SWC3	SWr Complex	1.26303	0.998372	Protein of unknown function; component of the SWR1 complex, which exchanges histone variant H2AZ (Htz1p) for chromatin-bound histone H2A; required for formation of nuclear-associated array of smooth endoplasmic reticulum known as karmellae
YAL007C	ERP2	Emp24p/Erv25p Related Protein	1.11189	0.999224	Member of the p24 family involved in ER to Golgi transport; similar to Emp24p and Erv25p; role in misfolded protein quality control; forms a heterotrimeric complex with Erp1p, Emp24p, and Erv25p; localized to COPII-coated vesicles; ERP2 has a paralog, ERP4, that arose from the whole genome duplication
YAL005C	SSA1	Stress-Seventy subfamily A	1.24736	1	ATPase involved in protein folding and NLS-directed nuclear transport; member of HSP70 family; required for ubiquitin-dependent degradation of short-lived proteins; forms chaperone complex with Ydj1p; localized to nucleus, cytoplasm, cell wall; 98% identical to paralog Ssa2p with different functional specificity in propagation of yeast [URE3] prions, vacuolar-mediated degradations of gluconeogene…
YDR054C	CDC34	Cell Division Cycle	1.51006	1	Ubiquitin-conjugating enzyme (E2); catalytic subunit of SCF ubiquitin-protein ligase complex (together with Skp1p, Rbx1p, Cdc53p, and an F-box protein) that regulates cell cycle progression by targeting key substrates for degradation; protein abundance increases in response to DNA replication stress; human CDC34 functionally complements the thermosensitivity of the cdc34-2 mutant
YDR071C	PAA1	PolyAmine Acetyltransferase	1.47917	1	Polyamine acetyltransferase; acetylates polyamines (e.g. putrescine, spermidine, spermine) and also aralkylamines (e.g. tryptamine, phenylethylamine); may be involved in transcription and/or DNA replication
YDR073W	SNF11	Sucrose NonFermenting	1.38702	1	Subunit of the SWI/SNF chromatin remodeling complex; involved in transcriptional regulation; interacts with a highly conserved 40-residue sequence of Snf2p; relocates to the cytosol under hypoxic conditions
YDR083W	RRP8	Ribosomal RNA Processing	1.20945	0.99824	Nucleolar S-adenosylmethionine-dependent rRNA methyltransferase; methylates adenine (m1A) of the large subunit (LSU) rRNA at position 645; involved in pre-rRNA cleavage at site A2; mutation is synthetically lethal with a gar1 mutation; deletion disrupts telomere maintenance by influencing the expression of neighboring gene STN1
YDR086C	SSS1	Sec Sixty-one Suppressor	1.89589	1	Subunit of the Sec61p translocation complex (Sec61p-Sss1p-Sbh1p); this complex forms a channel for passage of secretory proteins through the endoplasmic reticulum membrane, and of the Ssh1p complex (Ssh1p-Sbh2p-Sss1p); interacts with Ost4p and Wbp1p
YDR088C	SLU7	Synergistic Lethal with U5 snRNA	1.75489	0.998976	RNA splicing factor; required for ATP-independent portion of 2nd catalytic step of spliceosomal RNA splicing; interacts with Prp18p; contains zinc knuckle domain
YMR031C	EIS1	EISosome	1.64596	1	Component of the eisosome required for proper eisosome assembly; similar to Uso1p; authentic, non-tagged protein is detected in a phosphorylated state in highly purified mitochondria in high-throughput studies; protein increases in abundance and relocalizes from plasma membrane to cytoplasm upon DNA replication stress; EIS1 has a paralog, YKL050C, that arose from the whole genome duplication
YCR088W	ABP1	Actin Binding Protein	1.20645	1	Actin-binding protein of the cortical actin cytoskeleton; important for activation of actin nucleation mediated by the Arp2/Arp3 complex; inhibits actin filament elongation at the barbed-end; phosphorylation within its proline-rich region, mediated by Cdc28p and Pho85p, protects Abp1p from PEST sequence-mediated proteolysis; mammalian homolog of HIP-55 (hematopoietic progenitor kinase 1 [HPK1]-in…
YCR086W	CSM1	Chromosome Segregation in Meiosis	1.80735	1	Nucleolar protein that mediates homolog segregation during meiosis I; forms a complex with Lrs4p and then Mam1p at kinetochores; required for condensin recruitment to the replication fork barrier site and rDNA repeat segregation
YCR082W	AHC2	Ada Histone acetyltransferase complex Component	1.33744	1	Component of the ADA histone acetyltransferase complex; Ahc2p and Ahc1p are unique to the ADA complex and not shared with the related SAGA and SLIK complexes; may tether Ahc1p to the complex
YCR071C	IMG2	Integrity of Mitochondrial Genome	1.51785	0.999935	Mitochondrial ribosomal protein of the large subunit; conserved in metazoa, with similarity to human mitochondrial ribosomal protein MRPL49
YFR049W	YMR31	Yeast Mitochondrial Ribosomal protein	1.48368	1	Subunit of the mitochondrial alpha-ketoglutarate dehydrogenase; recruits E3 subunit (Lpd1p) to the E1-E2 (Kgd1p, Kgd2p) core; exists in two forms derived from a single mRNA translated from two alternative start sites; has similarity to human mitochondrial ribosomal protein MRP-S36
YFR051C	RET2	RETrieval from ER	1.08299	1	Delta subunit of the coatomer complex (COPI); COPI coats Golgi-derived transport vesicles; involved in retrograde transport between Golgi and ER
YFR052W	RPN12	Regulatory Particle Non-ATPase	1.58903	1	Subunit of the 19S regulatory particle of the 26S proteasome lid; synthetically lethal with RPT1, which is an ATPase component of the 19S regulatory particle; physically interacts with Nob1p and Rpn3p; protein abundance increases in response to DNA replication stress
YDR482C	CWC21	Complexed With Cef1p	1.25376	0.999994	Protein involved in RNA splicing by the spliceosome; component of a complex containing Cef1p; interacts genetically with ISY1 and BUD13; may bind RNA; has similarity to S. pombe Cwf21p
YIR021W	MRS1	Mitochondrial RNA Splicing	1.47131	1	Splicing protein; required for splicing of two mitochondrial group I introns (BI3 in COB and AI5beta in COX1); forms a splicing complex, containing four subunits of Mrs1p and two subunits of the BI3-encoded maturase, that binds to the BI3 RNA; MRS1 has a paralog, CCE1, that arose from the whole genome duplication
YAR035W	YAT1		1.87447	0.984453	Outer mitochondrial carnitine acetyltransferase; minor ethanol-inducible enzyme involved in transport of activated acyl groups from the cytoplasm into the mitochondrial matrix; phosphorylated
YMR014W	BUD22	BUD site selection	1.39652	0.976327	Protein required for rRNA maturation and ribosomal subunit biogenesis; required for 18S rRNA maturation; also required for small ribosomal subunit biogenesis; cosediments with pre-ribosomal particles; mutation decreases efficiency of +1 Ty1 frameshifting and transposition, and affects budding pattern
YML027W	YOX1	Yeast homeobOX	1.58496	0.999996	Homeobox transcriptional repressor; binds to Mcm1p and to early cell cycle boxes (ECBs) in the promoters of cell cycle-regulated genes expressed in M/G1 phase; expression is cell cycle-regulated; phosphorylated by Cdc28p; relocalizes from nucleus to cytoplasm upon DNA replication stress; YOX1 has a paralog, YHP1, that arose from the whole genome duplication
YML028W	TSA1	Thiol-Specific Antioxidant	1.20967	1	Thioredoxin peroxidase; acts as both ribosome-associated and free cytoplasmic antioxidant; self-associates to form high-molecular weight chaperone complex under oxidative stress; chaperone activity essential for growth in zinc deficiency; required for telomere length maintenance; binds and modulates Cdc19p activity; protein abundance increases, forms cytoplasmic foci during DNA replication stress…
YML030W	RCF1	Respiratory superComplex Factor	1.13026	0.999999	Cytochrome c oxidase subunit; required for assembly of the Complex III-Complex IV supercomplex, and for assembly of Cox13p and Rcf2p into cytochrome c oxidase; similar to Rcf2p, and either Rcf1p or Rcf2p is required for late-stage assembly of the Cox12p and Cox13p subunits and for cytochrome c oxidase activity; required for growth under hypoxic conditions; member of the hypoxia induced gene famil…
YML055W	SPC2	Signal Peptidase Complex	1.30581	1	Subunit of signal peptidase complex; complex catalyzes cleavage of N-terminal signal sequences of proteins targeted to the secretory pathway; homologous to mammalian SPC25; other members of the complex are Spc1p, Spc1p, and Sec11p
YML062C	MFT1	Mitochondrial Fusion Targeting	1.48794	0.990726	Subunit of the THO complex; THO is a nuclear complex comprised of Hpr1p, Mft1p, Rlr1p, and Thp2p, that is involved in transcription elongation and mitotic recombination; involved in telomere maintenance
YML071C	COG8	Conserved Oligomeric Golgi complex	1.66558	0.999671	Component of the conserved oligomeric Golgi complex; a cytosolic tethering complex (Cog1p through Cog8p) that functions in protein trafficking to mediate fusion of transport vesicles to Golgi compartments
YML091C	RPM2	RNase P Mitochondrial	1.93558	1	Protein subunit of mitochondrial RNase P; has roles in nuclear transcription, cytoplasmic and mitochondrial RNA processing, and mitochondrial translation; distributed to mitochondria, cytoplasmic processing bodies, and the nucleus
YML097C	VPS9	Vacuolar Protein Sorting	1	0.999997	Guanine nucleotide exchange factor (GEF) and ubiquitin receptor; involved in vesicle-mediated vacuolar transport, including Golgi-endosome trafficking and sorting through the multivesicular body (MVB); stimulates the intrinsic guanine nucleotide exchange activity of Rab family members (Vps21p/Ypt52p/Ypt53p); partially redundant with GEF MUK1; required for localization of the CORVET complex to end…
YML125C	PGA3	Processing of Gas1p and ALP	1.13916	1	Putative cytochrome b5 reductase, localized to the plasma membrane; may be involved in regulation of lifespan; required for maturation of Gas1p and Pho8p, proposed to be involved in protein trafficking; PGA3 has a paralog, AIM33, that arose from the whole genome duplication
YML130C	ERO1	ER Oxidation or Endoplasmic Reticulum Oxidoreductin	1.09977	1	Thiol oxidase required for oxidative protein folding in the ER; essential for maintaining ER redox balance; feedback regulated via reduction and oxidation of regulatory bonds; reduced Pdi1p activates Ero1p by direct reduction of Ero1p regulatory bonds; depletion of thiol substrates and accumulation of oxidized Pdi1p results in inactivation of Ero1p by both Pdi1p-mediated oxidation and autonomous …
YOL144W	NOP8	NucleOlar Protein	1.39232	0.999998	Nucleolar protein required for 60S ribosomal subunit biogenesis
YOL140W	ARG8	ARGinine requiring	1.15308	1	Acetylornithine aminotransferase; catalyzes the fourth step in the biosynthesis of the arginine precursor ornithine
YDR463W	STP1	Species-specific tRNA Processing	1.38209	1	Transcription factor; contains a N-terminal regulatory motif (RI) that acts as a cytoplasmic retention determinant and as an Asi dependent degron in the nucleus; undergoes proteolytic processing by SPS (Ssy1p-Ptr3p-Ssy5p)-sensor component Ssy5p in response to extracellular amino acids; activates transcription of amino acid permease genes and may have a role in tRNA processing; STP1 has a paralog,…
YOL123W	HRP1	Heterogenous nuclear RibonucleoProtein	1.7214	1	Subunit of cleavage factor I; cleavage factor I is a five-subunit complex required for the cleavage and polyadenylation of pre-mRNA 3' ends; RRM-containing heteronuclear RNA binding protein and hnRNPA/B family member that binds to poly (A) signal sequences; required for genome stability
YDR462W	MRPL28	Mitochondrial Ribosomal Protein, Large subunit	1.17688	0.999435	Mitochondrial ribosomal protein of the large subunit; protein abundance increases in response to DNA replication stress
YOL114C	PTH4	peptidyl tRNA hydrolase 4	1.62449	1	Protein similar to the human peptidyl-tRNA hydrolase gene ICT1; associates with mitochondrial large subunit; may function in translation termination; YOL114C is not an essential gene
YOL073C	DSC2	Defective for SREBP Cleavage	1.04891	0.999969	Multi-transmembrane subunit of the DSC ubiquitin ligase complex; similar in sequence to rhomboid pseudoproteases Der1p and UBAC2 that function in ERAD; ortholog of fission yeast dsc2
YOL058W	ARG1	ARGinine requiring	1.08554	0.999999	Arginosuccinate synthetase; catalyzes the formation of L-argininosuccinate from citrulline and L-aspartate in the arginine biosynthesis pathway; potential Cdc28p substrate
YOL053W	AIM39	Altered Inheritance rate of Mitochondria	1.2578	0.99998	Protein of unknown function; null mutant displays elevated frequency of mitochondrial genome loss
YOL039W	RPP2A	Ribosomal Protein P2 Alpha	1.00934	0.997047	Ribosomal protein P2 alpha; a component of the ribosomal stalk, which is involved in the interaction between translational elongation factors and the ribosome; free (non-ribosomal) P2 stimulates the phosphorylation of the eIF2 alpha subunit (Sui2p) by Gcn2p; regulates the accumulation of P1 (Rpp1Ap and Rpp1Bp) in the cytoplasm
YOL038W	PRE6	PRoteinase yscE	1.53445	1	Alpha 4 subunit of the 20S proteasome; may replace alpha 3 subunit (Pre9p) under stress conditions to create a more active proteasomal isoform; GFP-fusion protein relocates from cytosol to the mitochondrial surface upon oxidative stress
YOL032W	OPI10	OverProducer of Inositol	1.69188	1	Protein with a possible role in phospholipid biosynthesis; null mutant displays an inositol-excreting phenotype that is suppressed by exogenous choline; protein abundance increases in response to DNA replication stress
YOL027C	MDM38	Mitochondrial Distribution and Morphology	1.93652	1	Membrane-associated mitochondrial ribosome receptor; forms a complex with Mba1p to facilitate recruitment of mRNA-specific translational activators to ribosomes; ribosome-associated protein involved in the insertion of newly synthesized proteins into the mitochondrial inner membrane; role in protein export and K+/H+ exchange; localizes to the inner mitochondrial membrane; human ortholog Letm1 imp…
YDR452W	PPN1		1.25164	1	Dual endo- and exopolyphosphatase with a role in phosphate metabolism; acts as both an endopolyphosphatase cleaving long chains of polyphosphate distributively to generate shorter polymer chains and as an exopolyphosphatase catalyzing the hydrolysis of terminal phosphate from polyphosphate; localizes to the vacuole, nucleus and cytosol; functions as a homodimer; relocalizes from vacuole to cytopl…
YDR451C	YHP1	Yeast Homeo-Protein	1.06711	0.999911	Homeobox transcriptional repressor; binds Mcm1p and early cell cycle box (ECB) elements of cell cycle regulated genes, thereby restricting ECB-mediated transcription to the M/G1 interval; YHP1 has a paralog, YOX1, that arose from the whole genome duplication
YOL006C	TOP1	TOPoisomerase	1.64455	1	Topoisomerase I; nuclear enzyme that relieves torsional strain in DNA by cleaving and re-sealing the phosphodiester backbone; relaxes both positively and negatively supercoiled DNA; functions in replication, transcription, and recombination; role in processing ribonucleoside monophosphates in genomic DNA into irreversible single-strand breaks; enzymatic activity and interaction with Nsr1p are neg…
YOL005C	RPB11	RNA Polymerase B	1.58496	1	RNA polymerase II subunit B12.5; part of central core; similar to Rpc19p and bacterial alpha subunit
YOR019W			1.7851	1	Protein of unknown function; may interact with ribosomes, based on co-purification experiments; YOR019W has a paralog, JIP4, that arose from the whole genome duplication
YOR027W	STI1	STress Inducible	1.83931	1	Hsp90 cochaperone; regulates spatial organization of amyloid-like proteins in the cytosol, thereby buffering the proteotoxicity caused by amyloid-like proteins; interacts with the Ssa group of the cytosolic Hsp70 chaperones and activates Ssa1p ATPase activity; interacts with Hsp90 chaperones and inhibits their ATPase activity; homolog of mammalian Hop
YDR447C	RPS17B	Ribosomal Protein of the Small subunit	1.70704	1	Ribosomal protein 51 (rp51) of the small (40s) subunit; homologous to mammalian ribosomal protein S17, no bacterial homolog; RPS17B has a paralog, RPS17A, that arose from the whole genome duplication; protein abundance increases in response to DNA replication stress
YOR049C	RSB1	Resistance to Sphingoid long-chain Base	1.1774	1	Putative sphingoid long-chain base (LCB) efflux transporter; integral membrane transporter that localizes to the plasma membrane and may transport long chain bases (LCBs) from the cytoplasmic side toward the extracytoplasmic side of the membrane; role in glycerophospholipid translocation; suppressor of the sphingoid LCB sensitivity of an LCB-lyase mutation
YOR052C	TMC1	Trivalent Metalloid sensitive, Cuz1-related protein	1.48713	1	AN1-type zinc finger protein, effector of proteotoxic stress response; stress-inducible transcriptional target of Rpn4p; induced by nitrogen limitation, weak acid, misfolded proteins; short-lived protein, degraded by proteasome; may protect cells from trivalent metalloid induced proteotoxicity; contains PACE promoter element; ortholog of human AIRAP, which stimulates proteasome activity in respon…
YOR073W	SGO1	ShuGOshin (Japanese for "guardian spirit")	1.40439	0.997438	Component of the spindle checkpoint; involved in sensing lack of tension on mitotic chromosomes; protects centromeric Rec8p at meiosis I; required for accurate chromosomal segregation at meiosis II and for mitotic chromosome stability; recruits condensin to the pericentric region of chromosomes during meiosis; dissociates from pericentromeres when sister kinetochores are under tension
YOR078W	BUD21	BUD site selection	1.5325	0.964521	Component of small ribosomal subunit (SSU) processosome; this complex contains U3 snoRNA; required at post-transcriptional step for efficient retrotransposition; absence results in decreased Ty1 Gag:GFP protein levels; originally isolated as bud-site selection mutant that displays a random budding pattern
YOR084W	LPX1	Lipase of PeroXisomes	1.24793	0.99874	Peroxisomal matrix-localized lipase; required for normal peroxisome morphology; contains a peroxisomal targeting signal type 1 (PTS1) and a lipase motif; peroxisomal import requires the PTS1 receptor, Pex5p and self-interaction; transcriptionally activated by Yrm1p along with genes involved in multidrug resistance; oleic acid inducible
YOR104W	PIN2	Psi+ INducibility	1.28011	1	Exomer-dependent cargo protein; induces appearance of [PIN+] prion when overproduced; prion-like domain serves as a retention signal in the trans-Golgi network; predicted to be palmitoylated
YOR123C	LEO1	LEft Open reading frame	1.29146	0.998099	Component of the Paf1 complex; which associates with RNA polymerase II and is involved in histone methylation; plays a role in regulating Ty1 transposition; involved in transcription elongation as demonstrated by the G-less-based run-on (GLRO) assay
YOR131C			1.80735	1	Putative haloacid dehalogenase-like hydrolase; non-essential gene; overexpression causes a cell cycle delay or arrest; protein abundance increases in response to DNA replication stress
YOR132W	VPS17	Vacuolar Protein Sorting	1.08651	1	Subunit of the membrane-associated retromer complex; essential for endosome-to-Golgi retrograde protein transport; peripheral membrane protein that assembles onto the membrane with Vps5p to promote vesicle formation; required for recruiting the retromer complex to the endosome membranes
YOR134W	BAG7		1.3388	0.999627	Rho GTPase activating protein (RhoGAP); stimulates the intrinsic GTPase activity of Rho1p, which plays a bud growth by regulating actin cytoskeleton organization and cell wall biosynthesis, resulting in the downregulation of Rho1p; structurally and functionally related to Sac7p; BAG7 has a paralog, SAC7, that arose from the whole genome duplication
YOR136W	IDH2	Isocitrate DeHydrogenase	1.22239	1	Subunit of mitochondrial NAD(+)-dependent isocitrate dehydrogenase; complex catalyzes the oxidation of isocitrate to alpha-ketoglutarate in the TCA cycle; phosphorylated
YOR157C	PUP1	PUtative Proteasome subunit	1.27009	1	Beta 2 subunit of the 20S proteasome; endopeptidase with trypsin-like activity that cleaves after basic residues; synthesized as a proprotein before being proteolytically processed for assembly into 20S particle; human homolog is subunit Z
YOR158W	PET123	PETite colonies	1.52112	1	Mitochondrial ribosomal protein of the small subunit; PET123 exhibits genetic interactions with PET122, which encodes a COX3 mRNA-specific translational activator
YOR178C	GAC1	Glycogen ACcumulation	1.22013	1	Regulatory subunit for Glc7p type-1 protein phosphatase (PP1); tethers Glc7p to Gsy2p glycogen synthase, binds Hsf1p heat shock transcription factor, required for induction of some HSF-regulated genes under heat shock; GAC1 has a paralog, PIG1, that arose from the whole genome duplication
YOR181W	LAS17		1.33442	0.999968	Actin assembly factor; C-terminal WCA domain activates Arp2/3 complex-mediated nucleation of branched actin filaments, polyproline domain nucleates actin filaments independent of Arp2/3; mutants are defective in endocytosis, bud site selection, cytokinesis; human homolog WAS (Wiskott-Aldrich Syndrome) implicated in severe immunodeficiency; human WAS complements yeast null mutant, but only in pres…
YOR194C	TOA1		1.44399	0.99994	TFIIA large subunit; involved in transcriptional activation, acts as antirepressor or as coactivator; required, along with Toa2p, for ribosomal protein gene transcription in vivo; homologous to largest and second largest subunits of human and Drosophila TFIIA
YOR198C	BFR1	BreFeldin A Resistance	1.79518	1	Component of mRNP complexes associated with polyribosomes; involved in localization of mRNAs to P bodies; implicated in secretion and nuclear segregation; multicopy suppressor of BFA (Brefeldin A) sensitivity
YDR429C	TIF35	Translation Initiation Factor	1.36257	1	eIF3g subunit of the eukaryotic translation initiation factor 3 (eIF3); subunit of the core complex of eIF3; is essential for translation; stimulates resumption of ribosomal scanning during translation reinitiation; eIF3 is also involved in programmed stop codon readthrough
YOR201C	MRM1	Mitochondrial rRNA Methyltransferase	1.19592	1	Ribose methyltransferase; modifies a functionally critical, conserved nucleotide in mitochondrial 21S rRNA
YOR206W	NOC2	NucleOlar Complex associated	1.2555	1	Protein involved in ribosome biogenesis; forms a nucleolar complex with Mak21p that binds to 90S and 66S pre-ribosomes; forms a nuclear complex with Noc3p that binds to 66S pre-ribosomes; both complexes mediate intranuclear transport of ribosomal precursors; acts as part of a Mak21p-Noc2p-Rrp5p module that associates with nascent pre-rRNA during transcription and has a role in bigenesis of the la…

## Sheet: UP2_BP
GO biological process complete	Saccharomyces cerevisiae - REFLIST (6049)	UP2	UP2 (expected)	UP2 (over/under)	UP2 (fold Enrichment)	UP2 (raw P-value)	UP2 (FDR)	ids	ids
cell redox homeostasis GO:0045454	35	13	2.85832	+	4.54812	3.65643e-05	0.0130218	YNL055C, YGR209C, YFR016C, YLR043C, YBL064C, YFL018C, YLR109W, YBR024W, YML028W, YCL043C, YDR513W, YOR288C, YIL005W	YNL055C, YGR209C, YFR016C, YLR043C, YBL064C, YFL018C, YLR109W, YBR024W, YML028W, YCL043C, YDR513W, YOR288C, YIL005W
cellular process GO:0009987	4659	422	380.484	+	1.10911	8.45012e-06	0.00501561	YPR192W, YDR424C, YJL102W, YCL009C, YDR229W, YIL069C, YJR059W, YMR296C, YMR078C, YNL117W, YDR218C, YFL034C-B, YDR447C, YDR337W, YGR103W, YJR034W, YMR199W, YNR001C, YNR037C, YPL078C, YBL058W, YJR047C, YMR031C, YBR298C, YNR028W, YNL200C, YDR402C, YGR124W, YPL063W, YOR239W, YPR182W, YBR282W, YFR010W, YDR329C, YFL037W, YIL162W, YMR286W, YNL138W, YFL002C, YJR045C, YDR219C, YKR016W, YLR194C, YDR225W, Y…	YPR192W, YDR424C, YJL102W, YCL009C, YDR229W, YIL069C, YJR059W, YMR296C, YMR078C, YNL117W, YDR218C, YFL034C-B, YDR447C, YDR337W, YGR103W, YJR034W, YMR199W, YNR001C, YNR037C, YPL078C, YBL058W, YJR047C, YMR031C, YBR298C, YNR028W, YNL200C, YDR402C, YGR124W, YPL063W, YOR239W, YPR182W, YBR282W, YFR010W, YDR329C, YFL037W, YIL162W, YMR286W, YNL138W, YFL002C, YJR045C, YDR219C, YKR016W, YLR194C, YDR225W, Y…
mitochondrial respiratory chain complex assembly GO:0033108	46	14	3.75665	+	3.72672	0.000110519	0.028114	YKL053C-A, YBL059C-A, YMR244C-A, YER058W, YBR024W, YJR034W, YJL062W-A, YER154W, YKL137W, YBR269C, YDR231C, YML030W, YBR120C, YDR511W	YKL053C-A, YBL059C-A, YMR244C-A, YER058W, YBR024W, YJR034W, YJL062W-A, YER154W, YKL137W, YBR269C, YDR231C, YML030W, YBR120C, YDR511W
mitochondrion organization GO:0007005	268	43	21.8866	+	1.96467	9.41092e-05	0.0279295	YNL121C, YLR295C, YKR016W, YJL102W, YOR019W, YMR244C-A, YER058W, YAL005C, YBR024W, YPL063W, YOR027W, YJL062W-A, YKL137W, YBR269C, YGL191W, YOR232W, YML030W, YBR120C, YLR259C, YGL219C, YJR135W-A, YNL055C, YDR296W, YNR017W, YMR072W, YKL053C-A, YBL059C-A, YJR034W, YPR020W, YER154W, YIL098C, YIL062C, YLR356W, YDR231C, YJR045C, YBR230C, YDR511W, YMR089C, YPL098C, YOL027C, YIR021W, YGR181W, YDR219C	YNL121C, YLR295C, YKR016W, YJL102W, YOR019W, YMR244C-A, YER058W, YAL005C, YBR024W, YPL063W, YOR027W, YJL062W-A, YKL137W, YBR269C, YGL191W, YOR232W, YML030W, YBR120C, YLR259C, YGL219C, YJR135W-A, YNL055C, YDR296W, YNR017W, YMR072W, YKL053C-A, YBL059C-A, YJR034W, YPR020W, YER154W, YIL098C, YIL062C, YLR356W, YDR231C, YJR045C, YBR230C, YDR511W, YMR089C, YPL098C, YOL027C, YIR021W, YGR181W, YDR219C
cellular component organization or biogenesis GO:0071840	2270	233	185.383	+	1.25686	2.73118e-05	0.0104214	YDR424C, YJL102W, YKR076W, YDR229W, YHR010W, YAL007C, YIL069C, YJR059W, YPR028W, YPR149W, YGR086C, YMR078C, YDR218C, YDR394W, YDR273W, YDR296W, YDR447C, YGL078C, YER112W, YGR103W, YGL163C, YJR034W, YNR037C, YPL078C, YBL058W, YMR031C, YLR026C, YGR271C-A, YPL237W, YDR299W, YDR402C, YPL063W, YPR182W, YLR167W, YDR155C, YOR198C, YDR329C, YFL037W, YDR177W, YNL194C, YER146W, YNL138W, YFL002C, YPL105C, Y…	YDR424C, YJL102W, YKR076W, YDR229W, YHR010W, YAL007C, YIL069C, YJR059W, YPR028W, YPR149W, YGR086C, YMR078C, YDR218C, YDR394W, YDR273W, YDR296W, YDR447C, YGL078C, YER112W, YGR103W, YGL163C, YJR034W, YNR037C, YPL078C, YBL058W, YMR031C, YLR026C, YGR271C-A, YPL237W, YDR299W, YDR402C, YPL063W, YPR182W, YLR167W, YDR155C, YOR198C, YDR329C, YFL037W, YDR177W, YNL194C, YER146W, YNL138W, YFL002C, YPL105C, Y…
cellular protein-containing complex assembly GO:0034622	493	68	40.2615	+	1.68896	5.47828e-05	0.0172147	YLR295C, YDR424C, YMR244C-A, YLR009W, YHR200W, YLR449W, YKL089W, YNR054C, YBR269C, YDR088C, YPR028W, YGL191W, YDR427W, YML030W, YBR120C, YLR259C, YJR113C, YDR394W, YBR089C-A, YDR167W, YDR447C, YKL053C-A, YGR135W, YBL059C-A, YHR015W, YER112W, YJR034W, YJR014W, YNR037C, YNL039W, YGR241C, YPL127C, YDR511W, YLR325C, YBR173C, YGR148C, YFL017W-A, YPL237W, YNL244C, YDR388W, YOR194C, YER058W, YBR024W, YL…	YLR295C, YDR424C, YMR244C-A, YLR009W, YHR200W, YLR449W, YKL089W, YNR054C, YBR269C, YDR088C, YPR028W, YGL191W, YDR427W, YML030W, YBR120C, YLR259C, YJR113C, YDR394W, YBR089C-A, YDR167W, YDR447C, YKL053C-A, YGR135W, YBL059C-A, YHR015W, YER112W, YJR034W, YJR014W, YNR037C, YNL039W, YGR241C, YPL127C, YDR511W, YLR325C, YBR173C, YGR148C, YFL017W-A, YPL237W, YNL244C, YDR388W, YOR194C, YER058W, YBR024W, YL…
protein-containing complex assembly GO:0065003	507	71	41.4049	+	1.71477	2.3068e-05	0.0102691	YLR295C, YDR424C, YMR244C-A, YLR009W, YHR200W, YLR449W, YKL089W, YNR054C, YBR269C, YDR088C, YPR028W, YGL191W, YDR427W, YML030W, YBR120C, YLR259C, YJR113C, YDR394W, YBR089C-A, YDR167W, YDR447C, YKL053C-A, YGR135W, YBL059C-A, YHR015W, YER112W, YKR035W-A, YJR034W, YJR014W, YNR037C, YNL039W, YPL078C, YGR241C, YPL127C, YDR511W, YLR325C, YBR173C, YGR148C, YFL017W-A, YPL237W, YNL244C, YDR388W, YOR194C, …	YLR295C, YDR424C, YMR244C-A, YLR009W, YHR200W, YLR449W, YKL089W, YNR054C, YBR269C, YDR088C, YPR028W, YGL191W, YDR427W, YML030W, YBR120C, YLR259C, YJR113C, YDR394W, YBR089C-A, YDR167W, YDR447C, YKL053C-A, YGR135W, YBL059C-A, YHR015W, YER112W, YKR035W-A, YJR034W, YJR014W, YNR037C, YNL039W, YPL078C, YGR241C, YPL127C, YDR511W, YLR325C, YBR173C, YGR148C, YFL017W-A, YPL237W, YNL244C, YDR388W, YOR194C, …
cellular component assembly GO:0022607	762	94	62.2298	+	1.51053	9.64803e-05	0.0271262	YLR295C, YNL084C, YDR424C, YMR244C-A, YLR009W, YHR200W, YLR449W, YKL089W, YNR054C, YPR129W, YBR269C, YDR088C, YPR028W, YPR149W, YGL191W, YGR086C, YDR427W, YML030W, YBR120C, YPR141C, YLR259C, YJR113C, YLL027W, YDR218C, YBR112C, YDR394W, YDR273W, YBR089C-A, YDR167W, YDR447C, YKL053C-A, YGR135W, YBL059C-A, YHR015W, YER112W, YKR035W-A, YJR034W, YMR276W, YJR014W, YNR037C, YNL039W, YPL078C, YGR241C, YP…	YLR295C, YNL084C, YDR424C, YMR244C-A, YLR009W, YHR200W, YLR449W, YKL089W, YNR054C, YPR129W, YBR269C, YDR088C, YPR028W, YPR149W, YGL191W, YGR086C, YDR427W, YML030W, YBR120C, YPR141C, YLR259C, YJR113C, YLL027W, YDR218C, YBR112C, YDR394W, YDR273W, YBR089C-A, YDR167W, YDR447C, YKL053C-A, YGR135W, YBL059C-A, YHR015W, YER112W, YKR035W-A, YJR034W, YMR276W, YJR014W, YNR037C, YNL039W, YPL078C, YGR241C, YP…
cellular component biogenesis GO:0044085	1113	138	90.8947	+	1.51824	6.94568e-07	0.000463798	YLR295C, YDR424C, YLR009W, YHR200W, YIL069C, YNR054C, YLR197W, YBR269C, YPR028W, YNL308C, YPR149W, YGL191W, YGR086C, YPR141C, YDR083W, YDR218C, YDL202W, YBR112C, YDR394W, YDR273W, YDR447C, YBL059C-A, YGL078C, YER112W, YBR257W, YGR103W, YMR014W, YER056C-A, YJR034W, YNR037C, YPL078C, YGR241C, YBL058W, YLR325C, YMR031C, YLR337C, YLR293C, YGR271C-A, YPL237W, YDR299W, YDR402C, YDL213C, YBR024W, YPR182…	YLR295C, YDR424C, YLR009W, YHR200W, YIL069C, YNR054C, YLR197W, YBR269C, YPR028W, YNL308C, YPR149W, YGL191W, YGR086C, YPR141C, YDR083W, YDR218C, YDL202W, YBR112C, YDR394W, YDR273W, YDR447C, YBL059C-A, YGL078C, YER112W, YBR257W, YGR103W, YMR014W, YER056C-A, YJR034W, YNR037C, YPL078C, YGR241C, YBL058W, YLR325C, YMR031C, YLR337C, YLR293C, YGR271C-A, YPL237W, YDR299W, YDR402C, YDL213C, YBR024W, YPR182…
protein-containing complex subunit organization GO:0043933	713	101	58.2281	+	1.73456	1.74217e-07	0.000155111	YLR295C, YDR424C, YBR135W, YLR009W, YHR200W, YHR010W, YIL069C, YNR054C, YBR269C, YPR028W, YGL191W, YOR244W, YBR112C, YDR394W, YDR447C, YBL059C-A, YER112W, YER056C-A, YJR034W, YNL059C, YNR037C, YPL078C, YGR241C, YPL249C-A, YLR325C, YPL237W, YBR024W, YPR182W, YKL137W, YLR167W, YLR200W, YDR224C, YDR507C, YPR020W, YAL011W, YNL138W, YFL002C, YDL075W, YGL048C, YDR320C, YDL007W, YDL225W, YBR123C, YJL190…	YLR295C, YDR424C, YBR135W, YLR009W, YHR200W, YHR010W, YIL069C, YNR054C, YBR269C, YPR028W, YGL191W, YOR244W, YBR112C, YDR394W, YDR447C, YBL059C-A, YER112W, YER056C-A, YJR034W, YNL059C, YNR037C, YPL078C, YGR241C, YPL249C-A, YLR325C, YPL237W, YBR024W, YPR182W, YKL137W, YLR167W, YLR200W, YDR224C, YDR507C, YPR020W, YAL011W, YNL138W, YFL002C, YDL075W, YGL048C, YDR320C, YDL007W, YDL225W, YBR123C, YJL190…
protein localization to endoplasmic reticulum GO:0070972	57	17	4.65498	+	3.652	2.56784e-05	0.0105518	YDL072C, YKL065C, YAL005C, YLL024C, YBL040C, YML055W, YAL007C, YKL154W, YKL073W, YBR171W, YDR086C, YER019C-A, YDL092W, YPL037C, YLR378C, YHR193C, YIL005W	YDL072C, YKL065C, YAL005C, YLL024C, YBL040C, YML055W, YAL007C, YKL154W, YKL073W, YBR171W, YDR086C, YER019C-A, YDL092W, YPL037C, YLR378C, YHR193C, YIL005W
mitochondrial translation GO:0032543	118	30	9.63663	+	3.11312	4.14618e-07	0.000316413	YNL252C, YPL118W, YHR038W, YJL063C, YJL102W, YGR215W, YBR268W, YMR158W, YBR282W, YIL051C, YPL013C, YKR085C, YJR113C, YDL202W, YDR296W, YKL003C, YLR312W-A, YPR166C, YMR225C, YHR059W, YDR337W, YMR286W, YFR049W, YNR037C, YCR003W, YBL038W, YCR071C, YOL114C, YER050C, YDR462W	YNL252C, YPL118W, YHR038W, YJL063C, YJL102W, YGR215W, YBR268W, YMR158W, YBR282W, YIL051C, YPL013C, YKR085C, YJR113C, YDL202W, YDR296W, YKL003C, YLR312W-A, YPR166C, YMR225C, YHR059W, YDR337W, YMR286W, YFR049W, YNR037C, YCR003W, YBL038W, YCR071C, YOL114C, YER050C, YDR462W
mitochondrial gene expression GO:0140053	148	31	12.0866	+	2.56482	9.53058e-06	0.00509124	YNL252C, YPL118W, YHR038W, YJL063C, YJL102W, YGR215W, YBR268W, YMR158W, YBR282W, YIL051C, YPL013C, YKR085C, YJR113C, YDL202W, YDR296W, YKL003C, YLR312W-A, YPR166C, YMR225C, YHR059W, YDR337W, YMR286W, YFR049W, YNR037C, YCR003W, YBL038W, YCR071C, YOL114C, YIR021W, YER050C, YDR462W	YNL252C, YPL118W, YHR038W, YJL063C, YJL102W, YGR215W, YBR268W, YMR158W, YBR282W, YIL051C, YPL013C, YKR085C, YJR113C, YDL202W, YDR296W, YKL003C, YLR312W-A, YPR166C, YMR225C, YHR059W, YDR337W, YMR286W, YFR049W, YNR037C, YCR003W, YBL038W, YCR071C, YOL114C, YIR021W, YER050C, YDR462W
gene expression GO:0010467	1203	140	98.2447	+	1.42501	1.68054e-05	0.00816133	YPL118W, YPL190C, YJL102W, YLR009W, YBR268W, YHR010W, YMR158W, YIL069C, YNR054C, YER029C, YLR197W, YNL308C, YOR244W, YPL013C, YDR083W, YDR463W, YDL202W, YDR296W, YDR447C, YHR059W, YDR337W, YGL078C, YER112W, YBR257W, YGR103W, YMR014W, YER056C-A, YBL091C, YNR037C, YDR527W, YOR123C, YPL249C-A, YJR047C, YLR325C, YIR021W, YDR163W, YDR462W, YNL252C, YLR293C, YGR271C-A, YPL237W, YDR299W, YOL123W, YJL063…	YPL118W, YPL190C, YJL102W, YLR009W, YBR268W, YHR010W, YMR158W, YIL069C, YNR054C, YER029C, YLR197W, YNL308C, YOR244W, YPL013C, YDR083W, YDR463W, YDL202W, YDR296W, YDR447C, YHR059W, YDR337W, YGL078C, YER112W, YBR257W, YGR103W, YMR014W, YER056C-A, YBL091C, YNR037C, YDR527W, YOR123C, YPL249C-A, YJR047C, YLR325C, YIR021W, YDR163W, YDR462W, YNL252C, YLR293C, YGR271C-A, YPL237W, YDR299W, YOL123W, YJL063…
translation GO:0006412	364	69	29.7266	+	2.32116	1.20183e-09	2.14006e-06	YPL118W, YJL190C, YHR038W, YJL102W, YGR215W, YLR009W, YBR268W, YHR010W, YMR158W, YIL069C, YPL013C, YKR085C, YJR113C, YDL202W, YDR296W, YKL003C, YLR312W-A, YDR447C, YDR500C, YMR225C, YHR059W, YDR337W, YER056C-A, YJR014W, YFR049W, YGR083C, YDL130W, YNR037C, YIL052C, YGR285C, YBL038W, YNL067W, YPL249C-A, YOL114C, YJR047C, YLR325C, YLR061W, YDR462W, YGR148C, YNL252C, YPL237W, YNL244C, YJL063C, YAL005…	YPL118W, YJL190C, YHR038W, YJL102W, YGR215W, YLR009W, YBR268W, YHR010W, YMR158W, YIL069C, YPL013C, YKR085C, YJR113C, YDL202W, YDR296W, YKL003C, YLR312W-A, YDR447C, YDR500C, YMR225C, YHR059W, YDR337W, YER056C-A, YJR014W, YFR049W, YGR083C, YDL130W, YNR037C, YIL052C, YGR285C, YBL038W, YNL067W, YPL249C-A, YOL114C, YJR047C, YLR325C, YLR061W, YDR462W, YGR148C, YNL252C, YPL237W, YNL244C, YJL063C, YAL005…
peptide biosynthetic process GO:0043043	368	70	30.0532	+	2.3292	7.97626e-10	2.13046e-06	YPL118W, YJL190C, YHR038W, YJL102W, YGR215W, YLR009W, YBR268W, YHR010W, YMR158W, YIL069C, YPL013C, YKR085C, YJR113C, YDL202W, YDR296W, YKL003C, YLR312W-A, YDR447C, YDR500C, YMR225C, YHR059W, YDR337W, YER056C-A, YJR014W, YFR049W, YGR083C, YDL130W, YNR037C, YIL052C, YGR285C, YBL038W, YNL067W, YPL249C-A, YOL114C, YJR047C, YLR325C, YLR061W, YDR462W, YGR148C, YNL252C, YPL237W, YNL244C, YJL063C, YAL005…	YPL118W, YJL190C, YHR038W, YJL102W, YGR215W, YLR009W, YBR268W, YHR010W, YMR158W, YIL069C, YPL013C, YKR085C, YJR113C, YDL202W, YDR296W, YKL003C, YLR312W-A, YDR447C, YDR500C, YMR225C, YHR059W, YDR337W, YER056C-A, YJR014W, YFR049W, YGR083C, YDL130W, YNR037C, YIL052C, YGR285C, YBL038W, YNL067W, YPL249C-A, YOL114C, YJR047C, YLR325C, YLR061W, YDR462W, YGR148C, YNL252C, YPL237W, YNL244C, YJL063C, YAL005…
peptide metabolic process GO:0006518	401	76	32.7482	+	2.32074	1.15296e-10	6.15914e-07	YPL118W, YJL190C, YHR038W, YJL102W, YGR215W, YKR076W, YLR009W, YBR268W, YML055W, YHR010W, YMR158W, YIL069C, YPL013C, YKR085C, YJR113C, YDL202W, YDR296W, YGR209C, YKL003C, YLR312W-A, YDR447C, YDR500C, YMR225C, YHR059W, YDR337W, YER056C-A, YJR014W, YFR049W, YGR083C, YDL130W, YNR037C, YIL052C, YGR285C, YBL038W, YNL067W, YPL249C-A, YOL114C, YJR047C, YLR325C, YLR061W, YDR462W, YGR148C, YNL252C, YPL237…	YPL118W, YJL190C, YHR038W, YJL102W, YGR215W, YKR076W, YLR009W, YBR268W, YML055W, YHR010W, YMR158W, YIL069C, YPL013C, YKR085C, YJR113C, YDL202W, YDR296W, YGR209C, YKL003C, YLR312W-A, YDR447C, YDR500C, YMR225C, YHR059W, YDR337W, YER056C-A, YJR014W, YFR049W, YGR083C, YDL130W, YNR037C, YIL052C, YGR285C, YBL038W, YNL067W, YPL249C-A, YOL114C, YJR047C, YLR325C, YLR061W, YDR462W, YGR148C, YNL252C, YPL237…
cellular amide metabolic process GO:0043603	486	83	39.6899	+	2.09121	1.93156e-09	2.06368e-06	YPL118W, YJL190C, YHR038W, YJL102W, YGR215W, YKR076W, YLR009W, YBR268W, YML055W, YHR010W, YMR158W, YIL069C, YPL013C, YKR085C, YJR113C, YLL027W, YDL202W, YDR296W, YGR209C, YKL003C, YLR312W-A, YDR447C, YDR500C, YMR225C, YHR059W, YDR337W, YGR204W, YER056C-A, YJR014W, YFR049W, YGR083C, YDL130W, YNR001C, YNR037C, YIL052C, YGR285C, YBL038W, YNL067W, YPL249C-A, YOL114C, YJR047C, YLR325C, YDR148C, YLR061…	YPL118W, YJL190C, YHR038W, YJL102W, YGR215W, YKR076W, YLR009W, YBR268W, YML055W, YHR010W, YMR158W, YIL069C, YPL013C, YKR085C, YJR113C, YLL027W, YDL202W, YDR296W, YGR209C, YKL003C, YLR312W-A, YDR447C, YDR500C, YMR225C, YHR059W, YDR337W, YGR204W, YER056C-A, YJR014W, YFR049W, YGR083C, YDL130W, YNR001C, YNR037C, YIL052C, YGR285C, YBL038W, YNL067W, YPL249C-A, YOL114C, YJR047C, YLR325C, YDR148C, YLR061…
amide biosynthetic process GO:0043604	417	75	34.0549	+	2.20233	1.351e-09	1.80426e-06	YPL118W, YJL190C, YHR038W, YJL102W, YGR215W, YLR009W, YBR268W, YHR010W, YMR158W, YIL069C, YPL013C, YKR085C, YJR113C, YLL027W, YDL202W, YDR296W, YKL003C, YLR312W-A, YDR447C, YDR500C, YMR225C, YHR059W, YDR337W, YGR204W, YER056C-A, YJR014W, YFR049W, YGR083C, YDL130W, YNR037C, YIL052C, YGR285C, YBL038W, YNL067W, YPL249C-A, YOL114C, YJR047C, YLR325C, YLR061W, YDR462W, YGR148C, YNL252C, YPL237W, YNL244…	YPL118W, YJL190C, YHR038W, YJL102W, YGR215W, YLR009W, YBR268W, YHR010W, YMR158W, YIL069C, YPL013C, YKR085C, YJR113C, YLL027W, YDL202W, YDR296W, YKL003C, YLR312W-A, YDR447C, YDR500C, YMR225C, YHR059W, YDR337W, YGR204W, YER056C-A, YJR014W, YFR049W, YGR083C, YDL130W, YNR037C, YIL052C, YGR285C, YBL038W, YNL067W, YPL249C-A, YOL114C, YJR047C, YLR325C, YLR061W, YDR462W, YGR148C, YNL252C, YPL237W, YNL244…
cellular nitrogen compound biosynthetic process GO:0044271	945	112	77.1747	+	1.45125	9.83749e-05	0.0262759	YPL118W, YLR295C, YDR354W, YPL190C, YJL130C, YJL102W, YLR009W, YBR268W, YHR010W, YMR158W, YIL069C, YOR244W, YPL013C, YBL099W, YDL202W, YDR296W, YGR209C, YDR232W, YDR447C, YHR059W, YDR337W, YER056C-A, YNR001C, YNR037C, YDR527W, YPL078C, YOR123C, YPL249C-A, YJR047C, YLR325C, YDR462W, YNL252C, YPL237W, YKL016C, YGR124W, YJL063C, YLR167W, YBR282W, YBR049C, YGL037C, YPR166C, YOL039W, YPL048W, YPR020W,…	YPL118W, YLR295C, YDR354W, YPL190C, YJL130C, YJL102W, YLR009W, YBR268W, YHR010W, YMR158W, YIL069C, YOR244W, YPL013C, YBL099W, YDL202W, YDR296W, YGR209C, YDR232W, YDR447C, YHR059W, YDR337W, YER056C-A, YNR001C, YNR037C, YDR527W, YPL078C, YOR123C, YPL249C-A, YJR047C, YLR325C, YDR462W, YNL252C, YPL237W, YKL016C, YGR124W, YJL063C, YLR167W, YBR282W, YBR049C, YGL037C, YPR166C, YOL039W, YPL048W, YPR020W,…
proteasome-mediated ubiquitin-dependent protein catabolic process GO:0043161	148	28	12.0866	+	2.31661	0.00012872	0.0298966	YBR082C, YOL038W, YGL116W, YGL011C, YAL005C, YHR200W, YHR027C, YCL043C, YDR054C, YDL126C, YNL155W, YLR378C, YFR052W, YFR010W, YBL041W, YIL005W, YDR177W, YGR135W, YEL012W, YLL024C, YGR048W, YPL009C, YMR276W, YGL048C, YBL058W, YOR157C, YBR169C, YDR219C	YBR082C, YOL038W, YGL116W, YGL011C, YAL005C, YHR200W, YHR027C, YCL043C, YDR054C, YDL126C, YNL155W, YLR378C, YFR052W, YFR010W, YBL041W, YIL005W, YDR177W, YGR135W, YEL012W, YLL024C, YGR048W, YPL009C, YMR276W, YGL048C, YBL058W, YOR157C, YBR169C, YDR219C
ubiquitin-dependent protein catabolic process GO:0006511	225	37	18.3749	+	2.01361	0.000174687	0.0358915	YBR082C, YDR358W, YOL038W, YGL116W, YGL011C, YAL005C, YHR200W, YHR027C, YCL043C, YBR290W, YDR054C, YDL126C, YDR427W, YNL155W, YLR378C, YFR052W, YFR010W, YBL041W, YIL005W, YDR394W, YDR273W, YDR002W, YDR177W, YGR135W, YBR114W, YEL012W, YLL024C, YGR048W, YPL009C, YMR276W, YGL048C, YBL058W, YOR157C, YDL007W, YBR173C, YBR169C, YDR219C	YBR082C, YDR358W, YOL038W, YGL116W, YGL011C, YAL005C, YHR200W, YHR027C, YCL043C, YBR290W, YDR054C, YDL126C, YDR427W, YNL155W, YLR378C, YFR052W, YFR010W, YBL041W, YIL005W, YDR394W, YDR273W, YDR002W, YDR177W, YGR135W, YBR114W, YEL012W, YLL024C, YGR048W, YPL009C, YMR276W, YGL048C, YBL058W, YOR157C, YDL007W, YBR173C, YBR169C, YDR219C
modification-dependent protein catabolic process GO:0019941	231	38	18.8649	+	2.01432	0.000133913	0.0298069	YBR082C, YDR358W, YOL038W, YGL116W, YGL011C, YAL005C, YHR200W, YHR027C, YLR167W, YCL043C, YBR290W, YDR054C, YDL126C, YDR427W, YNL155W, YLR378C, YFR052W, YFR010W, YBL041W, YIL005W, YDR394W, YDR273W, YDR002W, YDR177W, YGR135W, YBR114W, YEL012W, YLL024C, YGR048W, YPL009C, YMR276W, YGL048C, YBL058W, YOR157C, YDL007W, YBR173C, YBR169C, YDR219C	YBR082C, YDR358W, YOL038W, YGL116W, YGL011C, YAL005C, YHR200W, YHR027C, YLR167W, YCL043C, YBR290W, YDR054C, YDL126C, YDR427W, YNL155W, YLR378C, YFR052W, YFR010W, YBL041W, YIL005W, YDR394W, YDR273W, YDR002W, YDR177W, YGR135W, YBR114W, YEL012W, YLL024C, YGR048W, YPL009C, YMR276W, YGL048C, YBL058W, YOR157C, YDL007W, YBR173C, YBR169C, YDR219C
ribonucleoprotein complex biogenesis GO:0022613	477	65	38.9549	+	1.6686	0.000120893	0.0293551	YLR009W, YIL069C, YNR054C, YNL113W, YLR197W, YDR088C, YNL308C, YPR169W, YOR201C, YOR310C, YJR113C, YDR083W, YDL202W, YLR074C, YDR447C, YDL208W, YDR500C, YHR015W, YGL078C, YER112W, YBR257W, YGR103W, YMR014W, YER056C-A, YJR014W, YNR037C, YIL052C, YGR285C, YBL026W, YLR325C, YFR001W, YGR148C, YFL017W-A, YLR293C, YGR271C-A, YPL237W, YNL002C, YDR299W, YNL244C, YKL172W, YDL213C, YJL148W, YBR189W, YLR192…	YLR009W, YIL069C, YNR054C, YNL113W, YLR197W, YDR088C, YNL308C, YPR169W, YOR201C, YOR310C, YJR113C, YDR083W, YDL202W, YLR074C, YDR447C, YDL208W, YDR500C, YHR015W, YGL078C, YER112W, YBR257W, YGR103W, YMR014W, YER056C-A, YJR014W, YNR037C, YIL052C, YGR285C, YBL026W, YLR325C, YFR001W, YGR148C, YFL017W-A, YLR293C, YGR271C-A, YPL237W, YNL002C, YDR299W, YNL244C, YKL172W, YDL213C, YJL148W, YBR189W, YLR192…
cellular lipid metabolic process GO:0044255	287	7	23.4383	-	0.298657	0.000162409	0.0347037	YAR035W, YOL032W, YOR084W, YOR298W, YMR296C, YPR002W, YGR202C	YAR035W, YOL032W, YOR084W, YOR298W, YMR296C, YPR002W, YGR202C
lipid metabolic process GO:0006629	311	7	25.3982	-	0.27561	4.40511e-05	0.0147076	YAR035W, YOL032W, YOR084W, YOR298W, YMR296C, YPR002W, YGR202C	YAR035W, YOL032W, YOR084W, YOR298W, YMR296C, YPR002W, YGR202C
								YAR035W, YOL032W, YOR084W, YOR298W, YMR296C, YPR002W, YPR001W, YGR202C
								YDR296W, YMR078C, YKR095W-A, YGL163C, YJL092W

## Sheet: UP2_CC
GO cellular component complete	Saccharomyces cerevisiae - REFLIST (6049)	UP2	UP2 (expected)	UP2 (over/under)	UP2 (fold Enrichment)	UP2 (raw P-value)	UP2 (FDR)	ids
mitochondrial tricarboxylic acid cycle enzyme complex GO:0030062	6	5	0.489998	+	10.2041	0.0007574	0.0240809	YFR049W, YFL018C, YDR148C, YOR136W, YNL037C
tricarboxylic acid cycle enzyme complex GO:0045239	8	6	0.653331	+	9.1837	0.000319429	0.0123322	YFR049W, YFL018C, YPL262W, YDR148C, YOR136W, YNL037C
protein-containing complex GO:0032991	2076	241	169.539	+	1.4215	2.24559e-10	4.85497e-08	YPL118W, YDR424C, YNL051W, YCL009C, YHR010W, YIL069C, YKL154W, YER029C, YDR153C, YGR086C, YDL092W, YMR296C, YMR078C, YDR218C, YDR394W, YDR296W, YDR447C, YHR059W, YDR337W, YGL078C, YER112W, YGR103W, YMR199W, YHL002W, YNR037C, YPL078C, YLR026C, YDR163W, YGR271C-A, YPL237W, YDR299W, YOL123W, YOL038W, YJL063C, YPL063W, YPR182W, YLR167W, YBR282W, YDR155C, YFR010W, YOR198C, YFL037W, YOL039W, YER146W, Y…
cytoplasm GO:0005737	4413	413	360.394	+	1.14597	8.98661e-08	9.71452e-06	YPR192W, YDR424C, YJL102W, YCL009C, YDR229W, YIL069C, YJR059W, YDL092W, YBR284W, YMR296C, YMR078C, YNL117W, YDR218C, YFL034C-B, YDR447C, YDR337W, YJR034W, YMR199W, YNR001C, YNR037C, YPL078C, YBL058W, YJR047C, YMR031C, YNR028W, YNL200C, YDR402C, YGR124W, YPL063W, YIL055C, YOR239W, YBR282W, YOR215C, YDR329C, YFL037W, YIL162W, YMR286W, YNL138W, YJR045C, YDR219C, YNR014W, YKR016W, YLR194C, YIL161W, Y…
cellular anatomical entity GO:0110165	5524	481	451.125	+	1.06622	1.44086e-07	1.19813e-05	YPR192W, YDR424C, YJL102W, YCL009C, YDR229W, YIL069C, YJR059W, YDL092W, YBR284W, YMR296C, YMR078C, YNL117W, YDR218C, YFL034C-B, YDR447C, YDR337W, YGR103W, YJR034W, YMR199W, YNR001C, YNR037C, YPL078C, YBL058W, YJR047C, YMR031C, YBR298C, YNR028W, YNL200C, YDR402C, YGR124W, YPL063W, YIL055C, YOR239W, YPR182W, YBR282W, YFR010W, YOR215C, YDR329C, YFL037W, YIL162W, YMR286W, YNL138W, YFL002C, YJR045C, Y…
intracellular GO:0005622	5262	476	429.729	+	1.10768	6.2768e-12	2.26174e-09	YPR192W, YDR424C, YJL102W, YCL009C, YDR229W, YIL069C, YJR059W, YDL092W, YBR284W, YMR296C, YMR078C, YNL117W, YDR218C, YFL034C-B, YDR447C, YDR337W, YGR103W, YJR034W, YMR199W, YNR001C, YNR037C, YPL078C, YBL058W, YJR047C, YMR031C, YNR028W, YNL200C, YDR402C, YGR124W, YPL063W, YIL055C, YOR239W, YPR182W, YBR282W, YFR010W, YOR215C, YDR329C, YFL037W, YIL162W, YMR286W, YNL138W, YFL002C, YJR045C, YDR219C, Y…
mitochondrial matrix GO:0005759	243	52	19.8449	+	2.62032	5.06599e-09	7.82334e-07	YPL118W, YGR215W, YCL009C, YBR268W, YOR136W, YMR158W, YBR269C, YPL013C, YOR232W, YKR085C, YBR120C, YLR259C, YBL099W, YJR113C, YLL027W, YDL202W, YOL140W, YDR296W, YKL003C, YDR232W, YLR312W-A, YMR225C, YHR059W, YDR337W, YHR008C, YFR049W, YNR001C, YNR037C, YBL038W, YDR511W, YOL114C, YDR148C, YIR021W, YPL252C, YDR462W, YNL252C, YJL063C, YER058W, YBR282W, YIL051C, YMR072W, YPR166C, YFL018C, YPL262W, Y…
intracellular organelle lumen GO:0070013	1255	154	102.491	+	1.50257	1.92795e-07	1.48865e-05	YPL118W, YDR424C, YPL190C, YCL009C, YLR009W, YBR268W, YOR136W, YMR158W, YKL073W, YNR054C, YLR197W, YBR269C, YNL308C, YOR244W, YPL013C, YOR232W, YMR078C, YBL099W, YNL117W, YDR083W, YDL202W, YBR112C, YDR296W, YDR232W, YBL059C-A, YHR059W, YDR337W, YGL078C, YER112W, YBR257W, YGR103W, YDR451C, YMR014W, YJR034W, YNL059C, YHR008C, YIL101C, YNR001C, YNR037C, YOR123C, YDR148C, YIR021W, YDR462W, YNL252C, Y…
organelle lumen GO:0043233	1255	154	102.491	+	1.50257	1.92795e-07	1.30257e-05	YPL118W, YDR424C, YPL190C, YCL009C, YLR009W, YBR268W, YOR136W, YMR158W, YKL073W, YNR054C, YLR197W, YBR269C, YNL308C, YOR244W, YPL013C, YOR232W, YMR078C, YBL099W, YNL117W, YDR083W, YDL202W, YBR112C, YDR296W, YDR232W, YBL059C-A, YHR059W, YDR337W, YGL078C, YER112W, YBR257W, YGR103W, YDR451C, YMR014W, YJR034W, YNL059C, YHR008C, YIL101C, YNR001C, YNR037C, YOR123C, YDR148C, YIR021W, YDR462W, YNL252C, Y…
membrane-enclosed lumen GO:0031974	1255	154	102.491	+	1.50257	1.92795e-07	1.38941e-05	YPL118W, YDR424C, YPL190C, YCL009C, YLR009W, YBR268W, YOR136W, YMR158W, YKL073W, YNR054C, YLR197W, YBR269C, YNL308C, YOR244W, YPL013C, YOR232W, YMR078C, YBL099W, YNL117W, YDR083W, YDL202W, YBR112C, YDR296W, YDR232W, YBL059C-A, YHR059W, YDR337W, YGL078C, YER112W, YBR257W, YGR103W, YDR451C, YMR014W, YJR034W, YNL059C, YHR008C, YIL101C, YNR001C, YNR037C, YOR123C, YDR148C, YIR021W, YDR462W, YNL252C, Y…
organelle GO:0043226	4684	431	382.525	+	1.12672	1.16538e-07	1.14525e-05	YPR192W, YDR424C, YJL102W, YCL009C, YDR229W, YIL069C, YJR059W, YDL092W, YMR296C, YMR078C, YNL117W, YDR218C, YFL034C-B, YDR447C, YDR337W, YGR103W, YJR034W, YMR199W, YNR001C, YNR037C, YPL078C, YBL058W, YJR047C, YMR031C, YNR028W, YNL200C, YDR402C, YPL063W, YIL055C, YOR239W, YPR182W, YBR282W, YFR010W, YOR215C, YDR329C, YFL037W, YIL162W, YMR286W, YNL138W, YFL002C, YJR045C, YDR219C, YKR016W, YLR194C, Y…
intracellular organelle GO:0043229	4675	430	381.79	+	1.12627	1.29487e-07	1.16646e-05	YPR192W, YDR424C, YJL102W, YCL009C, YDR229W, YIL069C, YJR059W, YDL092W, YMR296C, YMR078C, YNL117W, YDR218C, YFL034C-B, YDR447C, YDR337W, YGR103W, YJR034W, YMR199W, YNR001C, YNR037C, YPL078C, YBL058W, YJR047C, YMR031C, YNR028W, YNL200C, YDR402C, YPL063W, YIL055C, YOR239W, YPR182W, YBR282W, YFR010W, YOR215C, YDR329C, YFL037W, YIL162W, YMR286W, YNL138W, YFL002C, YJR045C, YDR219C, YKR016W, YLR194C, Y…
mitochondrion GO:0005739	1176	146	96.0397	+	1.52021	2.53125e-07	1.60957e-05	YNL121C, YPL118W, YLR295C, YJL130C, YJL102W, YBL064C, YCL009C, YBR268W, YOR136W, YMR158W, YIL069C, YBR269C, YDL230W, YPR149W, YGL191W, YGR086C, YDR032C, YPL013C, YOR232W, YMR078C, YBL099W, YDL202W, YLR270W, YJL060W, YDR296W, YDR232W, YBL059C-A, YHR059W, YDR337W, YPR002W, YLL024C, YJR034W, YHR008C, YNR001C, YNR037C, YPL078C, YDR342C, YJL166W, YMR031C, YDR148C, YIR021W, YLR174W, YDR462W, YNL252C, Y…
membrane-bounded organelle GO:0043227	4398	391	359.169	+	1.08862	0.00179882	0.0452216	YPR192W, YDR424C, YJL102W, YCL009C, YDR229W, YIL069C, YJR059W, YDL092W, YMR296C, YMR078C, YNL117W, YFL034C-B, YDR337W, YGR103W, YJR034W, YMR199W, YNR001C, YNR037C, YPL078C, YBL058W, YMR031C, YNR028W, YNL200C, YDR402C, YPL063W, YIL055C, YPR182W, YBR282W, YFR010W, YOR215C, YDR329C, YFL037W, YIL162W, YMR286W, YFL002C, YJR045C, YDR219C, YKR016W, YLR194C, YDR225W, YDR358W, YML055W, YIL077C, YPR184W, Y…
mitochondrial protein complex GO:0098798	210	54	17.1499	+	3.1487	5.04476e-12	2.72669e-09	YNL121C, YPL118W, YLR295C, YKR016W, YGR215W, YBR268W, YOR136W, YMR158W, YGL191W, YDL126C, YPL013C, YOR232W, YKR085C, YBL099W, YJR113C, YDL202W, YJR135W-A, YDR296W, YNR017W, YKL003C, YLR312W-A, YKL148C, YMR225C, YHR059W, YDR337W, YFR049W, YNR037C, YPL078C, YBL038W, YJL166W, YOL114C, YPL098C, YDR148C, YDR462W, YNL252C, YKL016C, YJL063C, YPL063W, YJL062W-A, YBR282W, YGL219C, YJR121W, YLR395C, YPR166…
proteasome regulatory particle GO:0005838	21	8	1.71499	+	4.66474	0.00103497	0.0294423	YHR027C, YGL048C, YDR427W, YDL007W, YFR052W, YFR010W, YHR200W, YDR394W
proteasome accessory complex GO:0022624	21	8	1.71499	+	4.66474	0.00103497	0.030238	YHR027C, YGL048C, YDR427W, YDL007W, YFR052W, YFR010W, YHR200W, YDR394W
proteasome complex GO:0000502	43	13	3.51165	+	3.70196	0.000204635	0.00884841	YGR135W, YOL038W, YGL011C, YHR200W, YHR027C, YGL048C, YDR427W, YOR157C, YDL007W, YFR052W, YFR010W, YBL041W, YDR394W
endopeptidase complex GO:1905369	43	13	3.51165	+	3.70196	0.000204635	0.00921709	YGR135W, YOL038W, YGL011C, YHR200W, YHR027C, YGL048C, YDR427W, YOR157C, YDL007W, YFR052W, YFR010W, YBL041W, YDR394W
peptidase complex GO:1905368	71	16	5.79831	+	2.75942	0.000681574	0.0223267	YDR167W, YGR135W, YOL038W, YGL011C, YHR200W, YML055W, YHR027C, YGL048C, YDR427W, YOR157C, YDL007W, YFR052W, YMR089C, YFR010W, YBL041W, YDR394W
proteasome storage granule GO:0034515	26	9	2.12333	+	4.23863	0.000884841	0.027329	YHR027C, YGL048C, YGR135W, YDR427W, YOL038W, YOR157C, YFR052W, YGL011C, YBL041W
cytosolic proteasome complex GO:0031597	28	10	2.28666	+	4.37319	0.000376357	0.0131239	YHR027C, YGL048C, YGR135W, YDR427W, YOL038W, YOR157C, YFR052W, YGL011C, YBL041W, YDR394W
cytosol GO:0005829	987	113	80.6047	+	1.4019	0.00034538	0.0124452	YDR354W, YJL130C, YNL051W, YJL102W, YBL064C, YLR009W, YHR200W, YHR010W, YMR158W, YIL069C, YKL073W, YDR153C, YPL037C, YBR284W, YBL099W, YNL117W, YDR218C, YDR394W, YGR209C, YDR447C, YLL024C, YER056C-A, YNR001C, YGR241C, YBR218C, YBL058W, YPL249C-A, YJL155C, YJR047C, YLR325C, YLR174W, YLR293C, YGR124W, YOL038W, YFR051C, YBR214W, YLR167W, YKR071C, YDR177W, YIL107C, YOL039W, YDL075W, YLR455W, YGL048C,…
mitochondrial small ribosomal subunit GO:0005763	37	12	3.02166	+	3.97133	0.000208894	0.0083635	YFR049W, YPL118W, YKL003C, YNR037C, YPR166C, YPL013C, YHR059W, YDR337W, YGR215W, YJR113C, YMR158W, YER050C
organellar small ribosomal subunit GO:0000314	37	12	3.02166	+	3.97133	0.000208894	0.00868517	YFR049W, YPL118W, YKL003C, YNR037C, YPR166C, YPL013C, YHR059W, YDR337W, YGR215W, YJR113C, YMR158W, YER050C
small ribosomal subunit GO:0015935	101	22	8.24831	+	2.66721	0.000168261	0.00790828	YPL118W, YKL003C, YJL190C, YDR447C, YPR166C, YHR059W, YDR337W, YGR215W, YBR189W, YMR158W, YMR230W, YIL069C, YER131W, YFR049W, YLR167W, YNR037C, YPL013C, YGL189C, YJR113C, YER050C, YJL136C
ribosomal subunit GO:0044391	234	53	19.1099	+	2.77343	5.54371e-10	9.98792e-08	YPL118W, YJL190C, YGR215W, YLR009W, YBR268W, YHR010W, YMR158W, YIL069C, YPL013C, YKR085C, YJR113C, YDL202W, YDR296W, YKL003C, YLR312W-A, YDR447C, YDR500C, YMR225C, YHR059W, YDR337W, YER056C-A, YFR049W, YDL130W, YNR037C, YIL052C, YBL038W, YNL067W, YPL249C-A, YOL114C, YLR325C, YLR061W, YDR462W, YGR148C, YNL252C, YNL002C, YJL063C, YBR189W, YER131W, YLR167W, YBR282W, YJL136C, YPR166C, YOL039W, YMR230…
ribonucleoprotein complex GO:1990904	552	100	45.0798	+	2.21829	7.23859e-13	7.82492e-10	YPL118W, YLR009W, YBR268W, YHR010W, YMR158W, YIL069C, YER029C, YLR197W, YNL308C, YPL013C, YDL092W, YPL037C, YDR083W, YDL202W, YDR296W, YDR447C, YHR059W, YDR337W, YGL078C, YER112W, YBR257W, YGR103W, YLL024C, YMR014W, YER056C-A, YNR037C, YDR515W, YPL249C-A, YLR325C, YIR021W, YDR163W, YDR462W, YNL252C, YHL034C, YGR271C-A, YPL237W, YDR299W, YOL123W, YJL063C, YDL213C, YPR182W, YLR167W, YBR282W, YOR198…
ribosome GO:0005840	257	59	20.9883	+	2.8111	3.55199e-11	9.59926e-09	YPL118W, YJL190C, YGR215W, YLR009W, YBR268W, YHR010W, YMR158W, YIL069C, YPL013C, YKR085C, YPL037C, YBR120C, YJR113C, YDL202W, YDR296W, YKL003C, YLR312W-A, YDR447C, YDR500C, YMR225C, YHR059W, YDR337W, YER056C-A, YJR014W, YFR049W, YDL130W, YNR037C, YIL052C, YGR285C, YBL038W, YNL067W, YPL249C-A, YOL114C, YJR047C, YLR325C, YLR061W, YDR462W, YGR148C, YNL252C, YNL002C, YJL063C, YBR189W, YER131W, YLR167…
intracellular non-membrane-bounded organelle GO:0043232	1391	166	113.598	+	1.46129	2.83692e-07	1.70373e-05	YPL118W, YDR424C, YDR488C, YCL009C, YLR009W, YBR268W, YHR010W, YMR158W, YIL069C, YNR054C, YNL157W, YLR197W, YNL308C, YGR086C, YOR244W, YPL013C, YPL037C, YPR141C, YMR078C, YBL099W, YDR083W, YDR218C, YDL202W, YBR112C, YLR270W, YDR296W, YDR447C, YHR059W, YDR337W, YGL078C, YER112W, YBR257W, YGR103W, YDR451C, YMR014W, YER056C-A, YNL059C, YIL101C, YNR037C, YDR515W, YPL249C-A, YJR047C, YLR325C, YDR148C,…
non-membrane-bounded organelle GO:0043228	1391	166	113.598	+	1.46129	2.83692e-07	1.61406e-05	YPL118W, YDR424C, YDR488C, YCL009C, YLR009W, YBR268W, YHR010W, YMR158W, YIL069C, YNR054C, YNL157W, YLR197W, YNL308C, YGR086C, YOR244W, YPL013C, YPL037C, YPR141C, YMR078C, YBL099W, YDR083W, YDR218C, YDL202W, YBR112C, YLR270W, YDR296W, YDR447C, YHR059W, YDR337W, YGL078C, YER112W, YBR257W, YGR103W, YDR451C, YMR014W, YER056C-A, YNL059C, YIL101C, YNR037C, YDR515W, YPL249C-A, YJR047C, YLR325C, YDR148C,…
organellar ribosome GO:0000313	90	28	7.34998	+	3.80954	3.02602e-08	4.08891e-06	YNL252C, YPL118W, YJL063C, YGR215W, YBR268W, YMR158W, YBR282W, YPL013C, YKR085C, YBR120C, YJR113C, YDL202W, YDR296W, YKL003C, YLR312W-A, YPR166C, YMR225C, YHR059W, YDR337W, YMR286W, YFR049W, YNR037C, YCR003W, YBL038W, YCR071C, YOL114C, YER050C, YDR462W
mitochondrial ribosome GO:0005761	90	28	7.34998	+	3.80954	3.02602e-08	3.63459e-06	YNL252C, YPL118W, YJL063C, YGR215W, YBR268W, YMR158W, YBR282W, YPL013C, YKR085C, YBR120C, YJR113C, YDL202W, YDR296W, YKL003C, YLR312W-A, YPR166C, YMR225C, YHR059W, YDR337W, YMR286W, YFR049W, YNR037C, YCR003W, YBL038W, YCR071C, YOL114C, YER050C, YDR462W
mitochondrial large ribosomal subunit GO:0005762	48	15	3.91999	+	3.82654	4.90811e-05	0.00241167	YNL252C, YDR296W, YLR312W-A, YMR225C, YJL063C, YBR268W, YMR286W, YBR282W, YCR003W, YBL038W, YKR085C, YCR071C, YOL114C, YDL202W, YDR462W
organellar large ribosomal subunit GO:0000315	48	15	3.91999	+	3.82654	4.90811e-05	0.00252651	YNL252C, YDR296W, YLR312W-A, YMR225C, YJL063C, YBR268W, YMR286W, YBR282W, YCR003W, YBL038W, YKR085C, YCR071C, YOL114C, YDL202W, YDR462W
large ribosomal subunit GO:0015934	133	31	10.8616	+	2.85408	1.32094e-06	7.13966e-05	YNL252C, YNL002C, YJL063C, YLR009W, YBR268W, YHR010W, YBR282W, YKR085C, YDL202W, YDR296W, YLR312W-A, YDR500C, YMR225C, YOL039W, YER056C-A, YMR286W, YDL130W, YIL052C, YDL075W, YCR003W, YBL038W, YNL067W, YCR071C, YPL249C-A, YOL114C, YLR325C, YLR061W, YDL136W, YDR462W, YGR148C
small nucleolar ribonucleoprotein complex GO:0005732	29	9	2.36833	+	3.80015	0.00166694	0.0429039	YLR175W, YLR197W, YDL208W, YBL026W, YER112W, YER146W, YOR310C, YBR257W, YPR182W
preribosome, large subunit precursor GO:0030687	62	15	5.06332	+	2.96249	0.000529402	0.0178839	YNL110C, YBL028C, YLR074C, YNL002C, YDR500C, YGL078C, YLR009W, YKL172W, YGR103W, YER056C-A, YOR206W, YFL002C, YFR001W, YDL136W
inner mitochondrial membrane protein complex GO:0098800	87	18	7.10498	+	2.53344	0.00101989	0.0306251	YNR017W, YLR295C, YKR016W, YKL016C, YJR121W, YKL148C, YLR395C, YPR020W, YPL063W, YJL062W-A, YGL191W, YPL078C, YOR232W, YJL166W, YJR045C, YMR089C, YPL098C, YBL099W
mitochondrial intermembrane space GO:0005758	92	18	7.51331	+	2.39575	0.00151852	0.041038	YNL055C, YNR017W, YJR121W, YKL053C-A, YBL059C-A, YLR043C, YMR244C-A, YNL037C, YJR034W, YKL137W, YNR001C, YDR155C, YKR071C, YDR511W, YLR259C, YBL099W, YGR181W, YJR135W-A
cytosolic ribosome GO:0022626	157	28	12.8216	+	2.18381	0.000330119	0.0123055	YJL190C, YNL002C, YLR009W, YHR010W, YBR189W, YMR158W, YIL069C, YER131W, YLR167W, YJL136C, YDR447C, YDR500C, YOL039W, YER056C-A, YMR230W, YDL130W, YIL052C, YDL075W, YGL189C, YNL067W, YPL249C-A, YJR047C, YLR325C, YLR061W, YDL136W, YGR148C
integral component of membrane GO:0016021	1246	73	101.756	-	0.7174	0.00160897	0.0424219	YNL121C, YPR192W, YKR016W, YKL179C, YJL130C, YBL040C, YML055W, YAL007C, YIL077C, YKL154W, YOR104W, YNL149C, YBR038W, YBR171W, YBR126W-A, YPR028W, YPR149W, YBR284W, YML030W, YMR296C, YNR021W, YLR064W, YIL005W, YNL055C, YNR017W, YJL151C, YER074W-A, YGL054C, YJR034W, YOL073C, YLR356W, YKL217W, YDR342C, YLR324W, YBR230C, YPL098C, YLR026C, YMR071C, YBR298C, YNL305C, YBL030C, YBR024W, YGL186C, YIL027C,…
intrinsic component of membrane GO:0031224	1314	77	107.31	-	0.71755	0.00109622	0.0303849	YNL121C, YPR192W, YKR016W, YLR194C, YKL179C, YJL130C, YBL040C, YML055W, YAL007C, YIL077C, YKL154W, YOR104W, YNL149C, YBR038W, YBR171W, YBR126W-A, YPR028W, YPR149W, YBR284W, YML030W, YMR296C, YNR021W, YLR064W, YIL005W, YNL055C, YNR017W, YJL151C, YER074W-A, YGL054C, YDR524C-B, YJR034W, YOL073C, YLR356W, YKL217W, YDR342C, YDR144C, YLR324W, YBR230C, YPL098C, YLR026C, YMR071C, YBR298C, YNL305C, YBL030…
retrotransposon nucleocapsid GO:0000943	90	0	7.34998	-	0	0.00181254	0.0445307

## Sheet: UP2_MF
GO molecular function complete	Saccharomyces cerevisiae - REFLIST (6049)	UP2	UP2 (expected)	UP2 (over/under)	UP2 (fold Enrichment)	UP2 (raw P-value)	UP2 (FDR)	ids
structural constituent of ribosome GO:0003735	223	52	18.2116	+	2.85532	2.77859e-10	7.11597e-07	YPL118W, YJL190C, YGR215W, YLR009W, YBR268W, YHR010W, YMR158W, YIL069C, YPL013C, YKR085C, YJR113C, YDL202W, YDR296W, YKL003C, YLR312W-A, YDR447C, YDR500C, YMR225C, YHR059W, YDR337W, YER056C-A, YFR049W, YDL130W, YNR037C, YIL052C, YBL038W, YNL067W, YPL249C-A, YLR325C, YLR061W, YDR462W, YGR148C, YNL252C, YNL002C, YJL063C, YBR189W, YER131W, YLR167W, YBR282W, YJL136C, YPR166C, YOL039W, YMR230W, YMR286…
structural molecule activity GO:0005198	350	63	28.5832	+	2.20409	3.77711e-08	4.83659e-05	YPL118W, YJL190C, YGR119C, YLR194C, YGR215W, YLR009W, YBR268W, YHR010W, YMR158W, YIL069C, YDR427W, YPL013C, YKR085C, YJR113C, YLL027W, YDR218C, YDL202W, YDR296W, YKL003C, YLR312W-A, YDR447C, YDR500C, YMR225C, YHR059W, YDR337W, YER056C-A, YKL163W, YFR049W, YDL130W, YNR037C, YIL052C, YBL038W, YNL067W, YPL249C-A, YLR325C, YLR061W, YDR462W, YGR148C, YNL252C, YNL002C, YJL063C, YBR189W, YER131W, YLR167…
