# Supplementary material for: Transcriptome Profile of Yeast Strain Used for Biological Wine Aging Revealed Dynamic Changes of Gene Expression in Course of Flor Development
Source: Front Microbiol. 2020 Apr 3;11:538. doi: 10.3389/fmicb.2020.00538 (PMC7145950; doi:10.3389/fmicb.2020.00538)
Supplement: Supplementary file 1 [file Data_Sheet_1.ZIP › Table_S4.xls]

## Sheet: Discription
	Table S4. Genes upregulated more than 4 fold at the mature biofilm stage as compared to the early biofilm stage
	List "Up4_SGD" provides data about this set of DEGs, with systematic and standard gene names, descriptions and log2fold value of the degree of thier upregulation
	List "BP" provides results of GO enrichment analysis for Biological process set obtained with Panther web resource and processed with "ReViGo" to remove redundant terms in "Biological Process" category.
	List "CC" provides results of GO enrichment analysis for Cellular component set obtained with Panther web resource and processed with "ReViGo" to remove redundant terms in "Cell componnet" category.
	List "MF" provides results of GO enrichment analysis for Molecular function set obtained with Panther web resource and processed with "ReViGo" to remove redundant terms in the "Molecular Function" category.
	Mature biofilm and early biofilm stages has been compared

## Sheet: UP4_SGD
Gene > Systematic Name	Gene > Standard Name	Gene > Name	Log2 fold change	PPDE	Gene > Description
YOR247W	SRL1	Suppressor of Rad53 null Lethality	3.88349	1	Mannoprotein that exhibits a tight association with the cell wall; required for cell wall stability in the absence of GPI-anchored mannoproteins; has a high serine-threonine content; expression is induced in cell wall mutants; SRL1 has a paralog, SVS1, that arose from the whole genome duplication
YOR257W	CDC31	Cell Division Cycle	2.04947	0.999998	Calcium-binding component of the spindle pole body (SPB) half-bridge; required for SPB duplication in mitosis and meiosis II; homolog of mammalian centrin; binds multiubiquitinated proteins and is involved in proteasomal protein degradation
YOR261C	RPN8	Regulatory Particle Non-ATPase	2.04629	1	Essential non-ATPase regulatory subunit of the 26S proteasome; has similarity to the human p40 proteasomal subunit and to another S. cerevisiae regulatory subunit, Rpn11p
YOR264W	DSE3	Daughter Specific Expression	2.28011	1	Daughter cell-specific protein, may help establish daughter fate; relocalizes from bud neck to cytoplasm upon DNA replication stress
YOR285W	RDL1	RhoDanese-Like protein	2.30869	1	Thiosulfate sulfurtransferase; contains a rhodanese-like domain; localized to the mitochondrial outer membrane; protein abundance increases in response to DNA replication stress; similar to the human TSTD gene
YCL019W			5.9542	1	Retrotransposon TYA Gag and TYB Pol genes; transcribed/translated as one unit; polyprotein is processed to make a nucleocapsid-like protein (Gag), reverse transcriptase (RT), protease (PR), and integrase (IN); similar to retroviral genes
YOR315W	SFG1	SuperFicial pseudohyphal Growth	3	1	Nuclear protein putative transcription factor; required for growth of superficial pseudohyphae (which do not invade the agar substrate) but not for invasive pseudohyphal growth; may act together with Phd1p; potential Cdc28p substrate
YOR327C	SNC2	Suppressor of the Null allele of CAP	2.30986	1	Vesicle membrane receptor protein (v-SNARE); involved in the fusion between Golgi-derived secretory vesicles with the plasma membrane; Snc2p levels regulated by Vps45p; member of the synaptobrevin/VAMP family of R-type v-SNARE proteins; SNC2 has a paralog, SNC1, that arose from the whole genome duplication
YOR374W	ALD4	ALdehyde Dehydrogenase	2.48692	1	Mitochondrial aldehyde dehydrogenase; required for growth on ethanol and conversion of acetaldehyde to acetate; phosphorylated; activity is K+ dependent; utilizes NADP+ or NAD+ equally as coenzymes; expression is glucose repressed; can substitute for cytosolic NADP-dependent aldehyde dehydrogenase when directed to the cytosol; human homolog ALDH2 can complement yeast ald4 mutant
YDR405W	MRP20	Mitochondrial Ribosomal Protein	2.9301	1	Mitochondrial ribosomal protein of the large subunit
YDR403W	DIT1	DITyrosine	4.23095	1	Sporulation-specific enzyme required for spore wall maturation; involved in the production of a soluble LL-dityrosine-containing precursor of the spore wall; transcripts accumulate at the time of prospore enclosure
YBL015W	ACH1	Acetyl CoA Hydrolase	2.45943	1	Protein with CoA transferase activity; particularly for CoASH transfer from succinyl-CoA to acetate; has minor acetyl-CoA-hydrolase activity; phosphorylated; required for acetate utilization and for diploid pseudohyphal growth
YNL030W	HHF2	Histone H Four	2.17304	1	Histone H4; core histone protein required for chromatin assembly and chromosome function; one of two identical histone proteins (see also HHF1); contributes to telomeric silencing; N-terminal domain involved in maintaining genomic integrity
YBR050C	REG2	REsistance to Glucose repression	3.2384	1	Regulatory subunit of the Glc7p type-1 protein phosphatase; involved with Reg1p, Glc7p, and Snf1p in regulation of glucose-repressible genes, also involved in glucose-induced proteolysis of maltose permease; REG2 has a paralog, REG1, that arose from the whole genome duplication
YBR052C	RFS1	Rad55 (Fifty-five) Suppressor	2.33099	1	Protein of unknown function; member of a flavodoxin-like fold protein family that includes Pst2p and Ycp4p; green fluorescent protein (GFP)-fusion protein localizes to the cytoplasm in a punctate pattern; RFS1 has a paralog, PST2, that arose from the whole genome duplication
YDR529C	QCR7	ubiQuinol-cytochrome C oxidoReductase	2.84375	1	Subunit 7 of ubiquinol cytochrome-c reductase (Complex III); Complex III is a component of the mitochondrial inner membrane electron transport chain; oriented facing the mitochondrial matrix; N-terminus appears to play a role in complex assembly
YBR072W	HSP26	Heat Shock Protein	4.33396	1	Small heat shock protein (sHSP) with chaperone activity; forms hollow, sphere-shaped oligomers that suppress unfolded proteins aggregation; long-lived protein that is preferentially retained in mother cells and forms cytoplasmic foci; oligomer activation requires heat-induced conformational change; also has mRNA binding activity
YBR088C	POL30	POLymerase	2.12199	1	Proliferating cell nuclear antigen (PCNA); functions as the sliding replication clamp for DNA polymerase delta; may function as a docking site for other proteins required for mitotic and meiotic chromosomal DNA replication and for DNA repair; PCNA ubiquitination at K164 plays a crucial role during Okazaki fragment processing
YBR101C	FES1	Factor Exchange for Ssa1p	2.60761	1	Hsp70 (Ssa1p) nucleotide exchange factor; required for the release of misfolded proteins from the Hsp70 system to the Ub-proteasome machinery for destruction; cytosolic homolog of Sil1p, which is the nucleotide exchange factor for BiP (Kar2p) in the endoplasmic reticulum; protein abundance increases in response to DNA replication stress
YBR117C	TKL2	TransKetoLase	2.92439	1	Transketolase; catalyzes conversion of xylulose-5-phosphate and ribose-5-phosphate to sedoheptulose-7-phosphate and glyceraldehyde-3-phosphate in the pentose phosphate pathway; needed for synthesis of aromatic amino acids; TKL2 has a paralog, TKL1, that arose from the whole genome duplication
YBR158W	AMN1	Antagonist of Mitotic exit Network	2.24793	1	Modulator of cell separation and mitotic exit; inhibits separation through Ub-dependent Ace2p proteolysis; part of a daughter-specific switch induced by the mitotic exit network that inhibits exit and resets the cell cycle after the execution of MEN function, blocking Tem1p and Cdc15 association; required for chromosome stability and multiple mitotic checkpoints; regulated by SCF; haploid transcr…
YBR162C	TOS1	Target Of Sbf	2.07227	0.999999	Covalently-bound cell wall protein of unknown function; identified as a cell cycle regulated SBF target gene; deletion mutants are highly resistant to treatment with beta-1,3-glucanase; has sequence similarity to YJL171C
YBR256C	RIB5	RIBoflavin biosynthesis	2.21196	1	Riboflavin synthase; catalyzes the last step of the riboflavin biosynthesis pathway
YBR279W	PAF1	RNA Polymerase II Associated Factor	2.10202	0.999921	Component of the Paf1p complex involved in transcription elongation; binds to and modulates the activity of RNA polymerases I and II; required for expression of a subset of genes, including cell cycle-regulated genes; involved in SER3 repression by helping to maintain SRG1 transcription-dependent nucleosome occupancy; homolog of human PD2/hPAF1
YBR296C	PHO89	PHOsphate metabolism	2.80735	0.996844	Plasma membrane Na+/Pi cotransporter; active in early growth phase; similar to phosphate transporters of Neurospora crassa; transcription regulated by inorganic phosphate concentrations and Pho4p; mutations in related human transporter genes hPit1 and hPit2 are associated with hyperphosphatemia-induced calcification of vascular tissue and familial idiopathic basal ganglia calcification
YPL256C	CLN2	CycLiN	2.39232	1	G1 cyclin involved in regulation of the cell cycle; activates Cdc28p kinase to promote the G1 to S phase transition; late G1 specific expression depends on transcription factor complexes, MBF (Swi6p-Mbp1p) and SBF (Swi6p-Swi4p); CLN2 has a paralog, CLN1, that arose from the whole genome duplication; cell cycle arrest phenotype of the cln1 cln2 cln3 triple null mutant is complemented by any of hum…
YPL240C	HSP82	Heat Shock Protein	4.17631	1	Hsp90 chaperone; redundant in function with Hsc82p; required for pheromone signaling, negative regulation of Hsf1p; docks with Tom70p for mitochondrial preprotein delivery; promotes telomerase DNA binding, nucleotide addition; protein abundance increases in response to DNA replication stress; contains two acid-rich unstructured regions that promote solubility of chaperone-substrate complexes; HSP…
YPL201C	YIG1	Yeast protein Interacting with Glycerol 3-phosphatase	4.926	1	Protein that interacts with glycerol 3-phosphatase; plays a role in anaerobic glycerol production; localizes to the nucleus and cytosol
YDR363W-A	SEM1	Suppressor of Exocyst Mutations	2.77466	1	19S proteasome regulatory particle lid subcomplex component; role in Ub-dependent proteolysis and proteasome stability; involved in TREX-2 mediated mRNA export, and in the prevention of transcription-associated genome instability; ubiquitinated by Nedd4-like E3-ligase, Rsp5p; human ortholog DSS1, a BRCA1 binding protein implicated in cancer, complements the yeast null; drives trinucleotide repeat…
YPL163C	SVS1	Suppressor of Vanadate Sensitivity	2.16993	1	Cell wall and vacuolar protein; required for wild-type resistance to vanadate; SVS1 has a paralog, SRL1, that arose from the whole genome duplication
YPL158C	AIM44	Altered Inheritance rate of Mitochondria	2.04333	1	Regulator of Cdc42p and Rho1p; regulates AMR closure through Hof1p; inhibits Cdc42-dependent Cla4 activation at the division site, to prevent budding in the old bud neck; recruits Nis1p and Nba1p to the division site with Nap1 and the Rax1p-Rax2p dependent inheritance of Nis1p and Nba1p to bud scars to prevent division site repolarization; keeps Rho1p at the division site after AMR contraction to…
YPL146C	NOP53	NucleOlar Protein	2.18322	0.99923	Nucleolar protein; involved in biogenesis of the 60S subunit of the ribosome; interacts with rRNA processing factors Cbf5p and Nop2p and with the nucleolar proteins Nop17p and Nip7p; null mutant is viable but growth is severely impaired
YDR357C	CNL1	CNo-Like	2.82254	1	Subunit of the BLOC-1 complex involved in endosomal maturation; interacts with Msb3p; null mutant is sensitive to drug inducing secretion of vacuolar cargo; green fluorescent protein (GFP)-fusion protein localizes to the cytoplasm
YDR356W	SPC110	Spindle Pole Component	2.63941	1	Inner plaque spindle pole body (SPB) component; ortholog of human kendrin; gamma-tubulin small complex (gamma-TuSC) receptor that interacts with Spc98p to recruit the complex to the nuclear side of the SPB, connecting nuclear microtubules to the SPB; promotes gamma-TuSC assembly and oligomerization to initiate microtubule nucleation; interacts with Tub4p-complex and calmodulin; phosphorylated by …
YPL111W	CAR1	Catabolism of ARginine	3.06935	1	Arginase, catabolizes arginine to ornithine and urea; expression responds to both induction by arginine and nitrogen catabolite repression; disruption decreases production of carcinogen ethyl carbamate during wine fermentation and also enhances freeze tolerance
YPL106C	SSE1	Stress Seventy subfamily E	3.34857	1	ATPase component of heat shock protein Hsp90 chaperone complex; serves as nucleotide exchange factor to load ATP onto the SSA class of cytosolic Hsp70s; plays a role in prion propagation and determining prion variants; binds unfolded proteins; member of Hsp110 subclass of HSP70 proteins; deletion results in spindle elongation in S phase; SSE1 has a paralog, SSE2, that arose from the whole genome …
YPL092W	SSU1	Sensitive to SUlfite	2.20123	1	Plasma membrane sulfite pump involved in sulfite metabolism; required for efficient sulfite efflux; major facilitator superfamily protein
YPR006C	ICL2	IsoCitrate Lyase	2.20163	1	2-methylisocitrate lyase of the mitochondrial matrix; functions in the methylcitrate cycle to catalyze the conversion of 2-methylisocitrate to succinate and pyruvate; ICL2 transcription is repressed by glucose and induced by ethanol
YDR343C	HXT6	HeXose Transporter	4.08606	1	High-affinity glucose transporter; member of the major facilitator superfamily, nearly identical to Hxt7p, expressed at high basal levels relative to other HXTs, repression of expression by high glucose requires SNF3; HXT6 has a paralog, HXT1, that arose from the whole genome duplication
YPR030W	CSR2	Chs5 Spa2 Rescue	2.24913	1	Nuclear ubiquitin protein ligase binding protein; may regulate utilization of nonfermentable carbon sources and endocytosis of plasma membrane proteins; overproduction suppresses chs5 spa2 lethality at high temp; ubiquitinated by Rsp5p, deubiquitinated by Ubp2p; CSR2 has a paralog, ECM21, that arose from the whole genome duplication
YPR036W-A	SPO24	SPOrulation	3.67008	1	Small (67 amino acids) protein involved in sporulation; localizes to the prospore membrane; phosphorylated during meiosis; a longer, 5'-extended mRNA is also transcribed beginning in mid-meiosis, regulated by two MSEs (middle sporulation elements), and includes an uORF of 15 codons in its 5'-UTR; evidence transcription is regulated by Pdr1p
YPR052C	NHP6A	Non-Histone Protein	2.04182	1	High-mobility group (HMG) protein; binds to and remodels nucleosomes; involved in recruiting FACT and other chromatin remodelling complexes to chromosomes; functionally redundant with Nhp6Bp; required for transcriptional initiation fidelity of some tRNA genes; homologous to mammalian HMGB1 and HMGB2; NHP6A has a paralog, NHP6B, that arose from the whole genome duplication; protein abundance incre…
YPR103W	PRE2	PRoteinase yscE	2.05146	1	Beta 5 subunit of the 20S proteasome; responsible for the chymotryptic activity of the proteasome
YKR097W	PCK1	Phosphoenolpyruvate CarboxyKinase	4.11944	1	Phosphoenolpyruvate carboxykinase; key enzyme in gluconeogenesis, catalyzes early reaction in carbohydrate biosynthesis, glucose represses transcription and accelerates mRNA degradation, regulated by Mcm1p and Cat8p, located in the cytosol
YKR083C	DAD2	Duo1 And Dam1 interacting	2.36923	0.999937	Essential subunit of the Dam1 complex (aka DASH complex); complex couples kinetochores to the force produced by MT depolymerization thereby aiding in chromosome segregation; is transferred to the kinetochore prior to mitosis
YKR075C			3.37037	1	Protein of unknown function; similar to Reg1p; expression regulated by glucose and Rgt1p; GFP-fusion protein is induced in response to the DNA-damaging agent MMS; YKR075C has a paralog, YOR062C, that arose from the whole genome duplication
YKR069W	MET1	METhionine requiring	3.01527	1	S-adenosyl-L-methionine uroporphyrinogen III transmethylase; involved in the biosynthesis of siroheme, a prosthetic group used by sulfite reductase; required for sulfate assimilation and methionine biosynthesis
YKR015C			2.50043	1	Putative protein of unknown function
YKR013W	PRY2	Pathogen Related in Yeast	2.49099	1	Sterol binding protein involved in the export of acetylated sterols; secreted glycoprotein and member of the CAP protein superfamily (cysteine-rich secretory proteins (CRISP), antigen 5, and pathogenesis related 1 proteins); sterol export function is redundant with that of PRY1; may be involved in detoxification of hydrophobic compounds; PRY2 has a paralog, PRY1, that arose from the whole genome …
YKR011C			3.08746	1	Protein of unknown function; green fluorescent protein (GFP)-fusion protein localizes to the nucleus; protein abundance increases in response to DNA replication stress
YKL001C	MET14	METhionine requiring	3.66297	1	Adenylylsulfate kinase; required for sulfate assimilation and involved in methionine metabolism; human homolog PAPSS2 complements yeast null mutant
YKL009W	MRT4	mRNA Turnover 4	2.21036	1	Protein involved in mRNA turnover and ribosome assembly; required at post-transcriptional step for efficient retrotransposition; localizes to the nucleolus
YKL054C	DEF1	RNAPII DEgradation Factor	2.87016	1	RNAPII degradation factor; forms a complex with Rad26p in chromatin, enables ubiquitination and proteolysis of RNAPII present in an elongation complex; mutant is deficient in Zip1p loading onto chromosomes during meiosis
YKL063C			2.79481	1	Putative protein of unknown function; green fluorescent protein (GFP)-fusion protein localizes to the Golgi
YKL068W-A			2.23266	1	Putative protein of unknown function; identified by homology to <i>Ashbya gossypii</i>
YKL085W	MDH1	Malate DeHydrogenase	2.21138	1	Mitochondrial malate dehydrogenase; catalyzes interconversion of malate and oxaloacetate; involved in the tricarboxylic acid (TCA) cycle; phosphorylated
YKL122C	SRP21	Signal Recognition Particle	2.7211	1	Subunit of the signal recognition particle (SRP); SRP functions in protein targeting to the endoplasmic reticulum membrane; not found in mammalian SRP; forms a pre-SRP structure in the nucleolus that is translocated to the cytoplasm
YKL138C	MRPL31	Mitochondrial Ribosomal Protein, Large subunit	3.26946	1	Mitochondrial ribosomal protein of the large subunit
YKL160W	ELF1	ELongation Factor	2.14532	1	Transcription elongation factor with a conserved zinc finger domain; implicated in the maintenance of proper chromatin structure in actively transcribed regions; deletion inhibits Brome mosaic virus (BMV) gene expression
YKL164C	PIR1	Protein containing Internal Repeats	3.94586	1	O-glycosylated protein required for cell wall stability; attached to the cell wall via beta-1,3-glucan; mediates mitochondrial translocation of Apn1p; expression regulated by the cell integrity pathway and by Swi5p during the cell cycle; PIR1 has a paralog, YJL160C, that arose from the whole genome duplication
YKL195W	MIA40	Mitochondrial intermembrane space Import and Assembly	3.04395	1	Import and assembly protein in mitochondrial intermembrane space; component of MIA pathway which mediates import and oxidative folding of substrates including small proteins containing twin cysteine motifs; acts in concert with Erv1p, which oxidizes the cysteine residues of Mia40p to comprise a disulfide relay system that catalyzes import; also mediates folding of Atp23p via a chaperone-like acti…
YKL204W	EAP1	EIF4E-Associated Protein	2.03493	1	eIF4E-associated protein, competes with eIF4G for binding to eIF4E; accelerates mRNA degradation by promoting decapping, facilitated by interaction with eIF4E; essential for Puf5p mediated repression; associates with Puf5p and Dhh1p; inhibits cap-dependent translation; functions independently of eIF4E to maintain genetic stability; plays a role in cell growth, implicated in the TOR signaling casc…
YGR008C	STF2	STabilizing Factor	3.64445	1	Protein involved in resistance to desiccation stress; Stf2p exhibits antioxidant properties, and its overexpression prevents ROS accumulation and apoptosis; binds to F0 sector of mitochondrial F1F0 ATPase in vitro and may modulate the inhibitory action of Inh1p and Stf1p; protein abundance increases in response to DNA replication stress; STF2 has a paralog, TMA10, that arose from the whole genome…
YGL108C			2.15754	1	Protein of unknown function, predicted to be palmitoylated; SWAT-GFP, seamless-GFP and mCherry C-terminal fusion proteins localize to the cytosol, while N-terminal GFP fusion protein localizes to the cell periphery; protein abundance increases in response to DNA replication stress
YGL117W			2.9649	1	Putative protein of unknown function
YGL183C	MND1	Meiotic Nuclear Divisions	2.53605	0.99999	Protein required for recombination and meiotic nuclear division; forms a complex with Hop2p, which is involved in chromosome pairing and repair of meiotic double-strand breaks
YER159C	BUR6	Bypass UAS Requirement	2.64853	1	Subunit of a heterodimeric NC2 transcription regulator complex; complex binds to TBP and can repress transcription by preventing preinitiation complex assembly or stimulate activated transcription; homologous to human NC2alpha; complex also includes Ncb2p; bur6 ncb2 double mutation is functionally complemented by coexpression of human DRAP1 and DR1, although the single bur6 mutation is not comple…
YER150W	SPI1	Stationary Phase Induced	2.28472	1	GPI-anchored cell wall protein involved in weak acid resistance; basal expression requires Msn2p/Msn4p; expression is induced under conditions of stress and during the diauxic shift; SPI1 has a paralog, SED1, that arose from the whole genome duplication
YER103W	SSA4	Stress-Seventy subfamily A	4.72171	1	Heat shock protein that is highly induced upon stress; plays a role in SRP-dependent cotranslational protein-membrane targeting and translocation; member of the HSP70 family; cytoplasmic protein that concentrates in nuclei upon starvation; SSA4 has a paralog, SSA3, that arose from the whole genome duplication
YER067W	RGI1	Respiratory Growth Induced	3.85694	1	Protein of unknown function; involved in energy metabolism under respiratory conditions; protein abundance is increased upon intracellular iron depletion or in response to DNA replication stress; RGI1 has a paralog, RGI2, that arose from the whole genome duplication
YER065C	ICL1	IsoCitrate Lyase	2.0836	1	Isocitrate lyase; catalyzes the formation of succinate and glyoxylate from isocitrate, a key reaction of the glyoxylate cycle; expression of ICL1 is induced by growth on ethanol and repressed by growth on glucose
YER054C	GIP2	Glc7-Interacting Protein	2.12489	1	Putative regulatory subunit of protein phosphatase Glc7p; involved in glycogen metabolism; contains a conserved motif (GVNK motif) that is also found in Gac1p, Pig1p, and Pig2p; GIP2 has a paralog, PIG2, that arose from the whole genome duplication
YER053C	PIC2	PI Carrier	2.81535	1	Mitochondrial copper and phosphate carrier; imports copper and inorganic phosphate into mitochondria; functionally redundant with Mir1p but less abundant than Mir1p under normal conditions; expression is induced at high temperature
YER030W	CHZ1	Chaperone for Htz1/H2A-H2B dimer	2.93529	1	Histone chaperone for Htz1p/H2A-H2B dimer; required for the stabilization of the Chz1p-Htz1-H2B complex; has overlapping function with Nap1p; null mutant displays weak sensitivity to MMS and benomyl; contains a highly conserved CHZ motif; protein abundance increases in response to DNA replication stress
YMR311C	GLC8	GLyCogen	2.24221	1	Regulatory subunit of protein phosphatase 1 (Glc7p); involved in glycogen metabolism and chromosome segregation; proposed to regulate Glc7p activity via conformational alteration; ortholog of the mammalian protein phosphatase inhibitor 2; protein abundance increases in response to DNA replication stress
YER002W	NOP16	NucleOlar Protein	2.45221	0.999979	Constituent of 66S pre-ribosomal particles; involved in 60S ribosomal subunit biogenesis
YEL003W	GIM4	Gene Involved in Microtubule biogenesis	2.05063	0.999972	Subunit of the heterohexameric cochaperone prefoldin complex; complex binds specifically to cytosolic chaperonin and transfers target proteins to it
YEL020W-A	TIM9	Translocase of the Inner Mitochondrial membrane	2.1565	1	Essential protein of the mitochondrial intermembrane space; forms a complex with Tim10p (TIM10 complex) that delivers hydrophobic proteins to the TIM22 complex for insertion into the inner membrane
YEL039C	CYC7	CYtochrome C	2.91743	1	Cytochrome c isoform 2, expressed under hypoxic conditions; also known as iso-2-cytochrome c; electron carrier of the mitochondrial intermembrane space that transfers electrons from ubiquinone-cytochrome c oxidoreductase to cytochrome c oxidase during cellular respiration; protein abundance increases in response to DNA replication stress; CYC7 has a paralog, CYC1, that arose from the whole genome…
YMR305C	SCW10	Soluble Cell Wall protein	2.77466	0.999984	Cell wall protein with similarity to glucanases; may play a role in conjugation during mating based on mutant phenotype and its regulation by Ste12p; SWC10 has a paralog, SCW4, that arose from the whole genome duplication
YEL057C	SDD1	Suppressor of Degenerative Death	3.05889	0.98791	Protein of unknown function; overproduction suppresses lethality due to expression of the dominant PET9 allele AAC2-A128P; may have a role in telomere maintenance; target of UME6 regulation
YEL069C	HXT13	HeXose Transporter	8.45121	1	Putative transmembrane polyol transporter; supports growth on and uptake of mannitol and sorbitol with moderate affinity when overexpressed in a strain deleted for hexose family members; minor hexose transport activity when overexpressed in a similar strain; induced by non-fermentable carbon sources; induced in low glucose, repressed in high glucose; HXT13 has a paralog, HXT17, that arose from a …
YDL003W	MCD1	Mitotic Chromosome Determinant	3.33628	1	Essential alpha-kleisin subunit of the cohesin complex; required for sister chromatid cohesion in mitosis; subject to proteolytic cleavage by separate Esp1p, resulting in dissociation of cohesin from chromatin and the separation of sister chromatids at the mitotic metaphase-to-anaphase transition; apoptosis induces cleavage and translocation of a C-terminal fragment to mitochondria; expression pe…
YDL005C	MED2	MEDiator complex	2.37964	1	Subunit of the RNA polymerase II mediator complex; associates with core polymerase subunits to form the RNA polymerase II holoenzyme; essential for transcriptional regulation; relocalizes to the cytosol in response to hypoxia
YDL059C	RAD59	RADiation sensitive	3.73853	1	Protein involved DNA double-strand break repair; repairs breaks in DNA during vegetative growth via recombination and single-strand annealing; anneals complementary single-stranded DNA; forms nuclear foci upon DNA replication stress; required for loading of Rad52p to DSBs; regulates replication fork progression in DNA ligase I-deficient cells; paralog of Rad52p
YDL070W	BDF2	BromoDomain Factor	2.54118	1	Protein involved in transcription initiation; acts at TATA-containing promoters; associates with the basal transcription factor TFIID; contains two bromodomains; corresponds to the C-terminal region of mammalian TAF1; redundant with Bdf1p; protein abundance increases in response to DNA replication stress; BDF2 has a paralog, BDF1, that arose from the whole genome duplication
YDL079C	MRK1	Mds1p Related Kinase	2.41864	1	Glycogen synthase kinase 3 (GSK-3) homolog; one of four GSK-3 homologs in S. cerevisiae that function to activate Msn2p-dependent transcription of stress responsive genes and that function in protein degradation; MRK1 has a paralog, RIM11, that arose from the whole genome duplication
YDL099W	BUG1	Binder of USO1 and GRH1	2.80735	1	Cis-golgi localized protein involved in ER to Golgi transport; forms a complex with the mammalian GRASP65 homolog, Grh1p; mutants are compromised for the fusion of ER-derived vesicles with Golgi membranes
YDL130W-A	STF1	STabilizing Factor	4.05547	1	Protein involved in regulation of the mitochondrial F1F0-ATP synthase; Stf1p and Stf2p act as stabilizing factors that enhance inhibitory action of the Inh1p protein; protein abundance increases in response to DNA replication stress; STF1 has a paralog, INH1, that arose from the whole genome duplication
YDL204W	RTN2	ReTiculoN-like	2.4975	1	Reticulon protein; involved in nuclear pore assembly and maintenance of tubular ER morphology; promotes membrane curvature; regulates the ER asymmetry-induced inheritance block during ER stress; role in ER-derived peroxisomal biogenesis; interacts with Sec6p, Yip3p, and Sbh1p; less abundant than RTN1; member of RTNLA (reticulon-like A) subfamily; protein increases in abundance and relocalizes to …
YMR280C	CAT8	CATabolite repression	2.49185	1	Zinc cluster transcriptional activator; necessary for derepression of a variety of genes under non-fermentative growth conditions, active after diauxic shift, binds carbon source responsive elements; relative distribution to the nucleus increases upon DNA replication stress
YJR159W	SOR1		2.53172	1	Sorbitol dehydrogenase; protein sequence is 99% identical to the Sor2p sorbitol dehydrogenase; expression is induced in the presence of sorbitol or xylose
YHL032C	GUT1	Glycerol UTilization	3.16032	1	Glycerol kinase; converts glycerol to glycerol-3-phosphate; glucose repression of expression is mediated by Adr1p and Ino2p-Ino4p; derepression of expression on non-fermentable carbon sources is mediated by Opi1p and Rsf1p
YHL024W	RIM4	Regulator of IME2	2.05153	1	Putative RNA-binding protein; required for the expression of early and middle sporulation genes
YHL021C	AIM17	Altered Inheritance rate of Mitochondria	2.52982	1	Protein of unknown function; the authentic, non-tagged protein is detected in highly purified mitochondria in high-throughput studies; null mutant displays reduced frequency of mitochondrial genome loss
YHL008C			2.79647	1	Putative protein of unknown function; may be involved in the uptake of chloride ions; does not appear to be involved in monocarboxylic acid transport; green fluorescent protein (GFP)-fusion protein localizes to the vacuole
YHR005C-A	TIM10	Translocase of the Inner Membrane	2.29474	1	Essential protein of the mitochondrial intermembrane space; forms a complex with Tim9p (TIM10 complex) that delivers hydrophobic proteins to the TIM22 complex for insertion into the inner membrane
YGR211W	ZPR1	Zinc finger PRotein	2.08179	1	Essential protein with two zinc fingers; present in nucleus of growing cells, relocates to cytoplasm in starved cells via a process mediated by Cpr1p; binds translation elongation factor eEF-1 (Tef1p); relative distribution to nucleus increases upon DNA replication stress; human ZPR1 gene can complement yeast by allowing growth during down-regulation of yeast zpr1
YGR189C	CRH1	Congo Red Hypersensitive	2.54749	1	Chitin transglycosylase; functions in the transfer of chitin to beta(1-6) and beta(1-3) glucans in the cell wall; similar and functionally redundant to Utr2; localizes to sites of polarized growth; expression induced by cell wall stress
YGR169C-A	LSO2	Late-annotated Small Open reading frame	2.71344	1	Ribosome-associated protein; required for global translational elongation after recovery from stationary phase due to starvation; crosslinks to the 25S rRNA near the A site that overlaps the GTPase activation center, and to tRNAs; possible role in the iron deprivation response; localizes to the nucleus and cytoplasm, with enhanced nuclear localization under iron-replete conditions; null mutant ex…
YMR269W	TMA23	Translation Machinery Associated	2.0199	0.999328	Nucleolar protein implicated in ribosome biogenesis; deletion extends chronological lifespan
YGR142W	BTN2	BaTteN disease	6.37855	1	v-SNARE binding protein; facilitates specific protein retrieval from a late endosome to the Golgi; modulates arginine uptake, possible role in mediating pH homeostasis between the vacuole and plasma membrane H(+)-ATPase; contributes to prion curing; preferentially expressed after severe ethanol stress
YGR130C			2.03996	1	Component of the eisosome with unknown function; GFP-fusion protein localizes to the cytoplasm; specifically phosphorylated in vitro by mammalian diphosphoinositol pentakisphosphate (IP7)
YGR076C	MRPL25	Mitochondrial Ribosomal Protein, Large subunit	2	1	Mitochondrial ribosomal protein of the large subunit; mutation confers increased replicative lifespan
YLL062C	MHT1	S-Methylmethionine-Homocysteine methylTransferase	2.37197	1	S-methylmethionine-homocysteine methyltransferase; functions along with Sam4p in the conversion of S-adenosylmethionine (AdoMet) to methionine to control the methionine/AdoMet ratio
YLL046C	RNP1	RiboNucleoProtein	4.90689	1	Ribonucleoprotein that contains two RNA recognition motifs (RRM); RNP1 has a paralog, SBP1, that arose from the whole genome duplication
YLL026W	HSP104	Heat Shock Protein	3.45308	1	Disaggregase; heat shock protein that cooperates with Ydj1p (Hsp40) and Ssa1p (Hsp70) to refold and reactivate previously denatured, aggregated proteins; responsive to stresses including: heat, ethanol, and sodium arsenite; involved in [PSI+] propagation; protein becomes more abundant and forms cytoplasmic foci in response to DNA replication stress; potentiated Hsp104p variants decrease TDP-43 pr…
YLL009C	COX17	Cytochrome c OXidase	3.75556	1	Copper metallochaperone that transfers copper to Sco1p and Cox11p; eventual delivery to cytochrome c oxidase; contains twin cysteine-x9-cysteine motifs; interacts with the MICOS complex, and interaction is promoted by copper ions; human homolog COX17 partially complements yeast null mutant
YLR045C	STU2	Suppressor of TUbulin	2.30433	1	Microtubule-associated protein (MAP) of the XMAP215/Dis1 family; regulates microtubule dynamics during spindle orientation and metaphase chromosome alignment; interacts with spindle pole body component Spc72p
YLR068W	FYV7	Function required for Yeast Viability	2.73697	0.99992	Nucleolar protein required for maturation of 18S rRNA; required for survival upon exposure to K1 killer toxin
YLR079W	SIC1	Substrate/Subunit Inhibitor of Cyclin-dependent protein kinase	2.45943	1	Cyclin-dependent kinase inhibitor (CKI); inhibitor of Cdc28-Clb kinase complexes that controls G1/S phase transition, preventing premature S phase and ensuring genomic integrity; phosphorylated by Clb5/6-Cdk1 and Cln1/2-Cdk1 kinase which regulate timing of Sic1p degradation; phosphorylation targets Sic1p for SCF(CDC4)-dependent turnover; functional homolog of mammalian Kip1
YLR092W	SUL2	SULfate	3.44215	1	High affinity sulfate permease; sulfate uptake is mediated by specific sulfate transporters Sul1p and Sul2p, which control the concentration of endogenous activated sulfate intermediates
YLR094C	GIS3	GIg1-2 Suppressor	2.10154	1	Protein of unknown function
YLR099C	ICT1	Increased Copper Tolerance	2.34577	1	Lysophosphatidic acid acyltransferase; responsible for enhanced phospholipid synthesis during organic solvent stress; null displays increased sensitivity to Calcofluor white; highly expressed during organic solvent stress; ICT1 has a paralog, ECM18, that arose from the whole genome duplication; human ABHD5 can complement ict1 null mutant
YLR099W-A	MIM2		2.02554	1	Mitochondrial protein required for outer membrane protein import; involved in import of the subset of proteins with multiple alpha-helical transmembrane segments, including Ugo1p, Tom20p, and Fzo1p; component of a large protein complex in the outer membrane that includes Mim1p; not essential in W303 strain background
YNL103W	MET4	METhionine requiring	2.28951	1	Leucine-zipper transcriptional activator; responsible for regulation of sulfur amino acid pathway; requires different combinations of auxiliary factors Cbf1p, Met28p, Met31p and Met32p; feedforward loop exists in the regulation of genes controlled by Met4p and Met32p; can be ubiquitinated by ubiquitin ligase SCF-Met30p, is either degraded or maintained in an inactive state; regulates degradation …
YNL079C	TPM1	TroPoMyosin	2.28806	1	Major isoform of tropomyosin; binds to and stabilizes actin cables and filaments, which direct polarized cell growth and the distribution of several organelles; acetylated by the NatB complex and acetylated form binds actin most efficiently; TPM1 has a paralog, TPM2, that arose from the whole genome duplication
YNL036W	NCE103	NonClassical Export	3.68523	1	Carbonic anhydrase; metalloenzyme that catalyzes CO2 hydration to bicarbonate, which is an important metabolic substrate, and protons; not expressed under conditions of high CO2, such as inside a growing colony, but transcription is induced in response to low CO2 levels, such as on the colony surface in ambient air; poorly transcribed under aerobic conditions and at an undetectable level under an…
YCL019W			8.14975	1	Retrotransposon TYA Gag and TYB Pol genes; transcribed/translated as one unit; polyprotein is processed to make a nucleocapsid-like protein (Gag), reverse transcriptase (RT), protease (PR), and integrase (IN); similar to retroviral genes
YNL034W			2	0.994644	Putative protein of unknown function; not an essential gene; YNL034W has a paralog, YNL018C, that arose from a segmental duplication
YNL030W	HHF2	Histone H Four	2.07269	1	Histone H4; core histone protein required for chromatin assembly and chromosome function; one of two identical histone proteins (see also HHF1); contributes to telomeric silencing; N-terminal domain involved in maintaining genomic integrity
YNL014W	HEF3	Homolog of EF-3	2.12199	1	Translational elongation factor EF-3; member of the ABC superfamily; stimulates EF-1 alpha-dependent binding of aminoacyl-tRNA by the ribosome; normally expressed in zinc deficient cells; HEF3 has a paralog, YEF3, that arose from the whole genome duplication
YNL007C	SIS1	SIt4 Suppressor	2.83225	1	Type II HSP40 co-chaperone that interacts with the HSP70 protein Ssa1p; shuttles between cytosol and nucleus; mediates delivery of misfolded proteins into the nucleus for degradation; involved in proteasomal degradation of misfolded cytosolic proteins; protein abundance increases in response to DNA replication stress; polyQ aggregates sequester Sis1p and interfere with clearance of misfolded prot…
YNR022C	MRPL50	Mitochondrial Ribosomal Protein, Large subunit	2.85244	1	Mitochondrial ribosomal protein of the large subunit; not essential for mitochondrial translation
YNR034W-A	EGO4	Exit from rapamycin-induced GrOwth arrest	6.53105	1	Protein of unknown function; expression is regulated by Msn2p/Msn4p; YNR034W-A has a paralog, YCR075W-A, that arose from the whole genome duplication
YNR051C	BRE5	BREfeldin A sensitivity	2.43327	1	Ubiquitin protease cofactor; forms deubiquitination complex with Ubp3p that coregulates anterograde and retrograde transport between the endoplasmic reticulum and Golgi compartments; null is sensitive to brefeldin A
YNR067C	DSE4	Daughter Specific Expression	2.63156	1	Daughter cell-specific secreted protein with similarity to glucanases; degrades cell wall from the daughter side causing daughter to separate from mother
YNR071C			8.94105	1	Putative aldose 1-epimerase
YNR072W	HXT17	HeXose Transporter	6.11825	1	Putative transmembrane polyol transporter; supports growth on and uptake of mannitol and sorbitol with moderate affinity when overexpressed in a strain deleted for hexose family members; minor hexose transport activity when overexpressed in a similar strain; induced by raffinose and galactose at pH 7.7 versus pH 4.7, repressed by high levels of glucose; HXT17 has a paralog, HXT13, that arose from…
YNR073C	MAN2	MANnitol dehydrogenase	8.44708	1	Mannitol dehydrogenase; MAN2 has a paralog, DSF1, that arose from a segmental duplication
YNR074C	AIF1	Apoptosis-Inducing Factor	6.10852	1	Mitochondrial cell death effector; translocates to the nucleus in response to apoptotic stimuli, homolog of mammalian Apoptosis-Inducing Factor, putative reductase
YHR043C	DOG2	DeOxyGlucose	2.38606	1	2-deoxyglucose-6-phosphate phosphatase; member of a family of low molecular weight phosphatases, induced by oxidative and osmotic stress, confers 2-deoxyglucose resistance when overexpressed; DOG2 has a paralog, DOG1, that arose from a single-locus duplication; the last half of DOG1 and DOG2 are subject to gene conversions among S. cerevisiae, S. paradoxus, and S. mikatae
YHR060W	VMA22	Vacuolar Membrane Atpase	2.05311	1	Protein that is required for vacuolar H+-ATPase (V-ATPase) function; peripheral membrane protein; not an actual component of the V-ATPase complex; functions in the assembly of the V-ATPase; localized to the yeast endoplasmic reticulum (ER)
YHR071W	PCL5	Pho85 CycLin	2.00431	1	Cyclin; interacts with and phosphorylated by Pho85p cyclin-dependent kinase (Cdk), induced by Gcn4p at level of transcription, specifically required for Gcn4p degradation, may be sensor of cellular protein biosynthetic capacity
YHR087W	RTC3	Restriction of Telomere Capping	3.87353	1	Protein of unknown function involved in RNA metabolism; has structural similarity to SBDS, the human protein mutated in Shwachman-Diamond Syndrome (the yeast SBDS ortholog = SDO1); null mutation suppresses cdc13-1 temperature sensitivity; protein abundance increases in response to DNA replication stress
YMR206W			2.42146	1	Putative protein of unknown function; not an essential gene; YMR206W has a paralog, YNR014W, that arose from the whole genome duplication
YHR097C	PAL2	Pears And Lemons	2.12776	1	Putative protein of unknown function; green fluorescent protein (GFP)-fusion protein localizes to the cytoplasm and the nucleus; YHR097C has a paralog, PAL1, that arose from the whole genome duplication
YHR146W	CRP1	Cruciform DNA-Recognizing Protein	3.27785	1	Protein that binds to cruciform DNA structures; CRP1 has a paralog, MDG1, that arose from the whole genome duplication
YHR152W	SPO12	SPOrulation	2.91561	1	Nucleolar protein of unknown function; positive regulator of mitotic exit; involved in regulating release of Cdc14p from the nucleolus in early anaphase, may play similar role in meiosis; SPO12 has a paralog, BNS1, that arose from the whole genome duplication
YHR176W	FMO1	Flavin containing MonoOxygenase	2.50404	1	Flavin-containing monooxygenase; localized to the cytoplasmic face of the ER membrane; catalyzes oxidation of biological thiols to maintain the ER redox buffer ratio for correct folding of disulfide-bonded proteins
YJL045W			2.4021	1	Minor succinate dehydrogenase isozyme; participates in oxidation of succinate and transfer of electrons to ubiquinone; induced during the diauxic shift in a Cat8p-dependent manner; YJL045W has a paralog, SDH1, that arose from the whole genome duplication
YPL249C-A	RPL36B	Ribosomal Protein of the Large subunit	2.04244	1	Ribosomal 60S subunit protein L36B; binds to 5.8 S rRNA; homologous to mammalian ribosomal protein L36, no bacterial homolog; RPL36B has a paralog, RPL36A, that arose from the whole genome duplication
YJL034W	KAR2	KARyogamy	2.33311	1	ATPase involved in protein import into the ER; also acts as a chaperone to mediate protein folding in the ER and may play a role in ER export of soluble proteins; regulates the unfolded protein response via interaction with Ire1p
YMR193W	MRPL24	Mitochondrial Ribosomal Protein, Large subunit	2	1	Mitochondrial ribosomal protein of the large subunit; two mitochondrial ribosomal proteins, YmL14 and YmL24, have been assigned to the same gene
YJL020C	BBC1	Bni1 synthetic lethal and Bee1 (las17) Complex member	2.21042	1	Protein possibly involved in assembly of actin patches; interacts with an actin assembly factor Las17p and with the SH3 domains of Type I myosins Myo3p and Myo5p; localized predominantly to cortical actin patches
YJR005C-A	LSO1	Late-annotated Small Open reading frame	4.45943	0.99998	Protein with a potential role in response to iron deprivation; transcription increases during iron deprivation and during treatment with 2-(6-benzyl-2-pyridyl)quinazoline (BPQ) and copper; regulated by Aft1p and, to a lesser extent, by Aft2p; originally identified as a syntenic homolog of an Ashbya gossypii gene; localizes to nucleus and cytoplasm, and nuclear localization is enhanced under iron-…
YJR010W	MET3	METhionine requiring	3.01749	1	ATP sulfurylase; catalyzes the primary step of intracellular sulfate activation, essential for assimilatory reduction of sulfate to sulfide, involved in methionine metabolism; human homolog PAPSS2 complements yeast null mutant
YMR188C	MRPS17	Mitochondrial Ribosomal Protein, Small subunit	2.24166	1	Mitochondrial ribosomal protein of the small subunit
YMR186W	HSC82		2.55594	1	Cytoplasmic chaperone of the Hsp90 family; plays a role in determining prion variants; redundant in function and nearly identical with Hsp82p, and together they are essential; expressed constitutively at 10-fold higher basal levels than HSP82 and induced 2-3 fold by heat shock; contains two acid-rich unstructured regions that promote the solubility of chaperone-substrate complexes; HSC82 has a pa…
YJR086W	STE18	STErile	2.53605	0.999988	G protein gamma subunit; forms a dimer with Ste4p to activate the mating signaling pathway, forms a heterotrimer with Gpa1p and Ste4p to dampen signaling; C-terminus is palmitoylated and farnesylated, which are required for normal signaling
YJR092W	BUD4	BUD site selection	2.16993	1	Anillin-like protein involved in bud-site selection; required for the axial budding pattern; required for the formation and disassembly of the double septin ring structure, and generally for septin organization; functions as a platform linking the cytokinesis tag septins to the axial landmark through its multiple domains; in vivo substrate of Cdc28p/Clb2p
YJR094C	IME1	Inducer of MEiosis	2.20163	1	Master regulator of meiosis that is active only during meiotic events; activates transcription of early meiotic genes through interaction with Ume6p; degraded by the 26S proteasome following phosphorylation by Ime2p; transcription is negatively regulated in cis by the IRT1 long noncoding antisense RNA
YPR043W	RPL43A	Ribosomal Protein of the Large subunit	2.19094	1	Ribosomal 60S subunit protein L43A; null mutation confers a dominant lethal phenotype; homologous to mammalian ribosomal protein L37A, no bacterial homolog; RPL43A has a paralog, RPL43B, that arose from the whole genome duplication
YJR095W	SFC1	Succinate-Fumarate Carrier	4.078	1	Mitochondrial succinate-fumarate transporter; transports succinate into and fumarate out of the mitochondrion; required for ethanol and acetate utilization
YJR111C	PXP2	PeroXisomal Protein	2.22882	1	Peroxisomal matrix protein with naturally active promoter; well-conserved in fungi; localized to peroxisomes under physiological growth conditions; levels of some amino acids are altered upon both knockout and overexpression, suggesting potential involvement of Pxp2p in amino acid metabolism or related cellular metabolic processes (needs further study); GFP-fusion protein displays inherent dual l…
YJR112W	NNF1	Necessary for Nuclear Function	3.13386	1	Essential component of the outer kinetochore MIND complex; joins kinetochore subunits contacting DNA to those contacting microtubules; required for kinetochore bi-orientation and accurate chromosome segregation; complex consists of Mtw1p, Nnf1p, Nsl1p and Dsn1p; homologous to metazoan CENP-H proteins
YNL335W	DDI3	DNA Damage Inducible	2.86673	1	Cyanamide hydratase that detoxifies cyanamide; member of the HD domain metalloprotein superfamily; expression is induced over 100-fold by cyanamide and by SN2-type DNA alkylating agents such as MMS and DMA; induction decreased in rad6 and rad18 mutants; gene and protein are identical to DDI2 and Ddi2p
YIL155C	GUT2	Glycerol UTilization	3.38397	1	Mitochondrial glycerol-3-phosphate dehydrogenase; expression is repressed by both glucose and cAMP and derepressed by non-fermentable carbon sources in a Snf1p, Rsf1p, Hap2/3/4/5 complex dependent manner
YIL153W	RRD1	Resistant to Rapamycin Deletion	2.2854	1	Peptidyl-prolyl cis/trans-isomerase; activator of the phosphotyrosyl phosphatase activity of PP2A; involved in G1 phase progression, microtubule dynamics, bud morphogenesis and DNA repair; required for rapid reduction of Sgs1p levels in response to rapamycin; subunit of the Tap42p-Sit4p-Rrd1p complex; protein increases in abundance and relative distribution to the nucleus increases upon DNA repli…
YMR175W	SIP18	Salt Induced Protein	2.44442	1	Phospholipid-binding hydrophilin; essential to overcome desiccation-rehydration process; expression is induced by osmotic stress; SIP18 has a paralog, GRE1, that arose from the whole genome duplication
YIL138C	TPM2	TroPoMyosin	2.52893	1	Minor isoform of tropomyosin; binds to and stabilizes actin cables and filaments, which direct polarized cell growth and the distribution of several organelles; appears to have distinct and also overlapping functions with Tpm1p; TPM2 has a paralog, TPM1, that arose from the whole genome duplication
YIL136W	OM45	Outer Membrane	2.08984	1	Mitochondrial outer membrane protein of unknown function; major constituent of the outer membrane, extending into the intermembrane space; interacts with porin (Por1p) and with Om14p; imported via the presequence pathway involving the TOM and TIM23 complexes, then assembled in the outer membrane by Mim1p; protein abundance increases in response to DNA replication stress
YIL123W	SIM1	Start Independent of Mitosis	2.62244	1	Protein of the SUN family (Sim1p, Uth1p, Nca3p, Sun4p); may participate in DNA replication; promoter contains SCB regulation box at -300 bp indicating that expression may be cell cycle-regulated; SIM1 has a paralog, SUN4, that arose from the whole genome duplication
YIL075C	RPN2	Regulatory Particle Non-ATPase	2.11383	1	Subunit of the 26S proteasome; substrate of the N-acetyltransferase Nat1p; protein abundance increases in response to DNA replication stress
YIL065C	FIS1	mitochondrial FISsion	2.11306	1	Protein involved in mitochondrial fission and peroxisome abundance; may have a distinct role in tethering protein aggregates to mitochondria in order to retain them in the mother cell; required for localization of Dnm1p and Mdv1p during mitochondrial division; mediates ethanol-induced apoptosis and ethanol-induced mitochondrial fragmentation
YIL057C	RGI2	Respiratory growth induced	4.58496	1	Protein of unknown function; involved in energy metabolism under respiratory conditions; expression induced under carbon limitation and repressed under high glucose; RGI2 has a paralog, RGI1, that arose from the whole genome duplication
YIR017C	MET28	METhionine	2.64186	1	bZIP transcriptional activator in the Cbf1p-Met4p-Met28p complex; participates in the regulation of sulfur metabolism
YIR019C	FLO11	FLOcculation	5.28459	1	GPI-anchored cell surface glycoprotein (flocculin); required for pseudohyphal and invasive growth, flocculation, and biofilm formation; major determinant of colony morphology; transcription regulated by the MAPK pathway (Ste12p and Tec1p) and the cAMP pathway (Flo8p); required for formation of fibrous interconnections between cells of a wild strain; role in co-flocculation with other yeast specie…
		hypothetical protein SCY_2805 (g4070)	5.62124	1
YLR439W	MRPL4	Mitochondrial Ribosomal Protein, Large subunit	2.04103	1	Mitochondrial ribosomal protein of the large subunit; homolog of prokaryotic L29 ribosomal protein; located at the ribosomal tunnel exit
YLR438C-A	LSM3	Like SM	2.37346	0.999991	Lsm (Like Sm) protein; part of heteroheptameric complexes (Lsm2p-7p and either Lsm1p or 8p): cytoplasmic Lsm1p complex involved in mRNA decay; nuclear Lsm8p complex part of U6 snRNP and possibly involved in processing tRNA, snoRNA, and rRNA; protein increases in abundance and relocalizes from nucleus to cytoplasmic foci upon DNA replication stress
YLR438W	CAR2	Catabolism of ARginine	2.5221	1	L-ornithine transaminase (OTAse); catalyzes the second step of arginine degradation, expression is dually-regulated by allophanate induction and a specific arginine induction process; not nitrogen catabolite repression sensitive; protein abundance increases in response to DNA replication stress; human homolog OAT complements yeast null mutant
YLR390W	ECM19	ExtraCellular Mutant	3.24462	1	Protein of unknown function; the authentic, non-tagged protein is detected in highly purified mitochondria in high-throughput studies
YLR377C	FBP1	Fructose-1,6-BisPhosphatase	3.15458	1	Fructose-1,6-bisphosphatase; key regulatory enzyme in the gluconeogenesis pathway, required for glucose metabolism; undergoes either proteasome-mediated or autophagy-mediated degradation depending on growth conditions; glucose starvation results in redistribution to the periplasm; interacts with Vid30p
YLR364W	GRX8	GlutaRedoXin	4.52356	1	Glutaredoxin that employs a dithiol mechanism of catalysis; monomeric; activity is low and null mutation does not affect sensitivity to oxidative stress; GFP-fusion protein localizes to the cytoplasm; expression strongly induced by arsenic
YLR346C	CIS1	CItrinin Sensitive knockout	2.80735	1	Protein of unknown function found in mitochondria; expression is regulated by transcription factors involved in pleiotropic drug resistance, Pdr1p and Yrr1p; not an essential gene; YLR346C has a paralog, YGR035C, that arose from the whole genome duplication
YLR327C	TMA10	Translation Machinery Associated	6.42132	1	Protein of unknown function that associates with ribosomes; protein abundance increases in response to DNA replication stress; TMA10 has a paralog, STF2, that arose from the whole genome duplication
YMR145C	NDE1	NADH Dehydrogenase, External	3.33271	1	Mitochondrial external NADH dehydrogenase; type II NAD(P)H:quinone oxidoreductase that catalyzes the oxidation of cytosolic NADH; Nde1p and Nde2p provide cytosolic NADH to the mitochondrial respiratory chain; NDE1 has a paralog, NDE2, that arose from the whole genome duplication
YMR144W	FDO1	Forkhead one interacting protein involved in DOnor preference	2.87447	1	Protein involved in directionality of mating type switching; acts with Fkh1p to control which donor mating-type locus is inserted into MAT locus during mating type switching; localized to the nucleus; not an essential gene
YLR303W	MET17	METhionine requiring	3.37093	1	O-acetyl homoserine-O-acetyl serine sulfhydrylase; required for Methionine and cysteine biosynthesis
YOL159C	CSS3	Condition Specific Secretion	5.24793	1	Protein of unknown function, secreted when constitutively expressed; SWAT-GFP, seamless-GFP and mCherry fusion proteins localize to the cell periphery, SWAT-GFP fusion also localizes to the extracellular region, and mCherry fusion also localizes to the vacuole; deletion mutants are viable and have elevated levels of Ty1 retrotransposition and Ty1 cDNA
YOL158C	ENB1	ENteroBactin	4.24793	1	Ferric enterobactin transmembrane transporter; expressed under conditions of iron deprivation; member of the major facilitator superfamily; expression is regulated by Rcs1p and affected by chloroquine treatment
YJL218W			3.90689	0.999999	Putative acetyltransferase; similar to bacterial galactoside O-acetyltransferases; induced by oleate in an OAF1/PIP2-dependent manner; promoter contains an oleate response element consensus sequence; non-essential gene
YJL217W	REE1	REgulation of Enolase	4.08746	1	Cytoplasmic protein involved in the regulation of enolase (ENO1); mRNA expression is induced by calcium shortage, copper deficiency (via Mac1p) and the presence of galactose (via Gal4p); mRNA expression is also regulated by the cell cycle
YMR136W	GAT2		2.20043	1	Protein containing GATA family zinc finger motifs; similar to Gln3p and Dal80p; expression repressed by leucine
YJL159W	HSP150	Heat Shock Protein	2.34151	1	O-mannosylated heat shock protein; secreted and covalently attached to the cell wall via beta-1,3-glucan and disulfide bridges; required for cell wall stability; induced by heat shock, oxidative stress, and nitrogen limitation; HSP150 has a paralog, PIR3, that arose from the whole genome duplication
YJL158C	CIS3	CIk1 Suppressing	4.23156	1	Mannose-containing glycoprotein constituent of the cell wall; member of the PIR (proteins with internal repeats) family
YJL144W	ROQ1	Regulator Of Quality control	2.29047	1	Ub-ligase substrate-specificity factor; proteolytically-cleaved form acts as a pseudosubstrate, binding and altering the substrate specificity of Ubr1p towards misfolded and native ER membrane and cytosolic proteins, as part of the stress-induced homeostatically regulated protein degradation (SHRED) pathway; hydrophilin essential during desiccation-rehydration; induced by osmotic stress, starvati…
YJL089W	SIP4	SNF1-Interacting Protein	2.16227	1	C6 zinc cluster transcriptional activator; binds to the carbon source-responsive element (CSRE) of gluconeogenic genes; involved in the positive regulation of gluconeogenesis; regulated by Snf1p protein kinase; localized to the nucleus
YJL088W	ARG3	ARGinine requiring	2.49476	1	Ornithine carbamoyltransferase; also known as carbamoylphosphate:L-ornithine carbamoyltransferase; catalyzes the biosynthesis of the arginine precursor citrulline
YNL147W	LSM7	Like SM	2.47947	1	Lsm (Like Sm) protein; part of heteroheptameric complexes (Lsm2p-7p and either Lsm1p or 8p): cytoplasmic Lsm1p complex involved in mRNA decay; nuclear Lsm8p complex part of U6 snRNP and possibly involved in processing tRNA, snoRNA, and rRNA; protein abundance increases and forms cytoplasmic foci in response to DNA replication stress
YMR122W-A	NCW1	Novel Cell Wall protein	2.95146	1	Protein of unknown function; green fluorescent protein (GFP)-fusion protein localizes to the cytoplasm and endoplasmic reticulum
YNL211C	MRX7	Mitochondrial oRganization of gene eXpression (MIOREX)	2.32193	0.999939	Protein that associates with mitochondrial ribosome; green fluorescent protein (GFP)-fusion protein localizes to mitochondria; YNL211C is not an essential gene
YNL277W	MET2	METhionine requiring	2.80915	1	L-homoserine-O-acetyltransferase; catalyzes the conversion of homoserine to O-acetyl homoserine which is the first step of the methionine biosynthetic pathway
YNL289W	PCL1	Pho85 CycLin	3.32193	1	Cyclin, interacts with cyclin-dependent kinase Pho85p; member of the Pcl1,2-like subfamily, involved in the regulation of polarized growth and morphogenesis and progression through the cell cycle; is ubiquitinated by Dma1p; phosphorylation by Pho85p targets it for degradation; localizes to sites of polarized cell growth
YNL327W	EGT2	Early G1 Transcript	2.10738	1	Glycosylphosphatidylinositol (GPI)-anchored cell wall endoglucanase; required for proper cell separation after cytokinesis; expression is activated by Swi5p and tightly regulated in a cell cycle-dependent manner
YDR259C	YAP6	Yeast homolog of AP-1	2.91754	1	Basic leucine zipper (bZIP) transcription factor; physically interacts with the Tup1-Cyc8 complex and recruits Tup1p to its targets; overexpression increases sodium and lithium tolerance; computational analysis suggests a role in regulation of expression of genes involved in carbohydrate metabolism; YAP6 has a paralog, CIN5, that arose from the whole genome duplication
YDR258C	HSP78	Heat Shock Protein	3.36254	1	Oligomeric mitochondrial matrix chaperone; cooperates with Ssc1p in mitochondrial thermotolerance after heat shock; able to prevent the aggregation of misfolded proteins as well as resolubilize protein aggregates
YDR253C	MET32	METhionine requiring	5.11221	1	Zinc-finger DNA-binding transcription factor; involved in transcriptional regulation of the methionine biosynthetic genes; targets strong transcriptional activator Met4p to promoters of sulfur metabolic genes; feedforward loop exists in the regulation of genes controlled by Met4p and Met32p; lack of such a loop for MET31 may account for the differential actions of Met32p and Met31p; MET32 has a p…
YMR105C	PGM2	PhosphoGlucoMutase	2.38547	1	Phosphoglucomutase; catalyzes the conversion from glucose-1-phosphate to glucose-6-phosphate, which is a key step in hexose metabolism; functions as the acceptor for a Glc-phosphotransferase; protein abundance increases in response to DNA replication stress; PGM2 has a paralog, PGM1, that arose from the whole genome duplication
YDR174W	HMO1	High MObility group (HMG) family	2.42951	1	Chromatin associated high mobility group (HMG) family member; involved in compacting, bending, bridging and looping DNA; rDNA-binding component that regulates transcription from RNA polymerase I promoters; regulates start site selection of ribosomal protein genes via RNA polymerase II promoters; role in genome maintenance; associates with a 5'-3' DNA helicase and Fpr1p, a prolyl isomerase; reloca…
YDR171W	HSP42	Heat Shock Protein	3.18045	1	Small heat shock protein (sHSP) with chaperone activity; forms barrel-shaped oligomers that suppress unfolded protein aggregation; involved in cytoskeleton reorganization after heat shock; protein abundance increases and forms cytoplasmic foci in response to DNA replication stress
YDR146C	SWI5	SWItching deficient	4.52356	1	Transcription factor that recruits Mediator and Swi/Snf complexes; activates transcription of genes expressed at the M/G1 phase boundary and in G1 phase; required for expression of the HO gene controlling mating type switching; localization to nucleus occurs during G1 and appears to be regulated by phosphorylation by Cdc28p kinase; SWI5 has a paralog, ACE2, that arose from the whole genome duplic…
YLR218C	COA4	Cytochrome Oxidase Assembly factor	2.7866	1	Twin Cx(9)C protein involved in cytochrome c oxidase organization; organization includes assembly or stability; localizes to the mitochondrial intermembrane space via the Mia40p-Erv1p system; interacts genetically with CYC1 and with cytochrome c oxidase assembly factors
YLR216C	CPR6	Cyclosporin-sensitive Proline Rotamase	2.91502	1	Peptidyl-prolyl cis-trans isomerase (cyclophilin); catalyzes the cis-trans isomerization of peptide bonds N-terminal to proline residues; plays a role in determining prion variants; binds to Hsp82p and contributes to chaperone activity; protein abundance increases in response to DNA replication stress
YLR193C	UPS1	UnProceSsed	2.20163	1	Phosphatidic acid transfer protein; plays a role in phospholipid metabolism by transporting phosphatidic acid from the outer to the inner mitochondrial membrane; localizes to the mitochondrial intermembrane space; null mutant has altered cardiolipin and phosphatidic acid levels; ortholog of human PRELI
YLR190W	MMR1	Mitochondrial Myo2p Receptor-related	2.10362	1	Phosphorylated protein of the mitochondrial outer membrane; localizes only to mitochondria of the bud; interacts with Myo2p to mediate mitochondrial distribution to buds; mRNA is targeted to the bud via the transport system involving She2p
YFR015C	GSY1	Glycogen SYnthase	3.85626	1	Glycogen synthase; expression induced by glucose limitation, nitrogen starvation, environmental stress, and entry into stationary phase; GSY1 has a paralog, GSY2, that arose from the whole genome duplication; relocalizes from nucleus to cytoplasmic foci upon DNA replication stress
YFR004W	RPN11	Regulatory Particle Non-ATPase	2.22907	1	Metalloprotease subunit of 19S regulatory particle; part of 26S proteasome lid; couples the deubiquitination and degradation of proteasome substrates; involved, independent of catalytic activity, in fission of mitochondria and peroxisomes; protein abundance increases in response to DNA replication stress
YFL014W	HSP12	Heat Shock Protein	3.16468	1	Plasma membrane protein involved in maintaining membrane organization; involved in maintaining organization during stress conditions; induced by heat shock, oxidative stress, osmostress, stationary phase, glucose depletion, oleate and alcohol; protein abundance increased in response to DNA replication stress and dietary restriction; regulated by the HOG and Ras-Pka pathways; required for dietary …
YFL016C	MDJ1	Mitochondrial DnaJ	2.05998	1	Co-chaperone that stimulates HSP70 protein Ssc1p ATPase activity; involved in protein folding/refolding in the mitochodrial matrix; required for proteolysis of misfolded proteins; member of the HSP40 (DnaJ) family of chaperones
YCR039C	MATALPHA2	MATing type protein ALPHA	2.67243	1	Homeobox-domain protein; with Mcm1p, represses a-specific genes in haploids; acts with A1p to repress transcription of haploid-specific genes in diploids; one of two genes encoded by the MATalpha mating type cassette
YCL057C-A	MIC10	MItochondrial contact site and Cristae organizing system	2.00524	1	Conserved component of the MICOS complex; MICOS (formerly MINOS or MitOS) is a mitochondrial inner membrane complex that extends into the intermembrane space and has a role in the maintenance of crista junctions, inner membrane architecture, and formation of contact sites to the outer membrane; forms a subcomplex with Mic12p and Mic27p whose assembly and stability requires cardiolipin; homo-oligo…
YCL035C	GRX1	GlutaRedoXin	2.18269	1	Glutathione-dependent disulfide oxidoreductase; hydroperoxide and superoxide-radical responsive, heat-stable, with active site cysteine pair; protects cells from oxidative damage; GRX1 has a paralog, GRX2, that arose from the whole genome duplication; protein abundance increases in response to DNA replication stress
YPR191W	QCR2	QH2:cytochrome-C oxidoReductase	2.54341	1	Subunit 2 of ubiquinol cytochrome-c reductase (Complex III); Complex III is a component of the mitochondrial inner membrane electron transport chain; phosphorylated; transcription is regulated by Hap1p, Hap2p/Hap3p, and heme
YPR167C	MET16	METhionine requiring	4.10673	1	3'-phosphoadenylsulfate reductase; reduces 3'-phosphoadenylyl sulfate to adenosine-3',5'-bisphosphate and free sulfite using reduced thioredoxin as cosubstrate, involved in sulfate assimilation and methionine metabolism
YPR143W	RRP15	Ribosomal RNA Processing	2.46395	1	Nucleolar protein; constituent of pre-60S ribosomal particles; required for proper processing of the 27S pre-rRNA at the A3 and B1 sites to yield mature 5.8S and 25S rRNAs
YPR127W			2.54319	1	Putative pyridoxine 4-dehydrogenase; differentially expressed during alcoholic fermentation; expression activated by transcription factor YRM1/YOR172W; green fluorescent protein (GFP)-fusion protein localizes to both the cytoplasm and the nucleus
YBR299W	MAL32	MALtose	2.86507	1	Maltase (alpha-D-glucosidase); inducible protein involved in maltose catabolism; encoded in the MAL3 complex locus; functional in genomic reference strain S288C; hydrolyzes the disaccharides maltose, turanose, maltotriose, and sucrose
YGR253C	PUP2	PUtative Proteasome subunit	2.09646	1	Alpha 5 subunit of the 20S proteasome; involved in ubiquitin-dependent catabolism; human homolog is subunit zeta
YGR243W	MPC3	Mitochondrial Pyruvate Carrier	2.79225	1	Highly conserved subunit of the mitochondrial pyruvate carrier (MPC); expressed during growth on nonfermentable carbon sources, and heterodimerizes with Mpc1p to form the respiratory isoform of MPC; MPC localizes to the mitochondrial inner membrane and mediates pyruvate uptake; MPC3 paralog, MPC2, heterodimerizes with Mpc1p to form the fermentative MPC isoform; protein abundance increases in resp…
YGR236C	SPG1	Stationary Phase Gene	2.65391	1	Protein required for high temperature survival during stationary phase; not required for growth on nonfermentable carbon sources; the authentic, non-tagged protein is detected in highly purified mitochondria in high-throughput studies
YAL012W	CYS3	CYStathionine gamma-lyase	2.72247	1	Cystathionine gamma-lyase; catalyzes one of the two reactions involved in the transsulfuration pathway that yields cysteine from homocysteine with the intermediary formation of cystathionine; protein abundance increases in response to DNA replication stress
YMR039C	SUB1	SUppressor of TFIIB mutations	2.66763	1	Transcriptional regulator; facilitates elongation through factors that modify RNAP II; role in peroxide resistance involving Rad2p; role in nonhomologous end-joining (NHEJ) of ds breaks in plasmid DNA, but not chromosomal DNA; role in the hyperosmotic stress response through polymerase recruitment at RNAP II and RNAP III genes; negatively regulates sporulation; protein abundance increases in resp…
YDR055W	PST1	Protoplasts-SecreTed	2.33363	1	Cell wall protein that contains a putative GPI-attachment site; secreted by regenerating protoplasts; up-regulated by activation of the cell integrity pathway, as mediated by Rlm1p; upregulated by cell wall damage via disruption of FKS1; PST1 has a paralog, ECM33, that arose from the whole genome duplication
YDR070C	FMP16	Found in Mitochondrial Proteome	2.00333	1	Protein of unknown function; may be involved in responding to conditions of stress; the authentic, non-tagged protein is detected in highly purified mitochondria in high-throughput studies; protein abundance increases in response to DNA replication stress
YDR079W	PET100	PETite colonies	2.42414	1	Chaperone that facilitates the assembly of cytochrome c oxidase; integral to the mitochondrial inner membrane; interacts with a subcomplex of subunits VII, VIIa, and VIII (Cox7p, Cox9p, and Cox8p) but not with the holoenzyme
YDR085C	AFR1	Alpha-Factor Receptor regulator	2.86958	1	Protein required for pheromone-induced projection (shmoo) formation; regulates septin architecture during mating; has an RVXF motif that mediates targeting of Glc7p to mating projections; interacts with Cdc12p; AFR1 has a paralog, YER158C, that arose from the whole genome duplication
YMR030W	RSF1	ReSpiration Factor	3.0098	1	Protein required for respiratory growth; localized to both the nucleus and mitochondrion; may interact with transcription factors to mediate the transition to respiratory growth and activate transcription of nuclear and mitochondrial genes
YFR030W	MET10	METhionine requiring	3.30256	1	Subunit alpha of assimilatory sulfite reductase; complex converts sulfite into sulfide
YFR033C	QCR6	ubiQuinol-cytochrome C oxidoReductase	2.62771	1	Subunit 6 of the ubiquinol cytochrome-c reductase complex; the complex, also known as the cytochrome bc(1) complex or Complex III, is a component of the mitochondrial inner membrane electron transport chain; highly acidic protein; required for maturation of cytochrome c1; may be loosely associated with the complex since it is easily released into the intermembrane space
YFR041C	ERJ5	Endoplasmic Reticulum located J-protein	2.50779	1	Type I membrane protein with a J domain; required to preserve the folding capacity of the endoplasmic reticulum; loss of the non-essential ERJ5 gene leads to a constitutively induced unfolded protein response
YIR019C	FLO11	FLOcculation	5.94546	1	GPI-anchored cell surface glycoprotein (flocculin); required for pseudohyphal and invasive growth, flocculation, and biofilm formation; major determinant of colony morphology; transcription regulated by the MAPK pathway (Ste12p and Tec1p) and the cAMP pathway (Flo8p); required for formation of fibrous interconnections between cells of a wild strain; role in co-flocculation with other yeast specie…
YIR024C	INA22	INner membrane Assembly 22 kDa	2.36737	1	F1F0 ATP synthase peripheral stalk assembly factor; subunit of the matrix-exposed inner mitochondrial membrane localized INA complex (Ina22p-Ina17p) involved in assembly of the F1F0 peripheral stalk; co-purifies with Aim43p, ATP synthase subunits, and cytochrome bc1 complex assembly factors; interacts with Arh1p, a mitochondrial oxidoreductase; deletion mutant has a respiratory growth defect
YAR027W	UIP3	Ulp1 Interacting Protein	3.39232	0.95671	Putative integral membrane protein of unknown function; interacts with Ulp1p at the nuclear periphery; member of DUP240 gene family
		hypothetical protein SCY_2805 (g5343)	6.6886	1
YMR009W	ADI1	Acireductone DIoxygenase	2.27186	1	Acireductone dioxygenease involved in methionine salvage pathway; transcribed as polycistronic mRNA with YMR010W and regulated post-transcriptionally by RNase III (Rnt1p) cleavage; ADI1 mRNA is induced in heat shock conditions; human ortholog ADI1 can complement yeast adi1 mutant
YMR002W	MIX17	Mitochondrial Intermembrane space CX(n)C motif protein	2.44294	1	Mitochondrial intermembrane space protein; required for normal oxygen consumption; contains twin cysteine-x9-cysteine motifs; protein abundance increases in response to DNA replication stress
YMR001C	CDC5	Cell Division Cycle	2.07635	1	Polo-like kinase essential for mitotic cell cycle; controls targeting and activation of Rho1p at cell division site via Rho1p guanine nucleotide exchange factors; regulates Spc72p; also functions in adaptation to DNA damage during meiosis; regulates the shape of the nucleus and expansion of the nuclear envelope during mitosis; phosphorylates Cse4p during mitosis; similar to Xenopus Plx1 and S. po…
YML058W-A	HUG1		6.39232	1	Ribonucleotide reductase inhibitor; intrinsically disordered protein that binds to and inhibits Rnr2p; involved in the Mec1p-mediated checkpoint pathway; transcription is induced by genotoxic stress and by activation of the Rad53p pathway; protein abundance increases in response to DNA replication stress
YML087C	AIM33	Altered Inheritance rate of Mitochondria	2.40346	1	Protein of unknown function, highly conserved across species; homolog of human CYB5R4; null mutant displays reduced frequency of mitochondrial genome loss; AIM33 has a paralog, PGA3, that arose from the whole genome duplication
YML119W			2.12928	1	Putative protein of unknown function; YML119W is not an essential gene; potential Cdc28p substrate
YML129C	COX14	Cytochrome c OXidase	2.27501	1	Mitochondrial cytochrome c oxidase (complex IV) assembly factor; also involved in translational regulation of Cox1p and prevention of Cox1p aggregation before assembly; associates with complex IV assembly intermediates and complex III/complex IV supercomplexes; located in the mitochondrial membrane
YDR536W	STL1	Sugar Transporter-Like protein	2.4269	1	Glycerol proton symporter of the plasma membrane; subject to glucose-induced inactivation, strongly but transiently induced when cells are subjected to osmotic shock
YOL110W	SHR5	Suppressor of Hyperactive Ras	3.05164	1	Palmitoyltransferase subunit; this complex adds a palmitoyl lipid moiety to heterolipidated substrates such as Ras1p and Ras2p through a thioester linkage; palmitoylation is required for Ras2p membrane localization; Palmitoyltransferase is composed of Shr5p and Erf2
YDR461C-A	CMI8	Cytosolic MIni protein of ~8 kDa	2.54432	1	Putative protein of unknown function
YOL077W-A	ATP19	ATP synthase	3.00181	1	Subunit k of the mitochondrial F1F0 ATP synthase; F1F0 ATP synthase is a large, evolutionarily conserved enzyme complex required for ATP synthesis; associated only with the dimeric form of ATP synthase
YOR020C	HSP10	Heat Shock Protein	2.50193	1	Mitochondrial matrix co-chaperonin; inhibits the ATPase activity of Hsp60p, a mitochondrial chaperonin; involved in protein folding and sorting in the mitochondria; 10 kD heat shock protein with similarity to E. coli groES
YOR065W	CYT1	CYTochrome c1	2.92974	1	Cytochrome c1; component of the mitochondrial respiratory chain; expression is regulated by the heme-activated, glucose-repressed Hap2p/3p/4p/5p CCAAT-binding complex
YDR432W	NPL3	Nuclear Protein Localization	3.0022	1	RNA-binding protein; promotes elongation, regulates termination, and carries poly(A) mRNA from nucleus to cytoplasm; represses translation initiation by binding eIF4G; required for pre-mRNA splicing; interacts with E3 ubiquitin ligase Bre1p, linking histone ubiquitination to mRNA processing; may have role in telomere maintenance; dissociation from mRNAs promoted by Mtr10p; phosphorylated by Sky1p…
YOR195W	SLK19	Synthetic Lethal Kar3p	2.63614	0.998617	Kinetochore-associated protein; required for chromosome segregation and kinetochore clustering; required for normal segregation of chromosomes in meiosis and mitosis; component of the FEAR regulatory network, which promotes Cdc14p release from the nucleolus during anaphase; potential Cdc28p substrate

## Sheet: UP4_BP
GO biological process complete	Saccharomyces cerevisiae - REFLIST (6049)	UP4	UP4 (expected)	UP4 (over/under)	UP4 (fold Enrichment)	UP4 (raw P-value)	UP4 (FDR)	ids	ids
hydrogen sulfide biosynthetic process GO:0070814	6	4	0.19838	+	20.1633	0.000183784	0.0409072	YJR010W, YPR167C, YKL001C, YFR030W	YJR010W, YPR167C, YKL001C, YFR030W
hydrogen sulfide metabolic process GO:0070813	6	4	0.19838	+	20.1633	0.000183784	0.0392709	YJR010W, YPR167C, YKL001C, YFR030W	YJR010W, YPR167C, YKL001C, YFR030W
sulfur compound biosynthetic process GO:0044272	77	11	2.54588	+	4.32071	0.000101333	0.0360882	YLL062C, YAL012W, YJR010W, YPR167C, YKR069W, YMR009W, YLR303W, YNL277W, YKL001C, YFR030W, YIR017C	YLL062C, YAL012W, YJR010W, YPR167C, YKR069W, YMR009W, YLR303W, YNL277W, YKL001C, YFR030W, YIR017C
toxin biosynthetic process GO:0009403	6	4	0.19838	+	20.1633	0.000183784	0.0426857	YJR010W, YPR167C, YKL001C, YFR030W	YJR010W, YPR167C, YKL001C, YFR030W
sulfate assimilation GO:0000103	9	5	0.29757	+	16.8028	5.05329e-05	0.0207651	YJR010W, YPR167C, YKR069W, YKL001C, YFR030W	YJR010W, YPR167C, YKR069W, YKL001C, YFR030W
cysteine biosynthetic process GO:0019344	13	7	0.429823	+	16.2858	1.68557e-06	0.00225108	YAL012W, YJR010W, YPR167C, YLR303W, YKL001C, YFR030W, YIR017C	YAL012W, YJR010W, YPR167C, YLR303W, YKL001C, YFR030W, YIR017C
cysteine metabolic process GO:0006534	19	7	0.628203	+	11.1429	1.21427e-05	0.00648663	YAL012W, YJR010W, YPR167C, YLR303W, YKL001C, YFR030W, YIR017C	YAL012W, YJR010W, YPR167C, YLR303W, YKL001C, YFR030W, YIR017C
sulfur amino acid metabolic process GO:0000096	47	11	1.55398	+	7.07862	1.67096e-06	0.00297543	YLL062C, YAL012W, YJR010W, YPR167C, YKR069W, YMR009W, YLR303W, YNL277W, YKL001C, YFR030W, YIR017C	YLL062C, YAL012W, YJR010W, YPR167C, YKR069W, YMR009W, YLR303W, YNL277W, YKL001C, YFR030W, YIR017C
serine family amino acid metabolic process GO:0009069	40	8	1.32253	+	6.049	0.000120064	0.032069	YAL012W, YJR010W, YPR167C, YLR303W, YNL277W, YKL001C, YFR030W, YIR017C	YAL012W, YJR010W, YPR167C, YLR303W, YNL277W, YKL001C, YFR030W, YIR017C
sulfur amino acid biosynthetic process GO:0000097	41	11	1.3556	+	8.11451	5.2462e-07	0.00280252	YLL062C, YAL012W, YJR010W, YPR167C, YKR069W, YMR009W, YLR303W, YNL277W, YKL001C, YFR030W, YIR017C	YLL062C, YAL012W, YJR010W, YPR167C, YKR069W, YMR009W, YLR303W, YNL277W, YKL001C, YFR030W, YIR017C
serine family amino acid biosynthetic process GO:0009070	27	7	0.89271	+	7.8413	7.98711e-05	0.0304765	YAL012W, YJR010W, YPR167C, YLR303W, YKL001C, YFR030W, YIR017C	YAL012W, YJR010W, YPR167C, YLR303W, YKL001C, YFR030W, YIR017C
mitochondrial electron transport, ubiquinol to cytochrome c GO:0006122	11	5	0.363696	+	13.7477	0.000104624	0.0349313	YPR191W, YEL039C, YOR065W, YDR529C, YFR033C	YPR191W, YEL039C, YOR065W, YDR529C, YFR033C
energy derivation by oxidation of organic compounds GO:0015980	143	15	4.72805	+	3.17255	0.000145524	0.0353359	YPR191W, YMR105C, YEL039C, YFR015C, YMR145C, YMR311C, YMR002W, YNR074C, YFR033C, YKL085W, YJL045W, YOR065W, YER065C, YER054C, YDR529C	YPR191W, YMR105C, YEL039C, YFR015C, YMR145C, YMR311C, YMR002W, YNR074C, YFR033C, YKL085W, YJL045W, YOR065W, YER065C, YER054C, YDR529C
oxidation-reduction process GO:0055114	449	35	14.8454	+	2.35763	4.5813e-06	0.00349619	YMR105C, YFR015C, YPR167C, YMR145C, YMR311C, YNR074C, YFR033C, YKL085W, YPR127W, YCL035C, YJR111C, YFR030W, YER065C, YML087C, YDR529C, YPR191W, YJR010W, YEL039C, YKR069W, YKL001C, YHR176W, YJR159W, YKL195W, YMR002W, YNR073C, YIL155C, YBR117C, YMR009W, YJL045W, YOR065W, YOR374W, YER054C, YBR052C, YHL021C	YMR105C, YFR015C, YPR167C, YMR145C, YMR311C, YNR074C, YFR033C, YKL085W, YPR127W, YCL035C, YJR111C, YFR030W, YER065C, YML087C, YDR529C, YPR191W, YJR010W, YEL039C, YKR069W, YKL001C, YHR176W, YJR159W, YKL195W, YMR002W, YNR073C, YIL155C, YBR117C, YMR009W, YJL045W, YOR065W, YOR374W, YER054C, YBR052C, YHL021C
chaperone cofactor-dependent protein refolding GO:0051085	19	6	0.628203	+	9.55105	0.000106133	0.0333508	YOR020C, YJL034W, YNL007C, YER103W, YLL026W, YFL016C	YOR020C, YJL034W, YNL007C, YER103W, YLL026W, YFL016C
protein folding GO:0006457	117	17	3.86841	+	4.39457	1.02471e-06	0.00273699	YOR020C, YHR176W, YKL195W, YNL007C, YEL003W, YER103W, YMR186W, YFR041C, YFL016C, YBR072W, YPL106C, YJL034W, YDR258C, YLL026W, YDR171W, YLR216C, YPL240C	YOR020C, YHR176W, YKL195W, YNL007C, YEL003W, YER103W, YMR186W, YFR041C, YFL016C, YBR072W, YPL106C, YJL034W, YDR258C, YLL026W, YDR171W, YLR216C, YPL240C
de novo posttranslational protein folding GO:0051084	19	6	0.628203	+	9.55105	0.000106133	0.0314979	YOR020C, YJL034W, YNL007C, YER103W, YLL026W, YFL016C	YOR020C, YJL034W, YNL007C, YER103W, YLL026W, YFL016C
de novo protein folding GO:0006458	27	8	0.89271	+	8.96148	1.07075e-05	0.0063555	YOR020C, YJL034W, YNL007C, YER103W, YLL026W, YMR186W, YFL016C, YPL240C	YOR020C, YJL034W, YNL007C, YER103W, YLL026W, YMR186W, YFL016C, YPL240C
protein refolding GO:0042026	34	9	1.12415	+	8.00603	6.45637e-06	0.00431124	YOR020C, YPL106C, YJL034W, YDR258C, YER103W, YMR186W, YFL016C, YLR216C, YPL240C	YOR020C, YPL106C, YJL034W, YDR258C, YER103W, YMR186W, YFL016C, YLR216C, YPL240C
methionine biosynthetic process GO:0009086	38	10	1.25641	+	7.95921	2.03807e-06	0.00217748	YLL062C, YJR010W, YPR167C, YKR069W, YMR009W, YLR303W, YNL277W, YKL001C, YFR030W, YIR017C	YLL062C, YJR010W, YPR167C, YKR069W, YMR009W, YLR303W, YNL277W, YKL001C, YFR030W, YIR017C
methionine metabolic process GO:0006555	41	10	1.3556	+	7.37683	3.66127e-06	0.00325975	YLL062C, YJR010W, YPR167C, YKR069W, YMR009W, YLR303W, YNL277W, YKL001C, YFR030W, YIR017C	YLL062C, YJR010W, YPR167C, YKR069W, YMR009W, YLR303W, YNL277W, YKL001C, YFR030W, YIR017C
aspartate family amino acid metabolic process GO:0009066	69	10	2.28137	+	4.38333	0.000189092	0.0374122	YLL062C, YJR010W, YPR167C, YKR069W, YMR009W, YLR303W, YNL277W, YKL001C, YFR030W, YIR017C	YLL062C, YJR010W, YPR167C, YKR069W, YMR009W, YLR303W, YNL277W, YKL001C, YFR030W, YIR017C
aspartate family amino acid biosynthetic process GO:0009067	55	10	1.81848	+	5.49909	3.47005e-05	0.0154475	YLL062C, YJR010W, YPR167C, YKR069W, YMR009W, YLR303W, YNL277W, YKL001C, YFR030W, YIR017C	YLL062C, YJR010W, YPR167C, YKR069W, YMR009W, YLR303W, YNL277W, YKL001C, YFR030W, YIR017C
response to heat GO:0009408	78	11	2.57894	+	4.26532	0.000112435	0.031612	YFL014W, YBR072W, YER159C, YDR258C, YER103W, YDL079C, YLL026W, YMR186W, YDR171W, YFL016C, YPL240C	YFL014W, YBR072W, YER159C, YDR258C, YER103W, YDL079C, YLL026W, YMR186W, YDR171W, YFL016C, YPL240C
response to temperature stimulus GO:0009266	83	11	2.74426	+	4.00837	0.000184834	0.0379763	YFL014W, YBR072W, YER159C, YDR258C, YER103W, YDL079C, YLL026W, YMR186W, YDR171W, YFL016C, YPL240C	YFL014W, YBR072W, YER159C, YDR258C, YER103W, YDL079C, YLL026W, YMR186W, YDR171W, YFL016C, YPL240C
carbohydrate metabolic process GO:0005975	231	22	7.63763	+	2.88048	1.62137e-05	0.00787396	YMR105C, YMR305C, YIL123W, YFR015C, YMR311C, YNR071C, YJR159W, YKR097W, YNR073C, YBR299W, YIL155C, YKL085W, YHR043C, YJL034W, YGR189C, YLR377C, YER065C, YER054C, YLL026W, YHL032C, YMR280C	YMR105C, YMR305C, YIL123W, YFR015C, YMR311C, YNR071C, YJR159W, YKR097W, YNR073C, YBR299W, YIL155C, YKL085W, YHR043C, YJL034W, YGR189C, YLR377C, YER065C, YER054C, YLL026W, YHL032C, YMR280C
cellular aromatic compound metabolic process GO:0006725	1573	29	52.0086	-	0.5576	0.000140523	0.0357463	YMR105C, YIL153W, YER002W, YDL059C, YKL160W, YMR186W, YNL147W, YPL146C, YLR438C-A, YDL070W, YPR052C, YOL077W-A, YMR280C, YDR174W, YMR039C, YKR069W, YCL019W, YBR279W, YHR087W, YPR143W, YGL183C, YDR363W-A, YKL009W, YOR065W, YER159C, YBR088C, YMR001C, YDR432W, YDL003W	YMR105C, YIL153W, YER002W, YDL059C, YKL160W, YMR186W, YNL147W, YPL146C, YLR438C-A, YDL070W, YPR052C, YOL077W-A, YMR280C, YDR174W, YMR039C, YKR069W, YCL019W, YBR279W, YHR087W, YPR143W, YGL183C, YDR363W-A, YKL009W, YOR065W, YER159C, YBR088C, YMR001C, YDR432W, YDL003W

## Sheet: UP4_CC
GO cellular component complete	Saccharomyces cerevisiae - REFLIST (6049)	UP4	UP4 (expected)	UP4 (over/under)	UP4 (fold Enrichment)	UP4 (raw P-value)	UP4 (FDR)	ids
mitochondrial intermembrane space GO:0005758	92	13	3.04183	+	4.27375	2.61651e-05	0.0282845	YPR191W, YHR005C-A, YLR193C, YEL039C, YLL009C, YMR145C, YKL195W, YMR002W, YIL155C, YFR033C, YNL036W, YOR065W, YLR218C
organelle envelope lumen GO:0031970	97	13	3.20714	+	4.05345	4.31639e-05	0.0233301	YPR191W, YHR005C-A, YLR193C, YEL039C, YLL009C, YMR145C, YKL195W, YMR002W, YIL155C, YFR033C, YNL036W, YOR065W, YLR218C

## Sheet: UP4_MF
GO molecular function complete	Saccharomyces cerevisiae - REFLIST (6049)	UP4	UP4 (expected)	UP4 (over/under)	UP4 (fold Enrichment)	UP4 (raw P-value)	UP4 (FDR)	ids
unfolded protein binding GO:0051082	86	15	2.84345	+	5.27529	5.8933e-07	0.00150928	YHR005C-A, YOR020C, YDR079W, YNL007C, YEL003W, YER103W, YMR186W, YFL016C, YBR072W, YHR060W, YJL034W, YLL026W, YDR171W, YLR216C, YPL240C
