# Supplementary material for: Transcriptome Profile of Yeast Strain Used for Biological Wine Aging Revealed Dynamic Changes of Gene Expression in Course of Flor Development
Source: Front Microbiol. 2020 Apr 3;11:538. doi: 10.3389/fmicb.2020.00538 (PMC7145950; doi:10.3389/fmicb.2020.00538)
Supplement: Supplementary file 1 [file Data_Sheet_1.ZIP › Table_S5.xls]

## Sheet: Discription
	Table S5. Genes downregulated 2-4 fold at the mature biofilm stage as compared to the early biofilm stage
	List "Dn2_SGD" provides data about this set of DEGs, with systematic and standard gene names, descriptions and log2fold value of the degree of thier upregulation
	List "BP" provides results of GO enrichment analysis for Biological process set obtained with Panther web resource and processed with "ReViGo" to remove redundant terms in "Biological Process" category.
	List "CC" provides results of GO enrichment analysis for Cellular component set obtained with Panther web resource and processed with "ReViGo" to remove redundant terms in "Cell componnet" category.
	List "MF" provides results of GO enrichment analysis for Molecular function set obtained with Panther web resource and processed with "ReViGo" to remove redundant terms in the "Molecular Function" category.
	Mature biofilm and early biofilm stages has been compared

## Sheet: SGD Dn2
Gene > Systematic Name	Gene > Standard Name	Gene > Name	log2fold change	PPDE	Gene > Description
YOR283W			-1.85042	1	Phosphatase with a broad substrate specificity; has some similarity to GPM1/YKL152C, a phosphoglycerate mutase; YOR283W is not an essential gene
YDR420W	HKR1	Hansenula mrakii Killer toxin Resistant	-1.76058	1	Mucin family member that functions as an osmosensor in the HOG pathway; large, highly glycosylated protein that functions redundantly with Msb2p in Sho1p-mediated osmostresss induction of the HOG signaling pathway; cytoplasmic domain interacts with Ahk1p a scaffold protein that prevents cross talk with the Kss1p MAPK of the filamentous growth pathway; mutant displays defects in beta-1,3 glucan sy…
YDR419W	RAD30	RADiation sensitive	-1.5536	1	DNA polymerase eta; involved in translesion synthesis during post-replication repair; catalyzes the synthesis of DNA opposite cyclobutane pyrimidine dimers and other lesions; involved in formation of post-replicative damage-induced genome-wide cohesion; may also have a role in protection against mitochondrial mutagenesis; mutations in human pol eta are responsible for XPV
YOR306C	MCH5	MonoCarboxylate transporter Homolog	-1.75854	1	Plasma membrane riboflavin transporter; facilitates the uptake of vitamin B2; required for FAD-dependent processes; sequence similarity to mammalian monocarboxylate permeases, however mutants are not deficient in monocarboxylate transport
YOR328W	PDR10	Pleiotropic Drug Resistance	-1.24462	0.999979	ATP-binding cassette (ABC) transporter; multidrug transporter involved in the pleiotropic drug resistance network; regulated by Pdr1p and Pdr3p
YOR337W	TEA1	Ty Enhancer Activator	-1.86465	1	Ty1 enhancer activator involved in Ty enhancer-mediated transcription; required for full levels of Ty enhancer-mediated transcription; C6 zinc cluster DNA-binding protein
YOR341W	RPA190	RNA Polymerase A	-1.07429	0.992411	RNA polymerase I largest subunit A190
YOR347C	PYK2	PYruvate Kinase	-1.558	1	Pyruvate kinase; appears to be modulated by phosphorylation; transcription repressed by glucose, and Pyk2p may be active under low glycolytic flux; PYK2 has a paralog, CDC19, that arose from the whole genome duplication
YOR349W	CIN1	Chromosome INstability	-1.74781	1	Tubulin folding factor D involved in beta-tubulin (Tub2p) folding; isolated as mutant with increased chromosome loss and sensitivity to benomyl
YOR360C	PDE2	PhosphoDiEsterase	-1.20375	1	High-affinity cyclic AMP phosphodiesterase; component of the cAMP-dependent protein kinase signaling system, protects the cell from extracellular cAMP, contains readthrough motif surrounding termination codon
YOR363C	PIP2	Peroxisome Induction Pathway	-1.62449	1	Autoregulatory, oleate-activated transcription factor; subunit of a heterodimeric complex with Oaf1p, which binds to oleate-response elements (ORE) in the promoter of genes involved in beta-oxidation of fatty acids, peroxisome organization and biogenesis, activating transcription in the presence of oleate; PIP2 has a paralog, OAF1, that arose from the whole genome duplication
YOR381W	FRE3	Ferric REductase	-1.91146	1	Ferric reductase; reduces siderophore-bound iron prior to uptake by transporters; expression induced by low iron levels
YBL105C	PKC1	Protein Kinase C	-1.01081	1	Protein serine/threonine kinase; essential for cell wall remodeling during growth; localized to sites of polarized growth and the mother-daughter bud neck; homolog of the alpha, beta, and gamma isoforms of mammalian protein kinase C (PKC)
YBL095W	MRX3	Mitochondrial oRganization of gene eXpression (MIOREX)	-1.98185	1	Protein that associates with mitochondrial ribosome; likely functions in cristae junction formation; the authentic, non-tagged protein is detected in highly purified mitochondria in high-throughput studies
YBL088C	TEL1	TELomere maintenance	-1.14975	1	Protein kinase primarily involved in telomere length regulation; contributes to cell cycle checkpoint control in response to DNA damage; acts with Red1p and Mec1p to promote interhomolog recombination by phosphorylation of Hop1; functionally redundant with Mec1p; regulates P-body formation induced by replication stress; homolog of human ataxia-telangiectasia mutated (ATM) gene
YBL082C	ALG3	Asparagine Linked Glycosylation	-1.16993	0.976838	Dolichol-P-Man dependent alpha(1-3) mannosyltransferase; involved in synthesis of dolichol-linked oligosaccharide donor for N-linked glycosylation of proteins; G353A missense mutation in human ortholog ALG3 implicated in carbohydrate deficient glycoprotein syndrome type IV, which is characterized by microcephaly, severe epilepsy, minimal psychomotor development, partial deficiency of sialic acids…
YBL079W	NUP170	NUclear Pore	-1.04439	1	Subunit of inner ring of nuclear pore complex (NPC); contributes to NPC assembly and nucleocytoplasmic transport; interacts with genomic regions that contain ribosomal protein and subtelomeric genes, where it functions in nucleosome positioning and as a repressor of transcription; both Nup170p and Nup157p are similar to human Nup155p; NUP170 has a paralog, NUP157, that arose from the whole genome…
YDR406W	PDR15	Pleiotropic Drug Resistance	-1.41758	1	Plasma membrane ATP binding cassette (ABC) transporter; multidrug transporter and general stress response factor implicated in cellular detoxification; regulated by Pdr1p, Pdr3p and Pdr8p; promoter contains a PDR responsive element; PDR15 has a paralog, PDR5, that arose from the whole genome duplication
YBL055C			-1.1822	0.999856	3'-->5' exonuclease and endonuclease with a possible role in apoptosis; has similarity to mammalian and C. elegans apoptotic nucleases
YBL042C	FUI1	5-FlUorourIdine resistance	-1.05889	0.999993	High affinity uridine permease, localizes to the plasma membrane; also mediates low but significant transport of the cytotoxic nucleoside analog 5-fluorouridine; not involved in uracil transport; relative distribution to the vacuole increases upon DNA replication stress
YBL019W	APN2	APurinic/apyrimidinic eNdonuclease	-1.58496	1	Class II abasic (AP) endonuclease involved in repair of DNA damage; resolves blocked 3' ends that result from removal of misincorporated nucleotides; homolog of human HAP1 and E. coli exoIII
YBL014C	RRN6	Regulation of RNA polymerase I	-1.1375	1	Component of the core factor (CF) rDNA transcription factor complex; CF is required for transcription of 35S rRNA genes by RNA polymerase I and is composed of Rrn6p, Rrn7p, and Rrn11p
YDR400W	URH1	URidine Hydrolase	-1.23266	0.999352	Uridine nucleosidase (uridine-cytidine N-ribohydrolase); cleaves N-glycosidic bonds in nucleosides; involved in the pyrimidine salvage and nicotinamide riboside salvage pathways
YBL004W	UTP20	U Three Protein	-1.14215	1	Component of the small-subunit (SSU) processome; SSU processome is involved in the biogenesis of the 18S rRNA
YBR006W	UGA2	Utilization of GAba	-1.1008	1	Succinate semialdehyde dehydrogenase; involved in the utilization of gamma-aminobutyrate (GABA) as a nitrogen source; part of the 4-aminobutyrate and glutamate degradation pathways; localized to the cytoplasm
YBR018C	GAL7	GALactose metabolism	-1	0.960481	Galactose-1-phosphate uridyl transferase; synthesizes glucose-1-phosphate and UDP-galactose from UDP-D-glucose and alpha-D-galactose-1-phosphate in the second step of galactose catabolism; human homolog UGP2 can complement yeast null mutant
YBR021W	FUR4	5-FlUoRouridine sensitivity	-1.28293	0.999979	Plasma membrane localized uracil permease; expression is tightly regulated by uracil levels and environmental cues; conformational alterations induced by unfolding or substrate binding result in Rsp5p-mediated ubiquitination and degradation
YBR029C	CDS1	CDP-Diacylglycerol Synthase	-1.39232	1	Phosphatidate cytidylyltransferase (CDP-diglyceride synthetase); an enzyme that catalyzes that conversion of CTP + phosphate into diphosphate + CDP-diaclglyerol, a critical step in the synthesis of all major yeast phospholipids; human homolog CDS1 can complement yeast cds1 null mutant
YBR030W	RKM3	Ribosomal lysine (K) Methyltransferase	-1.4975	0.999999	Ribosomal lysine methyltransferase; specific for monomethylation of Rpl42ap and Rpl42bp (lysine 40); nuclear SET domain containing protein; relocalizes to the cytosol in response to hypoxia
YBR067C	TIP1	Temperature shock-Inducible Protein	-1.13124	1	Major cell wall mannoprotein with possible lipase activity; transcription is induced by heat- and cold-shock; member of the Srp1p/Tip1p family of serine-alanine-rich proteins
YBR074W	PFF1	Protease in FXNA-related Family	-1.23306	0.999958	Multi-spanning vacuolar membrane protease; glycosylated transmembrane protein bearing homology to the M28 family of metalloproteases; has a lumenal-facing protease domain; proposed role in vacuole physiology
YBR080C	SEC18	SECretory	-1.03037	0.999667	AAA ATPase and SNARE disassembly chaperone; required for vesicular transport between ER and Golgi, the 'priming' step in homotypic vacuole fusion, autophagy, and protein secretion; releases Sec17p from SNAP complexes; has similarity to mammalian N-ethylmaleimide-sensitive factor (NSF)
YDR391C			-1.72437	1	Putative protein of unknown function; possibly involved in zinc homeostasis; Bdf1p-dependent transcription induced by salt stress; green fluorescent protein (GFP)-fusion protein localizes to both the cytoplasm and the nucleus
YBR085C-A			-1.1657	1	Protein of unknown function; green fluorescent protein (GFP)-fusion protein localizes to the cytoplasm and to the nucleus; protein abundance increases in response to DNA replication stress
YBR097W	VPS15	Vacuolar Protein Sorting	-1.18057	1	Serine/threonine protein kinase involved in vacuolar protein sorting; functions as a membrane-associated complex with Vps34p; active form recruits Vps34p to the Golgi membrane; interacts with the GDP-bound form of Gpa1p; myristoylated; a fraction is localized, with Vps34p, to nuclear pores at nucleus-vacuole junctions and may facilitate transcription elongation for genes positioned at the nuclear…
YBR107C	IML3	Increased Minichromosome Loss	-1.45066	0.999998	Outer kinetochore protein and component of the Ctf19 complex; involved in the establishment of pericentromeric cohesion during mitosis; prevents non-disjunction of sister chromatids during meiosis II; forms a stable complex with Chl4p; required for localization of Sgo1p to pericentric sites during meiosis I; orthologous to human centromere constitutive-associated network (CCAN) subunit CENP-L and…
YBR136W	MEC1	Mitosis Entry Checkpoint	-1.54314	1	Genome integrity checkpoint protein and PI kinase superfamily member; Mec1p and Dun1p function in same pathway to regulate dNTP pools and telomere length; signal transducer required for cell cycle arrest and transcriptional responses to damaged or unreplicated DNA; facilitates replication fork progression and regulates P-body formation under replication stress; promotes interhomolog recombination…
YBR170C	NPL4	Nuclear Protein Localization	-1.18322	0.999998	Substrate-recruiting cofactor of the Cdc48p-Npl4p-Ufd1p segregase; assists Cdc48p in the dislocation of misfolded, polyubiquitinated ERAD substrates that are subsequently delivered to the proteasome for degradation; also involved in the regulated destruction of resident ER membrane proteins, such as HMG-CoA reductase (Hmg1/2p) and cytoplasmic proteins (Fbp1p); role in mobilizing membrane bound tr…
YBR182C	SMP1	Second MEF2-like Protein 1	-1.3388	0.998862	MADS-box transcription factor involved in osmotic stress response; SMP1 has a paralog, RLM1, that arose from the whole genome duplication
YBR196C	PGI1	PhosphoGlucoIsomerase	-1.48308	1	Glycolytic enzyme phosphoglucose isomerase; catalyzes the interconversion of glucose-6-phosphate and fructose-6-phosphate; required for cell cycle progression and completion of the gluconeogenic events of sporulation
YBR197C			-1.32193	0.971955	Protein of unknown function; green fluorescent protein (GFP)-fusion protein localizes to the cytoplasm and nucleus; YBR197C is not an essential gene; relative distribution to the nucleus increases upon DNA replication stress; YBR197C has a paralog, YPL077C, that arose from the whole genome duplication
YBR203W	COS111	Ciclopirox Olamine Sensitive	-1.34577	1	Protein required for antifungal drug ciclopirox olamine resistance; not related to the subtelomerically-encoded COS family; the authentic, non-tagged protein is detected in highly purified mitochondria in high-throughput studies
YBR212W	NGR1	Negative Growth Regulatory protein	-1.48543	1	RNA binding protein that negatively regulates growth rate; interacts with the 3' UTR of the mitochondrial porin (POR1) mRNA and enhances its degradation; overexpression impairs mitochondrial function; interacts with Dhh1p to mediate POR1 mRNA decay; expressed in stationary phase
YBR216C	YBP1	Yap1-Binding Protein	-1.02857	0.997362	Protein involved in cellular response to oxidative stress; required for oxidation of specific cysteine residues of transcription factor Yap1p, resulting in nuclear localization of Yap1p in response to stress; YBP1 has a paralog, YBP2, that arose from the whole genome duplication
YDR379W	RGA2	Rho GTPase Activating Protein	-1.03493	1	GTPase-activating protein for polarity-establishment protein Cdc42p; implicated in control of septin organization, pheromone response, and haploid invasive growth; regulated by Pho85p and Cdc28p; RGA2 has a paralog, RGA1, that arose from the whole genome duplication
YBR235W	VHC1	Vacuolar protein Homologous to CCC family	-1.60585	1	Vacuolar membrane cation-chloride cotransporter (CCC); likely mediates K+ and Cl- cotransport into the vacuole; has a role in potassium homeostasis and salt tolerance; localizes to sites of contact between the vacuole and mitochondria (vCLAMPs); similar to mammalian electroneutral Na(+)-(K+)-C1- cotransporter family
YBR238C			-1.4112	1	Mitochondrial membrane protein; not required for respiratory growth but causes a synthetic respiratory defect in combination with rmd9 mutations; transcriptionally up-regulated by TOR; deletion increases life span; YBR238C has a paralog, RMD9, that arose from the whole genome duplication
YBR242W			-1.43296	1	Putative protein of unknown function; green fluorescent protein (GFP)-fusion protein localizes to the cytoplasm and nucleus; YBR242W is not an essential gene; YBR242W has a paralog, YGL101W, that arose from the whole genome duplication
YBR255W	MTC4	Maintenance of Telomere Capping	-1.11818	1	Protein of unknown function; required for normal growth rate at 15 degrees C; green fluorescent protein (GFP)-fusion protein localizes to the cytoplasm in a punctate pattern; mtc4 is synthetically sick with cdc13-1
YBR259W			-1.16993	0.999137	Protein of unknown function; YBR259W is not an essential gene; forms cytoplasmic foci upon DNA replication stress
YBR295W	PCA1	P-type Cation-transporting ATPase	-1.73697	1	Cadmium transporting P-type ATPase; may also have a role in copper and iron homeostasis; stabilized by Cd binding, which prevents ubiquitination; S288C and other lab strains contain a G970R mutation which eliminates Cd transport function
YOR391C	HSP33	Heat-Shock Protein	-1.8606	1	Possible chaperone and cysteine protease; required for transcriptional reprogramming during the diauxic shift and for survival in stationary phase; similar to E. coli Hsp31 and S. cerevisiae Hsp31p, Hsp32p, and Sno4p; member of the DJ-1/ThiJ/PfpI superfamily, which includes human DJ-1 involved in Parkinson's disease and cancer
YOR390W	FEX1		-1.94996	1	Protein involved in fluoride export; nearly identical to FEX2, and deletion of both proteins results in a large increase in fluoride sensitivity compared with the single mutant; contains two FEX domains connected by a linker; part of a widespread family of conserved fluoride export proteins
YPL265W	DIP5	DIcarboxylic amino acid Permease	-1.97353	0.999946	Dicarboxylic amino acid permease; mediates high-affinity and high-capacity transport of L-glutamate and L-aspartate; also a transporter for Gln, Asn, Ser, Ala, and Gly; relocalizes from plasma membrane to vacuole upon DNA replication stress
		hypothetical protein C1Q_05652 (g1537)	-1.5502	0.999985
YPL248C	GAL4	GALactose metabolism	-1.08489	0.999712	DNA-binding transcription factor required for activating GAL genes; responds to galactose; repressed by Gal80p and activated by Gal3p
YPL231W	FAS2	Fatty Acid Synthetase	-1.98564	0.999996	Alpha subunit of fatty acid synthetase; complex catalyzes the synthesis of long-chain saturated fatty acids; contains the acyl-carrier protein domain and beta-ketoacyl reductase, beta-ketoacyl synthase and self-pantetheinylation activities
YPL226W	NEW1	Nu+	-1.67177	0.999995	Translation termination and ribosome biogenesis factor; ATP binding cassette protein that cosediments with polysomes and is required for biogenesis of the small ribosomal subunit; Asn/Gln-rich rich region supports [NU+] prion formation and susceptibility to [PSI+] prion induction
YPL206C	PGC1	Phosphatidyl Glycerol phospholipase C	-1.35908	1	Phosphatidylglycerol phospholipase C; regulates phosphatidylglycerol (PG) accumulation via a phospholipase C-type degradation mechanism; PG levels affect mitochondrial function; contains glycerophosphodiester phosphodiesterase motifs
YPL203W	TPK2	Takashi's Protein Kinase	-1.47207	1	cAMP-dependent protein kinase catalytic subunit; promotes vegetative growth in response to nutrients via the Ras-cAMP signaling pathway; partially redundant with Tpk1p and Tpk3p; localizes to P-bodies during stationary phase; relocalizes to the cytosol in response to hypoxia
YDR364C	CDC40	Cell Division Cycle	-1.56071	0.999823	Pre-mRNA splicing factor; important for catalytic step II of pre-mRNA splicing and plays a role in cell cycle progression, particularly at the G1/S phase transition; required for DNA synthesis during mitosis and meiosis; has WD repeats; thermosensitivity of the cdc40 null mutant is functionally complemented by a chimeric construct containing the N-terminal 156 amino acids of yeast Cdc40p fused to…
YPL179W	PPQ1	Protein Phosphatase Q	-1.62507	1	Protein phosphatase that regulates the mating response; negatively regulates the MAP kinase signaling cascade during mating; member of the serine/threonine phosphatase PP1 family
YPL155C	KIP2	KInesin related Protein	-1.10692	0.995036	Kinesin-related motor protein involved in mitotic spindle positioning; stabilizes microtubules by targeting Bik1p to the plus end; functions as a microtubule polymerase and catastrophe inhibitor in vitro; Kip2p levels are controlled during the cell cycle
YPL150W			-1.37685	1	Protein kinase of unknown cellular role; binds phosphatidylinositols and cardiolipin in a large-scale study
YPL137C	GIP3	Glc7 Interacting Protein	-1.02061	0.994648	Cytoplasmic protein that regulates protein phosphatase 1 Glc7p; overexpression relocalizes Glc7p from the nucleus and prevents chromosome segregation; may interact with ribosomes, based on co-purification experiments; GIP3 has a paralog, HER1, that arose from the whole genome duplication
YPL126W	NAN1	Net1 Associated Nuclear protein	-1.34239	1	U3 snoRNP protein; component of the small (ribosomal) subunit (SSU) processosome containing U3 snoRNA; required for the biogenesis of18S rRNA
YPL123C	RNY1	RiboNuclease from Yeast	-1.23208	1	Vacuolar RNase of the T(2) family; relocalizes to the cytosol where it cleaves tRNAs upon oxidative or stationary phase stress; required for tRNA-specific translational pausing during oxidative stress; promotes apoptosis under stress conditions and this function is independent of Rny1p catalytic activity
YPL115C	BEM3	Bud EMergence	-1.3757	1	Rho GTPase activating protein (RhoGAP); involved in control of the cytoskeleton organization; targets the essential Rho-GTPase Cdc42p, which controls establishment and maintenance of cell polarity, including bud-site assembly
YPL110C	GDE1	GlycerophosphoDiEsterase	-1.40336	1	Glycerophosphocholine (GroPCho) phosphodiesterase; hydrolyzes GroPCho to choline and glycerolphosphate, for use as a phosphate source and as a precursor for phosphocholine synthesis; may interact with ribosomes
YPL109C	MCO76	Mitochondrial Class One protein of 76 kDa	-1.21632	0.999929	UbiB family protein; contains transmembrane domain and mitochondrial targeting sequence; the authentic, non-tagged protein is detected in highly purified mitochondria in high-throughput studies
YPL088W			-1.51019	1	Putative aryl alcohol dehydrogenase; transcription is activated by paralogous transcription factors Yrm1p and Yrr1p along with genes involved in multidrug resistance
YPL081W	RPS9A	Ribosomal Protein of the Small subunit	-1.13993	1	Protein component of the small (40S) ribosomal subunit; homologous to mammalian ribosomal protein S9 and bacterial S4; RPS9A has a paralog, RPS9B, that arose from the whole genome duplication
YDR352W	YPQ2	Yeast PQ-loop protein	-1.7866	1	Putative vacuolar membrane transporter for cationic amino acids; likely contributes to amino acid homeostasis by exporting cationic amino acids from the vacuole; member of the PQ-loop family, with seven transmembrane domains; mutant phenotype is functionally complemented by rat PQLC2 vacuolar transporter
YPL077C			-1.44057	0.989728	Putative protein of unknown function; regulates PIS1 expression; mutant displays spore wall assembly defect in ether sensitivity screen; YPL077C is not an essential gene; YPL077C has a paralog, YBR197C, that arose from the whole genome duplication
YDR349C	YPS7	YaPSin	-1.26514	1	Putative GPI-anchored aspartic protease; member of the yapsin family of proteases involved in cell wall growth and maintenance; located in the cytoplasm and endoplasmic reticulum
YPL026C	SKS1	Suppressor Kinase of SNF3	-1.22939	1	Putative serine/threonine protein kinase; involved in the adaptation to low concentrations of glucose independent of the SNF3 regulated pathway; SKS1 has a paralog, VHS1, that arose from the whole genome duplication
YPR042C	PUF2	PUmilio-homology domain Family	-1.06024	1	PUF family mRNA-binding protein; Pumilio homology domain confers RNA binding activity; preferentially binds mRNAs encoding membrane-associated proteins; binding site composed of two UAAU tetranucleotides, separated by a 3-nt linker; PUF2 has a paralog, JSN1, that arose from the whole genome duplication
YPR058W	YMC1	Yeast Mitochondrial Carrier	-1.13124	0.999792	Secondary mitochondrial inner membrane glycine transporter; required with HEM25 for the transport of glycine into mitochondria for the initiation of heme biosynthesis; proposed role in oleate metabolism and glutamate biosynthesis; member of the mitochondrial carrier (MCF) family; localizes to the vacuole in response to H2O2; YMC1 has a paralog, YMC2, that arose from the whole genome duplication
YPR068C	HOS1	Hda One Similar	-1	0.964436	Class I histone deacetylase (HDAC) family member; deacetylates Smc3p on lysine residues at anaphase onset; has sequence similarity to Hda1p, Rpd3p, Hos2p, and Hos3p; interacts with the Tup1p-Ssn6p corepressor complex
YDR338C			-1.81193	1	Putative protein of unknown function; member of the multi-drug and toxin extrusion (MATE) family of the multidrug/oligosaccharidyl-lipid/polysaccharide (MOP) exporter superfamily
YPR070W	MED1	MEDiator complex	-1.22239	0.999614	Subunit of the RNA polymerase II mediator complex; associates with core polymerase subunits to form the RNA polymerase II holoenzyme; essential for transcriptional regulation
YPR073C	LTP1	Low molecular weight protein Tyrosine Phosphatase	-1.32193	0.999832	Protein phosphotyrosine phosphatase of unknown cellular role; activated by adenine
YPR115W	RGC1	Regulator of the Glycerol Channel	-1.70122	1	Putative regulator of the Fps1p glycerol channel; multiply phosphorylated by Hog1p under osmotic stress; contains a pleckstrin homology domain; forms homodimers and heterodimerizes with paralog Ask10p; green fluorescent protein (GFP)-fusion protein localizes to the cytoplasm
YPR118W	MRI1	MethylthioRibose-1-phosphate Isomerase	-1.16993	0.982084	5'-methylthioribose-1-phosphate isomerase; catalyzes the isomerization of 5-methylthioribose-1-phosphate to 5-methylthioribulose-1-phosphate in the methionine salvage pathway
YKR102W	FLO10	FLOcculation	-1.41504	1	Member of the FLO family of cell wall flocculation proteins; not expressed in most lab strains; overproduction induces flocculation that can be inhibited by mannose, sucrose, or glucose; overproduction also promotes haploid invasive growth and diploid filamentous growth
YKR093W	PTR2	Peptide TRansport	-1.92497	1	Integral membrane peptide transporter; mediates transport of di- and tri-peptides; conserved protein that contains 12 transmembrane domains; PTR2 expression is regulated by the N-end rule pathway via repression by Cup9p
YKR070W			-1.94486	1	Putative protein of unknown function; the authentic, non-tagged protein is detected in highly purified mitochondria in high-throughput studies
YKR059W	TIF1	Translation Initiation Factor	-1.1526	0.990616	Translation initiation factor eIF4A; DEAD-box RNA helicase that couples ATPase activity to mRNA binding and unwinding; ATP hydrolysis accelerates the recruitment of mRNA during 48S preinitiation complex (PIC) assembly; ATPase activity stimulated by either eIF4G1 or by the PIC in an eIF3g and eIFGi subunit-dependent manner, independent of eIF4E and eIF4G; subunit of the mRNA cap-binding protein co…
YKR046C	PLN1	PeriLipiN	-1.01271	1	Protein of unknown function that localizes to lipid particles; localization suggests a role in lipid metabolism; expression pattern suggests a role in respiratory growth; computational analysis of large-scale protein-protein interaction data suggests a role in ATP/ADP exchange
YKR031C	SPO14	SPOrulation	-1.70652	1	Phospholipase D; catalyzes the hydrolysis of phosphatidylcholine, producing choline and phosphatidic acid; involved in Sec14p-independent secretion; required for meiosis and spore formation; differently regulated in secretion and meiosis; participates in transcription initiation and/or early elongation of specific genes; interacts with "foot domain" of RNA polymerase II; deletion results in abnor…
YKR027W	BCH2	Bud7 and Chs6 Homolog	-1.24101	0.989119	Member of the ChAPs (Chs5p-Arf1p-binding proteins) family; part of the exomer complex with Chs5p to mediate export of specific cargo proteins, including Chs3p, from the Golgi to the plasma membrane; BCH2 has a paralog, CHS6, that arose from the whole genome duplication
YKR021W	ALY1	Arrestin-Like Yeast protein	-1.51813	1	Alpha arrestin, substrate of calcineurin; controls nutrient-mediated intracellular sorting of permease Gap1p; interacts with AP-1 subunit Apl4p; dephosphorylation of Aly1p required for the endocytosis of Dip5p; may regulate endocytosis of plasma membrane proteins by recruiting ubiquitin ligase Rsp5p to plasma membrane targets; ALY1 has a paralog, ALY2, that arose from the whole genome duplication
YKR019C	IRS4	Increased rDNA Silencing	-1.32193	0.960085	EH domain-containing protein; involved in regulating phosphatidylinositol 4,5-bisphosphate levels and autophagy; Irs4p and Tax4p bind and activate the PtdIns phosphatase Inp51p; Irs4p and Tax4p are involved in localizing Atg17p to the PAS; IRS4 has a paralog, TAX4, that arose from the whole genome duplication
YKR018C			-1.06289	0.999949	Protein of unknown function; green fluorescent protein (GFP)-fusion protein localizes to the cytoplasm and nucleus; protein abundance increases in response to DNA replication stress; YKR018C has a paralog, IML2, that arose from the whole genome duplication
YKR017C	HEL1	Histone E3 Ligase	-1	0.994483	RING finger ubiquitin ligase (E3); involved in ubiquitination and degradation of excess histones; interacts with Ubc4p and Rad53p; null mutant sensitive to hydroxyurea (HU)
YKR009C	FOX2	Fatty acid OXidation	-1.28951	1	3-hydroxyacyl-CoA dehydrogenase and enoyl-CoA hydratase; multifunctional enzyme of the peroxisomal fatty acid beta-oxidation pathway; mutation is functionally complemented by human HSD17B4
YKR005C			-1.03395	0.991935	Putative protein of unknown function
YKL008C	LAC1	Longevity-Assurance gene Cognate (LAG1 Cognate)	-1.55681	1	Ceramide synthase component; involved in synthesis of ceramide from C26(acyl)-coenzyme A and dihydrosphingosine or phytosphingosine, functionally equivalent to Lag1p; LAC1 has a paralog, LAG1, that arose from the whole genome duplication
YKL033W	TTI1	Two Tel2-Interacting protein	-1.89812	0.999997	Subunit of the ASTRA complex, involved in chromatin remodeling; telomere length regulator involved in the stability or biogenesis of PIKKs such as TORC1; similar to S. pombe Tti1p; detected in highly purified mitochondria in high-throughput studies
YKL045W	PRI2	DNA PRImase	-1.14543	0.995811	Subunit of DNA primase; DNA primase is required for DNA synthesis and double-strand break repair
YKL048C	ELM1	ELongated Morphology	-1.19438	0.999998	Serine/threonine protein kinase; regulates the orientation checkpoint, the morphogenesis checkpoint and the metabolic switch from fermentative to oxidative metabolism by phosphorylating the activation loop of Kin4p, Hsl1p and Snf1p respectively; cooperates with Hsl7p in recruiting Hsl1p to the septin ring, a prerequisite for subsequent recruitment, phosphorylation, and degradation of Swe1p; forms…
YKL055C	OAR1	3-Oxoacyl-[Acyl-carrier-protein] Reductase	-1.39232	0.969435	Mitochondrial 3-oxoacyl-[acyl-carrier-protein] reductase; may comprise a type II mitochondrial fatty acid synthase along with Mct1p; human homolog CBR4 complements yeast null mutant
YKL062W	MSN4	Multicopy suppressor of SNF1 mutation	-1.17655	1	Stress-responsive transcriptional activator; activated in stochastic pulses of nuclear localization in response to various stress conditions; binds DNA at stress response elements of responsive genes, inducing gene expression; involved in diauxic shift
YKL072W	STB6	Sin Three Binding protein	-1.23447	1	Protein that binds Sin3p in a two-hybrid assay; STB6 has a paralog, STB2, that arose from the whole genome duplication
YKL098W	MTC2	Maintenance of Telomere Capping	-1	0.964274	Protein of unknown function; mtc2 is synthetically sick with cdc13-1
YKL106W	AAT1	Aspartate AminoTransferase	-1.43494	1	Mitochondrial aspartate aminotransferase; catalyzes the conversion of oxaloacetate to aspartate in aspartate and asparagine biosynthesis
YKL120W	OAC1	OxaloAcetate Carrier	-1.52546	0.999999	Mitochondrial inner membrane transporter; transports oxaloacetate, sulfate, thiosulfate, and isopropylmalate; member of the mitochondrial carrier family
YKL152C	GPM1	Glycerate PhosphoMutase	-1.98303	1	Tetrameric phosphoglycerate mutase; mediates the conversion of 3-phosphoglycerate to 2-phosphoglycerate during glycolysis and the reverse reaction during gluconeogenesis
YKL157W	APE2	AminoPEptidase	-1.62601	1	Aminopeptidase yscII; may have a role in obtaining leucine from dipeptide substrates; APE2 has a paralog, AAP1, that arose from the whole genome duplication
YKL162C			-1.07039	0.998442	Putative protein of unknown function; green fluorescent protein (GFP)-fusion protein localizes to the mitochondrion
YKL168C	KKQ8		-1.04026	1	Putative serine/threonine protein kinase with unknown cellular role; KKQ8 has a paralog, HAL5, that arose from the whole genome duplication
YKL171W	NNK1	Nitrogen Network Kinase	-1.19719	1	Protein kinase; implicated in proteasome function; interacts with TORC1, Ure2 and Gdh2; overexpression leads to hypersensitivity to rapamycin and nuclear accumulation of Gln3; epitope-tagged protein localizes to the cytoplasm
YKL176C	LST4	Lethal with Sec Thirteen	-1.63801	1	Subunit of the Lst4p-Lst7p GTPase activating protein complex for Gtr2p; stimulates the GTPase activity of Rag family GTPase Gtr2p, within the context of the Gtr1p-Gtr2p heterodimer, after amino acid stimulation; required for activation of TORC1 in response to amino acid stimulation; recruited to the vacuolar membrane during amino acid starvation and released from the membrane by TORC1; required f…
YKL181W	PRS1	PhosphoRibosylpyrophosphate Synthetase	-1.82597	1	5-phospho-ribosyl-1(alpha)-pyrophosphate synthetase; synthesizes PRPP, which is required for nucleotide, histidine, and tryptophan biosynthesis; plays a key role in cell wall integrity (CWI) pathway; one of five related enzymes, which are active as heteromultimeric complexes; missense mutations in human homolog PRPS1 are associated with neuropathic Arts syndrome and Charcot-Marie Tooth (CMTX5) di…
YKL197C	PEX1	PEroXin	-1.91329	1	AAA-peroxin; heterodimerizes with AAA-peroxin Pex6p and participates in the recycling of peroxisomal signal receptor Pex5p from the peroxisomal membrane to the cystosol; induced by oleic acid and upregulated during anaerobiosis; mutations in human PEX1 can lead to severe peroxisomal disorders and early death
YKL203C	TOR2	Target Of Rapamycin	-1.30619	1	PIK-related protein kinase and rapamycin target; subunit of TORC1, a complex that regulates growth in response to nutrients and TORC2, a complex that regulates cell-cycle dependent polarization of the actin cytoskeleton; involved in meiosis; TOR2 has a paralog, TOR1, that arose from the whole genome duplication
YKL212W	SAC1	Suppressor of ACtin	-1.25846	1	Phosphatidylinositol phosphate (PtdInsP) phosphatase; involved in hydrolysis of PtdIns[4]P in the early and medial Golgi; regulated by interaction with Vps74p; ER localized transmembrane protein which cycles through the Golgi; involved in protein trafficking and processing, secretion, and cell wall maintenance; regulates sphingolipid biosynthesis through the modulation of PtdIns(4)P metabolism
YKL215C	OXP1	OXoProlinase	-1.78526	1	5-oxoprolinase; enzyme is ATP-dependent and functions as a dimer; similar to mouse Oplah gene; green fluorescent protein (GFP)-fusion protein localizes to the cytoplasm; protein abundance increases in response to DNA replication stress
YKL218C	SRY1	Serine Racemase of Yeast	-1.87447	1	3-hydroxyaspartate dehydratase; deaminates L-threo-3-hydroxyaspartate to form oxaloacetate and ammonia; required in the presence of hydroxyaspartate; highly similar to mouse serine racemase (Srr) but has no serine racemase activity
YGR010W	NMA2	Nicotinamide Mononucleotide Adenylyltransferase	-1.1375	0.999321	Nicotinic acid mononucleotide adenylyltransferase; catalyzes the transfer of the adenylyl moiety of ATP to nicotinamide mononucleotide to form NAD; involved in de novo and salvage synthesis of NAD(+); homolog of human NMNAT; NMA2 has a paralog, NMA1, that arose from the whole genome duplication
YGR003W	CUL3	CULlin	-1.41093	1	Ubiquitin-protein ligase; forms a complex with Elc1p that polyubiquitylates monoubiquitylated RNA polymerase II to trigger its proteolysis; cullin family member with similarity to Cdc53p and human CUL3
YGL008C	PMA1	Plasma Membrane ATPase	-1.98795	1	Plasma membrane P2-type H+-ATPase; pumps protons out of cell; major regulator of cytoplasmic pH and plasma membrane potential; long-lived protein asymmetrically distributed at plasma membrane between mother cells and buds; accumulates at high levels in mother cells during aging, buds emerge with very low levels of Pma1p, newborn cells have low levels of Pma1p; Hsp30p plays a role in Pma1p regulat…
YGL009C	LEU1	LEUcine biosynthesis	-1.62566	1	Isopropylmalate isomerase; catalyzes the second step in the leucine biosynthesis pathway
YGL012W	ERG4	ERGosterol biosynthesis	-1.43382	1	C-24(28) sterol reductase; catalyzes the final step in ergosterol biosynthesis; mutants are viable, but lack ergosterol
YGL016W	KAP122	KAryoPherin	-1.77052	0.999948	Karyopherin beta; responsible for import of the Toa1p-Toa2p complex into the nucleus; binds to nucleoporins Nup1p and Nup2p; may play a role in regulation of pleiotropic drug resistance
YGL035C	MIG1	Multicopy Inhibitor of GAL gene expression	-1.38904	1	Transcription factor involved in glucose repression; sequence specific DNA binding protein containing two Cys2His2 zinc finger motifs; regulated by the SNF1 kinase and the GLC7 phosphatase; regulates filamentous growth along with Mig2p in response to glucose depletion; activated in stochastic pulses of nuclear localization, shuttling between cytosol and nucleus depending on external glucose level…
YGL077C	HNM1	Hyper-resistance to Nitrogen Mustard	-1.49668	1	Plasma membrane transporter for choline, ethanolamine, and carnitine; involved in the uptake of nitrogen mustard and the uptake of glycine betaine during hypersaline stress; co-regulated with phospholipid biosynthetic genes and negatively regulated by choline and myo-inositol
YDR291W	HRQ1	Homologous to RecQ protein	-1.04026	1	3'-5' DNA helicase that has DNA strand annealing activity; helicase activity is stimulated by fork structure and 3'-tail length of substrates; acts with Rad4p in nucleotide-excision repair; belongs to the widely conserved RecQ family of proteins which are involved in maintaining genomic integrity; similar to the human RecQ4p implicated in Rothmund-Thomson syndrome (RTS)
YDR517W	GRH1	GRasp65 (Golgi reassembly stacking protein of 65kD) Homolog	-1.49354	1	Acetylated cis-Golgi protein, homolog of human GRASP65; forms a complex with the coiled-coil protein Bug1p; required for unconventional protein secretion (UPS) of Acb1p in response to starvation; protein abundance increases in response to DNA replication stress
YGL131C	SNT2		-1.23483	1	Subunit of Snt2C complex, RING finger ubiquitin ligase (E3); physically associates with Ecm5p and Rpd3p; along with Ecm5p, recruits Rpd3p to small number of promoters; colocalizes with Ecm5p, independently of Rpd3p, to promoters of stress response genes upon oxidative stress; involved in ubiquitination, degradation of excess histones; interacts with Ubc4p; role in regulating genes encoding amine …
YGL134W	PCL10	Pho85 CycLin	-1.19931	1	Pho85p cyclin; recruits, activates, and targets Pho85p cyclin-dependent protein kinase to its substrate; PCL10 has a paralog, PCL8, that arose from the whole genome duplication
YPL220W	RPL1A	Ribosomal Protein of the Large subunit	-1.08062	0.99727	Ribosomal 60S subunit protein L1A; N-terminally acetylated; homologous to mammalian ribosomal protein L10A and bacterial L1; RPL1A has a paralog, RPL1B, that arose from the whole genome duplication; rpl1a rpl1b double null mutation is lethal
YGL139W	FLC3	FLavin Carrier	-1.84388	1	Putative FAD transporter, similar to Flc1p and Flc2p; localized to the ER; FLC3 has a paralog, FLC1, that arose from the whole genome duplication
YGL140C			-1.82742	1	Putative protein of unknown function; non-essential gene; contains multiple predicted transmembrane domains
YGL142C	GPI10	GlycosylPhosphatidylInositol anchor biosynthesis	-1.39734	1	Integral membrane protein involved in GPI anchor synthesis; putative alpha 1,2 mannosyltransferase required for addition of the third mannose onto the glycosylphosphatidylinositol (GPI) core structure; human PIG-Bp is a functional homolog
YGL144C	ROG1	Revertant Of Glycogen synthase kinase mutation	-1.37551	1	Lipase with specificity for monoacylglycerol; preferred substrate is 1-oleoylglycerol; null mutation affects lipid droplet morphology and overexpression causes increased accumulation of reactive oxygen species
YGL156W	AMS1	Alpha-MannoSidase	-1.18597	1	Vacuolar alpha mannosidase; involved in free oligosaccharide (fOS) degradation; delivered to the vacuole in a novel pathway separate from the secretory pathway
YGL196W	DSD1		-1.11622	1	D-serine dehydratase (aka D-serine ammonia-lyase); converts D-serine to pyruvate and ammonia by a reaction dependent on pyridoxal 5'-phosphate and zinc; may play a role in D-serine detoxification; L-serine is not a substrate
YGL211W	NCS6	Needs Cla4 to Survive	-1.31487	0.999997	Protein required for uridine thiolation of Gln, Lys, and Glu tRNAs; required for the thiolation of uridine at the wobble position of Gln, Lys, and Glu tRNAs; has a role in urmylation and in invasive and pseudohyphal growth; inhibits replication of Brome mosaic virus in S. cerevisiae
YGL212W	VAM7	VAcuolar Morphogenesis	-1.30256	0.999909	Vacuolar SNARE protein; functions with Vam3p in vacuolar protein trafficking; has an N-terminal PX domain (phosphoinositide-binding module) that binds PtdIns-3-P and mediates membrane binding; SNAP-25 homolog; protein abundance increases in response to DNA replication stress
YGL223C	COG1	Conserved Oligomeric Golgi complex	-1	0.999975	Essential component of the conserved oligomeric Golgi complex; a cytosolic tethering complex (Cog1p through Cog8p) that functions in protein trafficking to mediate fusion of transport vesicles to Golgi compartments
YGL240W	DOC1	Destruction Of Cyclin B	-1.76553	0.985728	Processivity factor; required for the ubiquitination activity of the anaphase promoting complex (APC), mediates the activity of the APC by contributing to substrate recognition; involved in cyclin proteolysis; contains a conserved DOC1 homology domain
YGL241W	KAP114	KAryoPherin	-1.07039	0.999775	Karyopherin, responsible for nuclear import of specific proteins; cargoes include Spt15p, Sua7p, histones H2A and H2B, and Nap1p; amino terminus shows similarity to those of other importins, particularly Cse1p; localization is primarily nuclear; function is regulated by sumoylation; protein abundance increases in response to DNA replication stress
YGL257C	MNT2	MaNnosylTransferase	-1.87915	1	Mannosyltransferase; involved in adding the 4th and 5th mannose residues of O-linked glycans
YGL262W			-1.08246	0.995317	Putative protein of unknown function; null mutant displays elevated sensitivity to expression of a mutant huntingtin fragment or of alpha-synuclein; YGL262W is not an essential gene
YDR270W	CCC2	Cross-Complements Ca(2+) phenotype of csg1	-1.31786	1	Cu(+2)-transporting P-type ATPase; required for export of copper from the cytosol into an extracytosolic compartment; similar to human proteins involved in Menkes and Wilsons diseases; protein abundance increases in response to DNA replication stress; affects TBSV model (+)RNA virus replication by regulating copper metabolism; human homologs ATP7A and ATP7B both complement yeast null mutant
YER184C	TOG1	Transcriptional regulator of Oleate utilization Genes	-1.86507	0.99992	Transcriptional activator of oleate genes; regulates genes involved in fatty acid utilization; zinc cluster protein; deletion confers sensitivity to Calcufluor white, and prevents growth on glycerol or lactate as sole carbon source
YER158C			-1.05445	1	Protein of unknown function; potentially phosphorylated by Cdc28p; YER158C has a paralog, AFR1, that arose from the whole genome duplication
YER157W	COG3	Conserved Oligomeric Golgi complex	-1	0.998343	Essential component of the conserved oligomeric Golgi complex; a cytosolic tethering complex (Cog1p through Cog8p) that functions in protein trafficking to mediate fusion of transport vesicles to Golgi compartments
YER155C	BEM2	Bud EMergence	-1.24957	1	Rho GTPase activating protein (RhoGAP); contains RhoGAP activity specific for both Rho1p and Cdc42p, and potentially Rho4p; acts with the RhoGAP Bem3p to negatively regulate Cdc42p-dependent signal transduction; involved in the control of cytoskeleton organization and cellular morphogenesis; required for bud emergence and for the morphogenesis checkpoint in response to actin depolymerization; loc…
YER141W	COX15	Cytochrome c OXidase	-1.61609	1	Heme a synthase; required for the hydroxylation of heme O to form heme A, an essential prosthetic group for cytochrome c oxidase; oligomerization is required for function
YER140W	EMP65	ER Membrane Protein of 65 kDa	-1.86394	1	Integral membrane protein of the ER; forms an ER-membrane associated protein complex with Slp1p; identified along with SLP1 in a screen for mutants defective in the unfolded protein response (UPR); proposed to function in the folding of integral membrane proteins; interacts genetically with MPS3; the authentic, non-tagged protein is detected in highly purified mitochondria in high-throughput stud…
YER136W	GDI1	GDP Dissociation Inhibitor	-1.75304	1	GDP dissociation inhibitor; regulates vesicle traffic in secretory pathways by regulating the dissociation of GDP from the Sec4/Ypt/rab family of GTP binding proteins
YDR264C	AKR1	AnKyrin Repeat containing	-1.53952	0.999677	Palmitoyl transferase involved in protein palmitoylation; acts as a negative regulator of pheromone response pathway; required for endocytosis of pheromone receptors; involved in cell shape control; contains ankyrin repeats; AKR1 has a paralog, AKR2, that arose from the whole genome duplication; any of several human homologs encoding DHHC-type zinc fingers (ZDHHC) can complement temperature sensi…
YER114C	BOI2	Bem1 (One) Interacting protein	-1.19841	1	Protein implicated in polar growth, functionally redundant with Boi1p; interacts with bud-emergence protein Bem1p; contains an SH3 (src homology 3) domain and a PH (pleckstrin homology) domain; BOI2 has a paralog, BOI1, that arose from the whole genome duplication
YER113C	TMN3	TransMembrane Nine	-1	0.993327	Protein with a role in cellular adhesion and filamentous growth; similar to Emp70p and Tmn2p; member of Transmembrane Nine family with 9 transmembrane segments; localizes to Golgi; induced by 8-methoxypsoralen plus UVA irradiation
YER105C	NUP157	NUclear Pore	-1.01862	1	Subunit of the inner ring of the nuclear pore complex (NPC); contributes to NPC assembly and tethering of DNA to the nuclear periphery; both Nup170p and NUP157p are similar to human Nup155p; NUP157 has a paralog, NUP170, that arose from the whole genome duplication
YER101C	AST2	ATPase STabilizing	-1.31366	1	Lipid raft associated protein; overexpression restores Pma1p localization to lipid rafts which is required for targeting of Pma1p to the plasma membrane; sometimes classified in the medium-chain dehydrogenase/reductases (MDRs) superfamily; AST2 has a paralog, AST1, that arose from the whole genome duplication
YMR318C	ADH6	Alcohol DeHydrogenase	-1.01178	0.995739	NADPH-dependent medium chain alcohol dehydrogenase; has broad substrate specificity; member of the cinnamyl family of alcohol dehydrogenases; may be involved in fusel alcohol synthesis or in aldehyde tolerance; protein abundance increases in response to DNA replication stress
YER075C	PTP3	Protein Tyrosine Phosphatase	-1.76939	1	Phosphotyrosine-specific protein phosphatase; major role in the pheromone adaptive response through dephosphorylation of the Fus3p MAPK with a minor role by Ptp2p and Msg5p; minor role in the inactivation of Hog1p MAPK during osmolarity sensing with major role by Ptp2p; dephosphorylates and regulates the localization of Hog1p; minor role in the cell wall integrity pathway through tyrosine dephosp…
YER061C	CEM1	Condensing Enzyme with Mitochondrial function	-1.07973	0.999945	Mitochondrial beta-keto-acyl synthase; possible role in fatty acid synthesis; required for mitochondrial respiration; human homolog OXSM can complement yeast cem1 null mutant
YER060W	FCY21	FluoroCYtosine resistance	-1.57347	1	Putative purine-cytosine permease; very similar to Fcy2p but cannot substitute for its function
YER049W	TPA1	Termination and PolyAdenylation	-1.48308	1	Fe(II)/2-oxoglutarate-dependent dioxygenase family member; catalyzes the repair of methyl-base lesions in both ss and dsDNA by oxidative demethylation; Poly(rA)-binding protein involved in mRNA poly(A) tail length and mRNA stability; role in translation termination efficiency; interacts with Sup45p (eRF1), Sup35p (eRF3) and Pab1p; similar to human prolyl 4-hydroxylase OGFOD1; binds Fe(II) and 2-o…
YER043C	SAH1	S-Adenosyl-l-Homocysteine hydrolase	-1.92232	1	S-adenosyl-L-homocysteine hydrolase; catabolizes S-adenosyl-L-homocysteine which is formed after donation of the activated methyl group of S-adenosyl-L-methionine (AdoMet) to an acceptor; regulates cellular lipid homoeostasis by regulating phosphatidylcholine(PC)synthesis and triacylglycerol (TG) levels
YER040W	GLN3	GLutamiNe metabolism	-1.2783	1	Transcriptional activator in nitrogen catabolite repression system; localization and activity regulated by quality of nitrogen source and Ure2p; full-length protein forms prion-like aggregates when overproduced
YGL225W	VRG4	Vandate Resistance Glycosylation	-1.56131	0.999967	Golgi GDP-mannose transporter; regulates Golgi function and glycosylation in Golgi; VRG4 has a paralog, HVG1, that arose from the whole genome duplication
YER036C	ARB1	ATP-binding cassette protein involved in Ribosome Biogenesis	-1.05726	1	ATPase of the ATP-binding cassette (ABC) family; involved in 40S and 60S ribosome biogenesis, has similarity to Gcn20p; shuttles from nucleus to cytoplasm, physically interacts with Tif6p, Lsg1p; human homolog ABCF2 can complement yeast ARB1 mutant
YER010C			-1.29336	1	Bifunctional HMG aldolase/oxaloacetate decarboxylase; requires divalent metal ions for activity; competitively inhibited by oxalate; forms a ring-shaped homotrimer; similar to members of the prokaryotic RraA family of class II (divalent metal ion dependent) pyruvate aldolases from the meta cleavage pathways of protocatechuate and gallate
YER005W	YND1	Yeast Nucleoside Diphosphatase	-1.31451	1	Apyrase with wide substrate specificity; helps prevent inhibition of glycosylation by hydrolyzing nucleoside tri- and diphosphates that inhibit glycotransferases; partially redundant with Gda1p; mediates adenovirus E4orf4-induced toxicity
YEL006W	YEA6		-1.40599	1	Putative mitochondrial NAD+ transporter; member of the mitochondrial carrier subfamily (see also YIA6); has putative human ortholog; YEA6 has a paralog, YIA6, that arose from the whole genome duplication
YEL020C	PXP1	PeroXisomal Protein	-1.09265	1	Peroxisomal matrix protein; well-conserved in fungi; contains tripartite homology domain of thiamine pyrophosphate (TPP) enzymes; targeted to peroxisomes by Pex5p; contains low sequence identity with Pdc1p; mRNA identified as translated by ribosome profiling data
YEL022W	GEA2	Guanine nucleotide Exchange on ARF	-1.18556	1	Guanine nucleotide exchange factor for ADP ribosylation factors (ARFs); involved in vesicular transport between the Golgi and ER, Golgi organization, and actin cytoskeleton organization; GEA2 has a paralog, GEA1, that arose from the whole genome duplication
YEL029C	BUD16	BUD site selection	-1.45943	0.999983	Putative pyridoxal kinase; a key enzyme involved in pyridoxal 5'-phosphate synthesis, the active form of vitamin B6; required for genome integrity; involved in bud-site selection; similarity to yeast BUD17 and human pyridoxal kinase (PDXK)
YEL032W	MCM3	MiniChromosome Maintenance	-1.16711	1	Protein involved in DNA replication; component of the Mcm2-7 hexameric helicase complex that binds chromatin as a part of the pre-replicative complex
YEL041W	YEF1		-1	0.999987	ATP-NADH kinase; phosphorylates both NAD and NADH; homooctameric structure consisting of 60-kDa subunits; similar to Pos5p; overexpression complements certain pos5 phenotypes; YEF1 has a paralog, UTR1, that arose from the whole genome duplication
YEL046C	GLY1	GLYcine requiring	-1.29278	0.998151	Threonine aldolase; catalyzes the cleavage of L-allo-threonine and L-threonine to glycine; involved in glycine biosynthesis
YEL049W	PAU2	seriPAUperin family	-1.73697	0.982908	Member of the seripauperin multigene family; encoded mainly in subtelomeric region; active during alcoholic fermentation; regulated by anaerobiosis; negatively regulated by oxygen; repressed by heme
YEL062W	NPR2	Nitrogen Permease Regulator	-1.90689	1	Subunit of the Iml1p/SEACIT complex; SEACIT (Iml1p-Npr2p-Npr3p) is a subcomplex of the SEA complex, a coatomer-related complex that associates dynamically with the vacuole; Npr2p may have a structural or regulatory role, supporting Iml1p function as a GAP for the Rag family GTPase Gtr1p, and resulting in inhibition of TORC1 signaling in response to amino acid deprivation; SEACIT is required for n…
YEL063C	CAN1	CANavanine resistance	-1.91491	1	Plasma membrane arginine permease; requires phosphatidyl ethanolamine (PE) for localization, exclusively associated with lipid rafts; mutation confers canavanine resistance; CAN1 has a paralog, ALP1, that arose from the whole genome duplication
YEL066W	HPA3	Histone and other Protein Acetyltransferase	-1.07973	0.997568	D-Amino acid N-acetyltransferase that detoxifies D-amino acids; catalyzes N-acetylation of D-amino acids through ordered bi-bi mechanism in which acetyl-CoA is first substrate bound and CoA is last product liberated; acetylates histones and polyamines, also autoacetylates
YDR006C	SOK1	Suppressor Of Kinase	-1.19148	1	Protein of unknown function; overexpression suppresses the growth defect of mutants lacking protein kinase A activity; involved in cAMP-mediated signaling; localized to the nucleus; similar to the mouse testis-specific protein PBS13
YDR005C	MAF1		-1.39023	1	Highly conserved negative regulator of RNA polymerase III; involved in tRNA processing and stability; inhibits tRNA degradation via rapid tRNA decay (RTD) pathway; binds N-terminal domain of Rpc160p subunit of Pol III to prevent closed-complex formation; regulated by phosphorylation mediated by TORC1, protein kinase A, Sch9p, casein kinase 2; localizes to cytoplasm during vegetative growth and tr…
YDL015C	TSC13	Temperature-sensitive Suppressors of Csg2 mutants	-1.22948	1	Enoyl reductase; catalyzes last step in each cycle of very long chain fatty acid elongation; localizes to ER, highly enriched in a structure marking nuclear-vacuolar junctions; coimmunoprecipitates with elongases Elo2p and Elo3p; protein increases in abundance and relative distribution to ER foci increases upon DNA replication stress; human homolog TECR implicated in nonsyndromic mental retardati…
YDL021W	GPM2	Glycerate PhosphoMutase	-1.38431	1	Nonfunctional homolog of Gpm1p phosphoglycerate mutase; if functional, would convert 3-phosphoglycerate to 2-phosphoglycerate in glycolysis; GPM2 has a paralog, GPM3, that arose from the whole genome duplication
YDL049C	KNH1	Kre9(Nine) Homolog	-1.70044	0.999999	Protein with similarity to Kre9p; Kre9p is involved in cell wall beta 1,6-glucan synthesis; overproduction suppresses growth defects of a kre9 null mutant; required for propionic acid resistance
YDL073W	AHK1	Associated with HKr1	-1.03103	0.999722	Scaffold protein in the HKR1 sub-branch of the Hog1p-signaling pathway; physically interacts with the cytoplasmic domain of Hkr1p, and with Sho1p, Pbs2p, and Ste11p; prevents cross-talk signaling from Hkr1p of the osmotic stress MAPK cascade to the Kss1p MAPK cascade; non-essential gene
YDL085W	NDE2	NADH Dehydrogenase, External	-1.48543	0.999998	Mitochondrial external NADH dehydrogenase; catalyzes the oxidation of cytosolic NADH; Nde1p and Nde2p are involved in providing the cytosolic NADH to the mitochondrial respiratory chain; NDE2 has a paralog, NDE1, that arose from the whole genome duplication
YDL090C	RAM1	RAS protein and A-factor Maturation	-1.32193	1	Beta subunit of the CAAX farnesyltransferase (FTase); this complex prenylates the a-factor mating pheromone and Ras proteins; required for the membrane localization of Ras proteins and a-factor; homolog of the mammalian FTase beta subunit
YDL138W	RGT2	Restores Glucose Transport	-1.62059	1	Plasma membrane high glucose sensor that regulates glucose transport; low affinity sesnor that contains 12 predicted transmembrane segments and a long C-terminal tail required for hexose transporter induction; phosphorylation of the tail by Yck1p/Yck2p facilitates binding to the HXT co-repressors, Mth1p and Std1p; RGT2 has a paralog, SNF3, that arose from the whole genome duplication
YDL188C	PPH22	Protein PHosphatase	-1.02008	1	Catalytic subunit of protein phosphatase 2A, PP2A; functionally redundant with Pph21p; C-terminally methylated; forms alternate complexes with several regulatory subunits; involved in signal transduction and regulation of mitosis; protein abundance increases in response to DNA replication stress; dephosphorylates Tel1p/Mec1p-phosphorylated Cdc13p to promote telomerase release from telomeres at G2…
YDL206W			-1.03332	1	Putative protein of unknown function; YDL206W is not an essential protein
YDL231C	BRE4	BREfeldin A sensitivity	-1.31435	1	Zinc finger protein containing five transmembrane domains; null mutant exhibits strongly fragmented vacuoles and sensitivity to brefeldin A, a drug which is known to affect intracellular transport
YDL236W	PHO13	PHOsphate metabolism	-1.3876	0.999976	Conserved phosphatase acting as a metabolite repair enzyme; shows specific dephosphorylating activity on two side-products of central carbohydrate metabolism, 2-phosphoglycolate and 4-phosphoerythronate; alkaline phosphatase specific for p-nitrophenyl phosphate; also has protein phosphatase activity; human ortholog PGP shows similar substrate specificity, deletion causes similar metabolite accumu…
YDL237W	AIM6	Altered Inheritance rate of Mitochondria	-1.27886	0.999978	Protein of unknown function; required for respiratory growth; YDL237W is not an essential gene
YDL239C	ADY3	Accumulation of DYads	-1.31556	1	Protein required for spore wall formation; subunit of leading edge protein (LEP) complex (Ssp1-Ady3-Don1-Irc10) that forms ring-like structure at leading edge of prospore membrane during meiosis II; mediates assembly of LEP complex, formation of ring-like structure via interaction with spindle pole body components, and prospore membrane maturation; potentially phosphorylated by Cdc28p; ADY3 has a…
YDL248W	COS7	COnserved Sequence	-1.24793	1	Endosomal protein involved in turnover of plasma membrane proteins; member of the DUP380 subfamily of conserved, often subtelomeric COS genes; required for the multivesicular vesicle body sorting pathway that internalizes plasma membrane proteins for degradation; Cos proteins provide ubiquitin in trans for nonubiquitinated cargo proteins; the authentic, non-tagged protein is detected in highly pu…
YHL048W	COS8	COnserved Sequence	-1.40296	1	Endosomal protein involved in turnover of plasma membrane proteins; member of the DUP380 subfamily of conserved, often subtelomeric COS genes; required for the multivesicular vesicle body sorting pathway that internalizes plasma membrane proteins for degradation; Cos proteins provide ubiquitin in trans for nonubiquitinated cargo proteins
YHL043W	ECM34	ExtraCellular Mutant	-1.23266	0.999995	Protein of unknown function; member of the DUP380 subfamily of conserved, often subtelomerically-encoded proteins; SWAT-GFP, seamless-GFP and mCherry C-terminal fusion proteins localize to the cytosol
YHL040C	ARN1	AFT1 ReguloN	-1.06871	0.98533	ARN family transporter for siderophore-iron chelates; responsible for uptake of iron bound to ferrirubin, ferrirhodin, and related siderophores; protein increases in abundance and relocalizes to the vacuole upon DNA replication stress
YHL029C	OCA5	Oxidant-induced Cell-cycle Arrest	-1.40336	1	Cytoplasmic protein required for replication of Brome mosaic virus; S. cerevisiae is a model system for studying replication of positive-strand RNA viruses in their natural hosts
YHL023C	NPR3	Nitrogen Permease Regulator	-1.12928	1	Subunit of the Iml1p/SEACIT complex; SEACIT (Iml1p-Npr2p-Npr3p) is a subcomplex of SEAC, a coatomer-related complex that associates dynamically with the vacuole; Npr3p may have a structural or regulatory role, supporting Iml1p function as a GAP for the Rag family GTPase Gtr1p, and leading to inhibition of TORC1 signaling in response to amino acid deprivation; SEACIT is required for non-nitrogen-s…
YHL011C	PRS3	PhosphoRibosylpyrophosphate Synthetase	-1.16146	0.997858	5-phospho-ribosyl-1(alpha)-pyrophosphate synthetase; synthesizes PRPP, which is required for nucleotide, histidine, and tryptophan biosynthesis; one of five related enzymes, which are active as heteromultimeric complexes
YHR001W	OSH7	OxySterol binding protein Homolog	-1.37504	1	Oxysterol-binding protein; part of family with seven members in S. cerevisiae; family members have overlapping, redundant functions in sterol metabolism and collectively perform a function essential for viability; OSH7 has a paralog, OSH6, that arose from the whole genome duplication
YHR002W	LEU5	LEUcine biosynthesis	-1.26303	0.999993	Mitochondrial carrier protein; involved in the accumulation of CoA in the mitochondrial matrix; homolog of human Graves disease protein SLC25A16, which complements yeast null mutant; does not encode an isozyme of Leu4p, as first hypothesized
YGR217W	CCH1	Calcium Channel Homolog	-1.29834	1	Voltage-gated high-affinity calcium channel; involved in calcium influx in response to some environmental stresses as well as exposure to mating pheromones; interacts and partially co-localizes with Mid1p; however, evidence suggests CCH1 is not required for Mid1p function
YMR272C	SCS7	Suppressor of Ca2+ Sensitivity	-1.3016	1	Sphingolipid alpha-hydroxylase; functions in the alpha-hydroxylation of sphingolipid-associated very long chain fatty acids, has both cytochrome b5-like and hydroxylase/desaturase domains, not essential for growth
YGR191W	HIP1	HIstidine Permease	-1.29613	1	High-affinity histidine permease; also involved in the transport of manganese ions
YMR271C	URA10	URAcil requiring	-1.10893	1	Minor orotate phosphoribosyltransferase (OPRTase) isozyme; catalyzes the fifth enzymatic step in the de novo biosynthesis of pyrimidines, converting orotate into orotidine-5'-phosphate; URA10 has a paralog, URA5, that arose from the whole genome duplication
YDR541C			-1.87447	1	Aldehyde reductase; substrates include both aromatic and aliphatic aldehydes; uses NADPH as cofactor; SWAT-GFP and mCherry fusion proteins localize to the endoplasmic reticulum and vacuole respectively
YGR154C	GTO1	Glutathione Transferase Omega-like	-1.56937	1	Omega-class glutathione transferase; induced under oxidative stress; putative peroxisomal localization
YGR149W	GPC1	GlyceroPhosphoCholine acyltransferase	-1.66742	1	Glycerophosphocholine acyltransferase (GPCAT); involved in in phosphatidylcholine (PC) synthesis; uses acyl-CoA to acylate glycero-3-phosphocholine to yield lyso-PC; also catalyzes acylation of glycerophosphoethanolamine with acyl-CoA; predicted to be an integral membrane protein
YGR143W	SKN1	Suppressor of Kre Null	-1.56533	1	Protein involved in sphingolipid biosynthesis; type II membrane protein; SKN1 has a paralog, KRE6, that arose from the whole genome duplication
YGR141W	VPS62	Vacuolar Protein Sorting	-1.1304	1	Vacuolar protein sorting (VPS) protein; required for cytoplasm to vacuole targeting of proteins; VPS62 has a paralog, TDA6, that arose from the whole genome duplication
YGR138C	TPO2	Transporter of POlyamines	-1.69459	1	Polyamine transporter of the major facilitator superfamily; member of the 12-spanner drug:H(+) antiporter DHA1 family; specific for spermine; localizes to the plasma membrane; transcription of TPO2 is regulated by Haa1p; TPO2 has a paralog, TPO3, that arose from the whole genome duplication
YGR134W	CAF130	CCR4 Associated Factor	-1.32193	0.999915	Subunit of the CCR4-NOT transcriptional regulatory complex; CCR4-NOT complex is evolutionarily-conserved and involved in controlling mRNA initiation, elongation, and degradation
YGR123C	PPT1	Protein Phosphatase T	-1.1375	0.999395	Protein serine/threonine phosphatase; regulates Hsp90 chaperone by affecting its ATPase and cochaperone binding activities; has similarity to human phosphatase PP5; present in both the nucleus and cytoplasm; expressed during logarithmic growth
YGR121C	MEP1		-1.08746	0.999901	Ammonium permease; belongs to Mep-Amt-Rh family of well-conserved ammonium (NH4+) transporters that includes the human Rh factors; expression is under the nitrogen catabolite repression regulation; activity regulated by TORC1 effectors, Npr1p and Par32p; human homolog RHCG complements yeast null mutant; mutations in human homolog RHCG implicated in metabolic acidosis; MEP1 has a paralog, MEP3, th…
YGR090W	UTP22	U Three Protein	-1.32193	0.999997	Component of the small-subunit processome; required for nuclear export of tRNAs; may facilitate binding of Utp8p to aminoacylated tRNAs and their delivery to Los1p for export; conserved from yeast to mammals
YGR079W			-1.23851	1	Putative protein of unknown function; YGR079W is not an essential gene
YGR071C	ENV11	late ENdosome and Vacuole interface function	-1.44361	1	Protein proposed to be involved in vacuolar functions; mutant shows defect in CPY processing and fragmented vacuoles; deletion mutant has increased glycogen accumulation and displays elongated buds; green fluorescent protein (GFP)-fusion protein localizes to the nucleus; ENV11 has a paralog, VID22, that arose from the whole genome duplication
YDR506C	GMC1	Grand Meiotic recombination Cluster	-1.88264	0.999999	Protein involved in meiotic progression; mutants are delayed in meiotic nuclear division and are defective in synaptonemal complex assembly; possible membrane-localized protein; SWAT-GFP and mCherry fusion proteins localize to the endoplasmic reticulum and vacuole respectively
YMR259C	TRM732	Transfer RNA Methyltransferase	-1.074	1	Protein involved in 2'-O-methylation of C32 of substrate tRNAs; interacts with 2'-O-ribose methyltransferase Trm7p; green fluorescent protein (GFP)-fusion protein localizes to the cytoplasm; non-essential gene; yeast null mutant can be functionally complemented by human THADA, mutations in which have been implicated in epithelial thyroid adenomas, type 2 diabetes, and polycystic ovary syndrome (P…
YLL060C	GTT2	GlutaThione Transferase	-1.80735	0.999996	Glutathione S-transferase capable of homodimerization; functional overlap with Gtt2p, Grx1p, and Grx2p; protein abundance increases in response to DNA replication stress
YLL058W			-1.13551	1	Putative protein of unknown function with similarity to Str2p; Str2p is a cystathionine gamma-synthase important in sulfur metabolism; YLL058W is not an essential gene
YLL051C	FRE6	Ferric REductase	-1.16993	0.997903	Putative ferric reductase with similarity to Fre2p; expression induced by low iron levels
YLL038C	ENT4	Epsin N-Terminal homology	-1.02748	0.999978	Protein of unknown function; contains an N-terminal epsin-like domain; proposed to be involved in the trafficking of Arn1p in the absence of ferrichrome
YLL031C	GPI13	GlycosylPhosphatidylInositol anchor biosynthesis	-1.02554	0.997337	ER membrane localized phosphoryltransferase; adds phosphoethanolamine onto the third mannose residue of the glycosylphosphatidylinositol (GPI) anchor precursor; similar to human PIG-O protein
		RecName: Full=Guanine nucleotide exchange factor SDC25 (g3167)	-1.22781	1
YLL015W	BPT1	Bile Pigment Transporter	-1.03284	0.99962	ABC type transmembrane transporter of MRP/CFTR family; found in vacuolar membrane, involved in the transport of unconjugated bilirubin and in heavy metal detoxification via glutathione conjugates, along with Ycf1p
YLL006W	MMM1	Maintenance of Mitochondrial Morphology	-1.30933	0.999996	ER integral membrane protein, ERMES complex subunit; ERMES links the ER to mitochondria and may promote inter-organellar calcium and phospholipid exchange as well as coordinating mitochondrial DNA replication and growth; required for mitophagy; ERMES complex is often co-localized with peroxisomes and with concentrated areas of pyruvate dehydrogenase
YLR004C	THI73	THIamine regulon	-1.10692	1	Putative plasma membrane permease; proposed to be involved in carboxylic acid uptake and repressed by thiamine; substrate of Dbf2p/Mob1p kinase; transcription is altered if mitochondrial dysfunction occurs
YLR005W	SSL1	Suppressor of Stem-Loop mutation	-1.94092	1	Subunit of the core form of RNA polymerase transcription factor TFIIH; has both protein kinase and DNA-dependent ATPase/helicase activities; essential for transcription and nucleotide excision repair; interacts with Tfb4p
YMR247C	RKR1	RING domain mutant Killed by Rtf1 deletion	-1.55552	1	RING domain E3 ubiquitin ligase; involved in ubiquitin-mediated degradation of non-stop proteins and translationally stalled ER membrane proteins; component of ribosome-bound RQC (ribosome quality control) complex; degrades products of mRNAs lacking a termination codon regardless of a poly(A) tail; functional connections to chromatin modification; homolog of mouse Listerin, mutations in which rep…
YLR014C	PPR1	Pyrimidine Pathway Regulation	-1.66742	1	Zinc finger transcription factor; contains a Zn(2)-Cys(6) binuclear cluster domain, positively regulates transcription of URA1, URA3, URA4, and URA10, which are involved in de novo pyrimidine biosynthesis, in response to pyrimidine starvation; activity may be modulated by interaction with Tup1p
YLR024C	UBR2		-1.48029	1	Cytoplasmic ubiquitin-protein ligase (E3); component of the Mub1p-Ubr2p-Rad6p ubiquitin ligase complex required for the ubiquitination and degradation of Rpn4p; mediates formation of the ternary complex
YLR044C	PDC1	Pyruvate DeCarboxylase	-1.63308	1	Major of three pyruvate decarboxylase isozymes; key enzyme in alcoholic fermentation; decarboxylates pyruvate to acetaldehyde; involved in amino acid catabolism; subject to glucose-, ethanol-, and autoregulation; activated by phosphorylation in response to glucose levels; N-terminally propionylated in vivo
YLR053C			-1.13124	1	Putative protein of unknown function
YLR087C	CSF1	Cold Sensitive for Fermentation	-1.11632	1	Protein required for fermentation at low temperature; plays a role in the maturation of secretory proteins; the authentic, non-tagged protein is detected in highly purified mitochondria in high-throughput studies
YLR096W	KIN2	KINase	-1.29956	1	S/T protein kinase; regulates polarized exocytosis and the Ire1p-mediated UPR; regulates HAC1 mRNA translocation, splicing and translation with KIN1 during ER stress; direct phosphorylation of Sec9p (S190) is enhanced by prior substrate priming (S192); localizes to the cytoplasmic face of the PM and sites of polarized growth; may regulate septin and cell wall organization; activation loop phospho…
YLR100W	ERG27	ERGosterol biosynthesis	-1.75489	1	3-keto sterol reductase; catalyzes the last of three steps required to remove two C-4 methyl groups from an intermediate in ergosterol biosynthesis; mutants are sterol auxotrophs; mutation is functionally complemented by human HSD17B7
YLR108C			-1.7323	1	Protein of unknown function; green fluorescent protein (GFP)-fusion protein localizes to the nucleus; YLR108C is not an esssential gene; protein abundance increases in response to DNA replication stress; YLR108C has a paralog, YDR132C, that arose from the whole genome duplication
YLR126C			-1.03953	0.997776	Putative glutamine amidotransferase; has Aft1p-binding motif in the promoter; may be involved in copper and iron homeostasis; YLR126C is not an essential protein; relocalizes from nucleus to cytoplasmic foci upon DNA replication stress
YLR133W	CKI1	Choline KInase	-1.11064	1	Choline kinase; catalyzes the first step in phosphatidylcholine synthesis via the CDP-choline (Kennedy pathway); exhibits some ethanolamine kinase activity contributing to phosphatidylethanolamine synthesis via the CDP-ethanolamine pathway; CKI1 has a paralog, EKI1, that arose from the whole genome duplication
YLR142W	PUT1	Proline UTilization	-1.79917	1	Proline oxidase; nuclear-encoded mitochondrial protein involved in utilization of proline as sole nitrogen source; PUT1 transcription is induced by Put3p in the presence of proline and the absence of a preferred nitrogen source
YLR144C	ACF2	Assembly Complementing Factor	-1	0.999757	Intracellular beta-1,3-endoglucanase; expression is induced during sporulation; may have a role in cortical actin cytoskeleton assembly; protein abundance increases in response to DNA replication stress
YLR153C	ACS2	Acetyl CoA Synthetase	-1.71031	0.999979	Acetyl-coA synthetase isoform; along with Acs1p, acetyl-coA synthetase isoform is the nuclear source of acetyl-coA for histone acetylation; mutants affect global transcription; required for growth on glucose; expressed under anaerobic conditions
YNL139C	THO2	suppressor of the Transcriptional defect of Hpr1 by Overexpression	-1.38538	1	Subunit of the THO complex; THO is required for efficient transcription elongation and involved in transcriptional elongation-associated recombination; required for LacZ RNA expression from certain plasmids
YNL130C	CPT1	CholinePhosphoTransferase	-1.80735	1	Cholinephosphotransferase; required for phosphatidylcholine biosynthesis and for inositol-dependent regulation of EPT1 transcription; CPT1 has a paralog, EPT1, that arose from the whole genome duplication
YNL112W	DBP2	Dead Box Protein	-1.45721	1	ATP-dependent RNA helicase of the DEAD-box protein family; has strong preference for dsRNA; remodels RNA-protein complex (RNP) to facilitate efficient transcription termination ; required for assembly of Yra1p, Nab2p and Mex67p onto mRNA and formation of nuclear mRNP; involved in mRNA decay and rRNA processing; may be involved in suppression of transcription from cryptic initiation sites
YMR231W	PEP5	carboxyPEPtidase Y-deficient	-1.37126	1	Histone E3 ligase, component of CORVET membrane tethering complex; peripheral vacuolar membrane protein required for protein trafficking and vacuole biogenesis; interacts with Pep7p; involved in ubiquitination and degradation of excess histones
YNL087W	TCB2	Three Calcium and lipid Binding domains (TriCalBins)	-1.05497	1	ER protein involved in ER-plasma membrane tethering; one of 6 proteins (Ist2p, Scs2p, Scs22p, Tcb1p, Tcb2p, Tcb3p) that connect ER to plasma membrane (PM) and regulate PM phosphatidylinositol-4-phosphate (PI4P) levels by controlling access of Sac1p phosphatase to its substrate PI4P in the PM; contains 3 calcium and lipid binding domains; mRNA is targeted to bud; TCB2 has a paralog, TCB1, that aro…
YNL085W	MKT1	Maintenance of K2 Killer Toxin	-1.22239	1	Protein similar to nucleases that forms a complex with Pbp1p; complex may mediate posttranscriptional regulation of HO; involved in propagation of M2 dsRNA satellite of L-A virus; allelic variation affects mitochondrial genome stability, drug resistance, and more; forms cytoplasmic foci upon DNA replication stress; localization to P-bodies under ethanol stress differs between strains
YNL074C	MLF3	Multicopy suppressor of LeFlunomide sensitivity	-1.20207	1	Serine-rich protein of unknown function; predicted to be palmitoylated; overproduction suppresses growth inhibition caused by exposure to immunosuppressant leflunomide; MLF3 has a paralog, VHS2, that arose from the whole genome duplication
YNL049C	SFB2	Sed Five Binding	-1.74543	1	Component of the Sec23p-Sfb2p heterodimer of the COPII vesicle coat; required for cargo selection during vesicle formation in ER to Golgi transport; homologous to Sfb3p; SFB2 has a paralog, SEC24, that arose from the whole genome duplication
YNL023C	FAP1	FKBP12-Associated Protein	-1.54889	1	Protein that binds to Fpr1p; confers rapamycin resistance by competing with rapamycin for Fpr1p binding; accumulates in the nucleus upon treatment of cells with rapamycin; has similarity to D. melanogaster shuttle craft and human NFX1
YNL009W	IDP3	Isocitrate Dehydrogenase, NADP-dependent	-1	0.999977	Peroxisomal NADP-dependent isocitrate dehydrogenase; catalyzes oxidation of isocitrate to alpha-ketoglutarate with the formation of NADP(H+), required for growth on unsaturated fatty acids; IDP3 has a paralog, IDP2, that arose from the whole genome duplication
YNR012W	URK1	URidine Kinase	-1.9542	1	Uridine/cytidine kinase; component of the pyrimidine ribonucleotide salvage pathway that converts uridine into UMP and cytidine into CMP; involved in the pyrimidine deoxyribonucleotide salvage pathway, converting deoxycytidine into dCMP
YNR016C	ACC1	Acetyl-CoA Carboxylase	-1.37025	0.999697	Acetyl-CoA carboxylase, biotin containing enzyme; catalyzes carboxylation of cytosolic acetyl-CoA to form malonyl-CoA and regulates histone acetylation by regulating the availablity of acetyl-CoA; required for de novo biosynthesis of long-chain fatty acids; ACC1 has a paralog, HFA1, that arose from the whole genome duplication
YNR031C	SSK2	Suppressor of Sensor Kinase	-1.09003	1	MAP kinase kinase kinase of HOG1 mitogen-activated signaling pathway; interacts with Ssk1p, leading to autophosphorylation and activation of Ssk2p which phosphorylates Pbs2p; also mediates actin cytoskeleton recovery from osmotic stress; a HOG-independent function of Ssk2p mediates the calcium-sensitive phenotype of the ptp2 msg5 double disruptant; SSK2 has a paralog, SSK22, that arose from the w…
YNR053C	NOG2	NucleOlar G-protein	-1.03395	0.996782	Putative GTPase; associates with pre-60S ribosomal subunits in the nucleolus and is required for their nuclear export and maturation; recruited by ribosomal proteins L17, L35, and L37 to assembling ribosomes after 27SB pre-rRNA is generated, immediately preceding removal of ITS2
YNR055C	HOL1	HistidinOl	-1.15754	1	Putative transporter in the major facilitator superfamily; member of the 12-spanner drug:H(+) antiporter DHA1 family; mutations in membrane-spanning domains permit cation and histidinol uptake
YNR059W	MNT4	MaNnosylTransferase	-1.35755	0.999999	Putative alpha-1,3-mannosyltransferase; not required for protein O-glycosylation; SWAT-GFP and mCherry fusion proteins localize to the endoplasmic reticulum and vacuole respectively
YNR061C			-1.61891	0.999685	Protein of unknown function; relocalizes from vacuole to cytoplasm upon DNA replication stress
YHR012W	VPS29	Vacuolar Protein Sorting	-1	0.990661	Subunit of the membrane-associated retromer complex; endosomal protein; essential for endosome-to-Golgi retrograde transport; forms a subcomplex with Vps35p and Vps26p that selects cargo proteins for endosome-to-Golgi retrieval
YHR028C	DAP2	Dipeptidyl AminoPeptidase	-1.52074	1	Dipeptidyl aminopeptidase; synthesized as a glycosylated precursor; localizes to the vacuolar membrane; similar to Ste13p
YHR029C	YHI9		-1.38782	1	Protein of unknown function; null mutant is defective in unfolded protein response; possibly involved in a membrane regulation metabolic pathway; member of the PhzF superfamily, though most likely not involved in phenazine production
YHR037W	PUT2	Proline UTilization	-1.26521	1	Delta-1-pyrroline-5-carboxylate dehydrogenase; nuclear-encoded mitochondrial protein involved in utilization of proline as sole nitrogen source; deficiency of human homolog ALDH4A1 causes type II hyperprolinemia (HPII), an autosomal recessive inborn error of metabolism; human homolog ALDH4A1 can complement yeast null mutant
YHR039C	MSC7	Meiotic Sister-Chromatid recombination	-1.21022	1	Protein of unknown function; green fluorescent protein (GFP)-fusion protein localizes to the endoplasmic reticulum; msc7 mutants are defective in directing meiotic recombination events to homologous chromatids
YHR044C	DOG1	DeOxyGlucose	-1.80735	1	2-deoxyglucose-6-phosphate phosphatase; member of a family of low molecular weight phosphatases; confers 2-deoxyglucose resistance when overexpressed; DOG1 has a paralog, DOG2, that arose from a single-locus duplication; the last half of DOG1 and DOG2 are subject to gene conversions among S. cerevisiae, S. paradoxus, and S. mikatae
YHR063C	PAN5	PANtothenate biosynthesis	-1.0665	1	2-dehydropantoate 2-reductase; part of the pantothenic acid pathway, structurally homologous to E. coli panE
YMR208W	ERG12	ERGosterol biosynthesis	-1.16993	1	Mevalonate kinase; acts in the biosynthesis of isoprenoids and sterols, including ergosterol, from mevalonate; human MVK functionally complements the lethality of the erg12 null mutation
YHR074W	QNS1	glutamine (Q) dependent Nad+ Synthetase	-1.03747	1	Glutamine-dependent NAD(+) synthetase; essential for the formation of NAD(+) from nicotinic acid adenine dinucleotide
YHR078W			-1.49615	1	High osmolarity-regulated gene of unknown function
YHR079C	IRE1	Inositol REquiring	-1.19931	1	Serine-threonine kinase and endoribonuclease; transmembrane protein that mediates the unfolded protein response (UPR) by regulating Hac1p synthesis through HAC1 mRNA splicing; role in homeostatic adaptation to ER stress; Kar2p binds inactive Ire1p and releases from it upon ER stress
YMR207C	HFA1		-1.25798	1	Mitochondrial acetyl-coenzyme A carboxylase; catalyzes production of malonyl-CoA in mitochondrial fatty acid biosynthesis; relocalizes from mitochondrion to cytoplasm upon DNA replication stress; genetic and comparative analysis suggests that translation begins at a non-canonical (Ile) start codon at -372 relative to the annotated start codon
YHR086W	NAM8	Nuclear Accommodation of Mitochondria	-1.89021	0.999996	RNA binding protein, component of the U1 snRNP protein; mutants are defective in meiotic recombination and in formation of viable spores, involved in the formation of DSBs through meiosis-specific splicing of REC107 pre-mRNA; Nam8p regulon embraces the meiotic pre-mRNAs of REC107, HFM1, AMA1 SPO22 and PCH2; the putative RNA binding domains RRM2 and RRM3 are required for Nam8p meiotic function
YHR096C	HXT5	HeXose Transporter	-1.2076	1	Hexose transporter with moderate affinity for glucose; induced in the presence of non-fermentable carbon sources, induced by a decrease in growth rate, contains an extended N-terminal domain relative to other HXTs; HXT5 has a paralog, HXT3, that arose from the whole genome duplication
YHR106W	TRR2	ThioRedoxin Reductase	-1.42403	1	Mitochondrial thioredoxin reductase; involved in protection against oxidative stress, required with Glr1p to maintain the redox state of Trx3p; contains active-site motif (CAVC) present in prokaryotic orthologs; binds NADPH and FAD; TRR2 has a paralog, TRR1, that arose from the whole genome duplication
YHR123W	EPT1	EthanolaminePhosphoTransferase	-1.58496	0.999983	sn-1,2-diacylglycerol ethanolamine- and cholinephosphotranferase; not essential for viability; EPT1 has a paralog, CPT1, that arose from the whole genome duplication
YMR202W	ERG2	ERGosterol biosynthesis	-1.51307	1	C-8 sterol isomerase; catalyzes isomerization of delta-8 double bond to delta-7 position at an intermediate step in ergosterol biosynthesis; transcriptionally down-regulated when ergosterol is in excess; mutation is functionally complemented by human EBP
YHR139C	SPS100	SPorulation Specific	-1.69188	0.999993	Protein required for spore wall maturation; expressed during sporulation; may be a component of the spore wall; expression also induced in cells treated with the mycotoxin patulin; SPS100 has a paralog, YGP1, that arose from the whole genome duplication
YHR151C	MTC6	Maintenance of Telomere Capping	-1.30485	0.995732	Protein of unknown function; mtc6 is synthetically sick with cdc13-1; SWAT-GFP and mCherry fusion proteins localize to the vacuole while SWAT-GFP fusion also localizes to the endoplasmic reticulum
YHR155W	LAM1	Lipid transfer protein Anchored at Membrane contact sites	-1.42531	1	Putative sterol transfer protein; localizes to puncta in the cortical ER; probable role in retrograde transport of sterols from the plasma membrane to the ER; one of six StART-like domain-containing proteins in yeast that may be involved in sterol transfer between intracellular membranes; conserved across eukaryotes; contains GRAM, StART-like (VASt) and two PH-like domains
YHR175W	CTR2	Copper TRansport	-1.34577	0.999962	Low-affinity copper transporter of the vacuolar membrane; mutation confers resistance to toxic copper concentrations, while overexpression confers resistance to copper starvation; regulated by nonsense-mediated mRNA decay pathway
YHR178W	STB5	Sin Three Binding protein	-1.69744	1	Transcription factor; involved in regulating multidrug resistance and oxidative stress response; forms a heterodimer with Pdr1p; contains a Zn(II)2Cys6 zinc finger domain that interacts with a pleiotropic drug resistance element in vitro
YHR186C	KOG1	Kontroller Of Growth	-1.84327	1	Subunit of TORC1; TORC1 is a rapamycin-sensitive complex involved in growth control that contains Tor1p or Tor2p, Lst8p and Tco89p; contains four HEAT repeats and seven WD-40 repeats; may act as a scaffold protein to couple TOR and its effectors
YHR199C	AIM46	Altered Inheritance rate of Mitochondria	-1.2682	0.999923	Protein of unknown function; the authentic, non-tagged protein is detected in highly purified mitochondria in high-throughput studies; null mutant displays elevated frequency of mitochondrial genome loss
YHR205W	SCH9		-1.39428	1	AGC family protein kinase; functional ortholog of mammalian S6 kinase; phosphorylated by Tor1p and required for TORC1-mediated regulation of ribosome biogenesis, translation initiation, and entry into G0 phase; involved in transactivation of osmostress-responsive genes; regulates G1 progression, cAPK activity and nitrogen activation of the FGM pathway; integrates nutrient signals and stress signa…
YHR206W	SKN7	Suppressor of Kre Null	-1.24793	0.999998	Nuclear response regulator and transcription factor; physically interacts with the Tup1-Cyc8 complex and recruits Tup1p to its targets; part of a branched two-component signaling system; required for optimal induction of heat-shock genes in response to oxidative stress; involved in osmoregulation; relocalizes to the cytosol in response to hypoxia; SKN7 has a paralog, HMS2, that arose from the who…
YHR211W	FLO5	FLOcculation	-1.17403	1	Lectin-like cell wall protein (flocculin) involved in flocculation; binds mannose chains on the surface of other cells, confers floc-forming ability that is chymotrypsin resistant but heat labile; important for co-flocculation with other yeasts, mediating interaction with specific species; FLO5 has a paralog, FLO1, that arose from a segmental duplication
YJL039C	NUP192	NUclear Pore	-1.1481	0.992375	Essential subunit of inner ring of nuclear pore complex (NPC); plays a role in modulating transport through the NPC; homologous to human NUP205
YJL016W	TPH3	Twin PH domain-3	-1.52484	1	Putative protein of unknown function; GFP-fusion protein localizes to the cytoplasm; contains two adjacent PH-like domains; conserved in closely related Saccharomyces species
YJL012C	VTC4	Vacuolar Transporter Chaperone	-1.26651	0.990399	Vacuolar membrane polyphosphate polymerase; subunit of the vacuolar transporter chaperone (VTC) complex involved in synthesis and transfer of polyP to the vacuole; regulates membrane trafficking; role in non-autophagic vacuolar fusion; protein abundance increases in response to DNA replication stress
YJR009C	TDH2	Triose-phosphate DeHydrogenase	-1.19375	1	Glyceraldehyde-3-phosphate dehydrogenase (GAPDH), isozyme 2; involved in glycolysis and gluconeogenesis; tetramer that catalyzes reaction of glyceraldehyde-3-phosphate to 1,3 bis-phosphoglycerate; detected in cytoplasm and cell wall; protein abundance increases in response to DNA replication stress; GAPDH-derived antimicrobial peptides are active against a wide variety of wine-related yeasts and …
YJR015W			-1.55325	1	Putative protein of unknown function; localizes to endoplasmic reticulum and cytoplasm; predicted to encode a membrane transporter based on phylogenetic analysis; not an essential gene; YJR015W has a paralog, SNG1, that arose from the whole genome duplication
YJR019C	TES1	ThioESterase	-1.70402	1	Peroxisomal acyl-CoA thioesterase; likely to be involved in fatty acid oxidation rather than fatty acid synthesis; conserved protein also found in human peroxisomes; TES1 mRNA levels increase during growth on fatty acids
YJR024C	MDE1	Methylthioribulose-1-phosphate DEhydratase	-1.58496	0.999998	5'-methylthioribulose-1-phosphate dehydratase; acts in the methionine salvage pathway; potential Smt3p sumoylation substrate; expression downregulated by caspofungin and deletion mutant is caspofungin resistant
YJR031C	GEA1	Guanine nucleotide Exchange on ARF	-1.10309	0.999896	Guanine nucleotide exchange factor for ADP ribosylation factors (ARFs); involved in vesicular transport between the Golgi and ER, Golgi organization, and actin cytoskeleton organization; GEA1 has a paralog, GEA2, that arose from the whole genome duplication
YJR036C	HUL4	Hect Ubiquitin Ligase	-1.30256	1	Protein with similarity to hect domain E3 ubiquitin-protein ligases; not essential for viability; found in association with Trf4 in TRAMP complex
YJR041C	URB2	Unhealthy Ribosome Biogenesis	-1.24793	0.987511	Protein required for normal metabolism of the rRNA primary transcript; nucleolar protein; proposed to be involved in ribosome biogenesis
YJR042W	NUP85	NUclear Pore	-1.11548	0.999927	Subunit of the Nup84p subcomplex of the nuclear pore complex (NPC); contributes to nucleocytoplasmic transport and NPC biogenesis and is involved in establishment of a normal nucleocytoplasmic concentration gradient of the GTPase Gsp1p; also plays roles in several processes that may require localization of genes or chromosomes at the nuclear periphery, including double-strand break repair, transc…
YJR061W	MNN14	MaNNosyltransferase regulator	-1.19513	1	Putative protein of unknown function; non-essential gene; transcription repressed by Rm101p; YJR061W has a paralog, MNN4, that arose from the whole genome duplication
YJR062C	NTA1	N-Terminal Amidase	-1.07039	0.992754	Amidase; removes the amide group from N-terminal asparagine and glutamine residues to generate proteins with N-terminal aspartate and glutamate residues that are targets of ubiquitin-mediated degradation
YJR066W	TOR1	Target Of Rapamycin	-1.56083	1	PIK-related protein kinase and rapamycin target; subunit of TORC1, a complex that controls growth in response to nutrients by regulating translation, transcription, ribosome biogenesis, nutrient transport and autophagy; involved in meiosis; TOR1 has a paralog, TOR2, that arose from the whole genome duplication
YMR185W	RTP1	Required for the nuclear Transport of RNA Pol II	-1.03037	0.999963	Protein required for the nuclear import and biogenesis of RNA pol II; conflicting evidence on whether null mutant is viable with elongated buds, or inviable; interacts with Rpb2, Rpb3, Nup116p, Nup100p and components of the R2TP complex (Rvb1p, Rvb2p, Pih1p); similar to human TMCO7 gene
YJR074W	MOG1	Multicopy suppressor Of ts Gsp1	-1.27085	1	Conserved nuclear protein that interacts with GTP-Gsp1p; stimulates nucleotide release from Gsp1p; involved in nuclear protein import; nucleotide release is inhibited by Yrb1p
YJR078W	BNA2	Biosynthesis of Nicotinic Acid	-1.51457	0.998704	Tryptophan 2,3-dioxygenase or indoleamine 2,3-dioxygenase; required for de novo biosynthesis of NAD from tryptophan via kynurenine; interacts genetically with telomere capping gene CDC13; regulated by Hst1p and Aftp
YJR105W	ADO1	ADenOsine kinase	-1.38702	0.999998	Adenosine kinase; required for the utilization of S-adenosylmethionine (AdoMet); may be involved in recycling adenosine produced through the methyl cycle
YJR106W	ECM27	ExtraCellular Mutant	-1.63743	1	Protein involved in calcium homeostasis and exit from quiescence; required for proper trehalose levels during quiescence; may play a role in cell wall biosynthesis, mutants are hypersensitive to antifungal, Papulacandin B; null mutants have increased plasmid loss; interacts with Pdr5p
YJR126C	VPS70	Vacuolar Protein Sorting	-1.08314	1	Protein of unknown function involved in vacuolar protein sorting; SWAT-GFP and mCherry fusion proteins localize to the endoplasmic reticulum
YJR132W	NMD5	Nonsense-Mediated mRNA Decay	-1.28011	0.999869	Karyopherin; a carrier protein involved in nuclear import of proteins; importin beta homolog
YJR138W	IML1	Increased Minichromosome Loss	-1.27208	1	GTPase-activating protein (GAP) subunit of the Iml1p/SEACIT complex; SEACIT (Iml1p-Npr2p-Npr3p) is a subcomplex of the SEA complex, a coatomer-related complex that associates dynamically with the vacuole; Iml1p functions in the SEACIT complex as a GAP for the Rag family GTPase Gtr1p (EGOC subunit), resulting in the inhibition of TORC1 signaling in response to amino acid deprivation; the Iml1p/SEA…
YJR148W	BAT2	Branched-chain Amino acid Transaminase	-1.31259	1	Cytosolic branched-chain amino acid (BCAA) aminotransferase; preferentially involved in BCAA catabolism; homolog of murine ECA39; highly expressed during stationary phase and repressed during logarithmic phase; BAT2 has a paralog, BAT1, that arose from the whole genome duplication
YJR151C	DAN4	Delayed ANaerobic	-1.76275	1	Cell wall mannoprotein; has similarity to Tir1p, Tir2p, Tir3p, and Tir4p; expressed under anaerobic conditions, completely repressed during aerobic growth
		RecName: Full=L-serine dehydratase; AltName: Full=L-serine deaminase (g3905)	-1.97575	1
YIL147C	SLN1	Synthetic Lethal of N-end rule	-1.19033	1	Transmembrane histidine phosphotransfer kinase and osmosensor; regulates MAP kinase cascade; transmembrane protein with an intracellular kinase domain that signals to Ypd1p and Ssk1p, thereby forming a phosphorelay system similar to bacterial two-component regulators
YIL146C	ATG32	AuTophaGy related	-1.1343	1	Mitochondrial outer membrane protein required to initiate mitophagy; recruits the autophagy adaptor protein Atg11p and the ubiquitin-like protein Atg8p to the mitochondrial surface to initiate mitophagy, the selective vacuolar degradation of mitochondria in response to starvation; can promote pexophagy when placed ectopically in the peroxisomal membrane; regulates mitophagy and ethanol production…
YIL129C	TAO3	Transcriptional Activator of OCH1	-1.558	1	Component of the RAM signaling network; is involved in regulation of Ace2p activity and cellular morphogenesis, interacts with protein kinase Cbk1p and also with Kic1p
YIL128W	MET18	METhionine requiring	-1.34792	1	Component of cytosolic iron-sulfur protein assembly (CIA) machinery; acts at a late step of Fe-S cluster assembly; forms the CIA targeting complex with Cia1p and Cia2p that directs Fe-S cluster incorporation and maturation of a subset of cytosolic and nuclear proteins involved in methionine biosynthesis, DNA replication and repair, transcription, and telomere maintenance; ortholog of human MMS19
YIL121W	QDR2	QuiniDine Resistance	-1	0.999832	Plasma membrane transporter of the major facilitator superfamily; member of the 12-spanner drug:H(+) antiporter DHA1 family; exports copper; has broad substrate specificity and can transport many mono- and divalent cations; transports a variety of drugs and is required for resistance to quinidine, barban, cisplatin, and bleomycin; contributes to potassium homeostasis; expression is regulated by c…
YIL114C	POR2	PORin	-1.078	0.998337	Putative mitochondrial porin (voltage-dependent anion channel); not required for mitochondrial membrane permeability or mitochondrial osmotic stability; POR2 has a paralog, POR1, that arose from the whole genome duplication
YIL090W	ICE2	Inheritance of Cortical ER	-1.27085	0.992541	Integral ER membrane protein with type-III transmembrane domains; required for maintenance of ER zinc homeostasis; necessary for efficient targeting of Trm1p tRNA methyltransferase to inner nuclear membrane; mutations cause defects in cortical ER morphology in both the mother and daughter cells
YIL088C	AVT7	Amino acid Vacuolar Transport	-1.19973	1	Putative transporter; member of a family of seven S. cerevisiae genes (AVT1-7) related to vesicular GABA-glycine transporters
YMR168C	CEP3	CEntromere Protein	-1.25873	0.999146	Essential kinetochore protein; component of the CBF3 complex that binds the CDEIII region of the centromere; contains an N-terminal Zn2Cys6 type zinc finger domain, a C-terminal acidic domain, and a putative coiled coil dimerization domain
YIL050W	PCL7	Pho85 CycLin	-1.4112	1	Pho85p cyclin of the Pho80p subfamily; forms a functional kinase complex with Pho85p which phosphorylates Mmr1p and is regulated by Pho81p; involved in glycogen metabolism, expression is cell-cycle regulated; PCL7 has a paralog, PCL6, that arose from the whole genome duplication
YIL048W	NEO1	NEOmycin-resistance	-1.25329	0.997546	Phospholipid translocase (flippase), role in phospholipid asymmetry of plasma membrane; involved in endocytosis, vacuolar biogenesis and Golgi to ER vesicle-mediated transport; localizes to endosomes and the Golgi apparatus
YIL009W	FAA3	Fatty Acid Activation	-1.40336	1	Long chain fatty acyl-CoA synthetase; activates imported fatty acids with a preference for C16:0-C18:0 chain lengths; green fluorescent protein (GFP)-fusion protein localizes to the cell periphery
YIL007C	NAS2	Non-ATPase Subunit	-1.33787	0.999064	Evolutionarily conserved 19S regulatory particle assembly-chaperone; involved in assembly of the base subcomplex of the 19S proteasomal regulatory particle (RP); non-essential gene; interacts with Rpn4p; protein abundance increases in response to DNA replication stress; ortholog of human p27
YIL006W	YIA6		-1.14886	0.996992	Mitochondrial NAD+ transporter; involved in the transport of NAD+ into the mitochondria (see also YEA6); member of the mitochondrial carrier subfamily; disputed role as a pyruvate transporter; has putative mouse and human orthologs; YIA6 has a paralog, YEA6, that arose from the whole genome duplication
YMR162C	DNF3	Drs2 Neo1 Family	-1.52629	1	Trans-golgi network aminophospholipid translocase (flippase); type 4 P-type ATPase; involved in phospholipid translocation, contributing to the maintenance of membrane lipid asymmetry in post-Golgi secretory vesicles; role in protein trafficking between the Golgi and endosomal system; localizes to the trans-Golgi network; localizes to the shmoo tip where it has a redundant role in the cellular re…
YCR102C			-1.47393	0.995266	Putative quinone oxidoreductase; overexpression improves ethanol production and acid stress resistance; involved in copper metabolism; similar to Cochliobolus carbonum toxD gene
YLR459W	GAB1	GPI and Actin Bar	-1.02046	0.998822	GPI transamidase subunit; involved in attachment of glycosylphosphatidylinositol (GPI) anchors to proteins; may have a role in recognition of the attachment signal or of the lipid portion of GPI
YLR450W	HMG2	3-Hydroxy-3-MethylGlutaryl-coenzyme a reductase	-1.65509	1	HMG-CoA reductase; converts HMG-CoA to mevalonate, a rate-limiting step in sterol biosynthesis; one of two isozymes; overproduction induces assembly of peripheral ER membrane arrays and short nuclear-associated membrane stacks; forms foci at nuclear periphery upon DNA replication stress; HMG2 has a paralog, HMG1, that arose from the whole genome duplication; human homolog HMGCR can complement yea…
YLR447C	VMA6	Vacuolar Membrane Atpase	-1.82899	1	Subunit d of the V0 integral membrane domain of V-ATPase; part of the electrogenic proton pump found in the endomembrane system; required for V1 domain assembly on the vacuolar membrane; the V0 integral membrane domain of vacuolar H+-ATPase (V-ATPase) has five subunits
YLR446W			-1.7122	1	Putative hexokinase; transcript is upregulated during sporulation and the unfolded protein response; YLR446W is not an essential gene
YLR443W	ECM7	ExtraCellular Mutant	-1.72247	0.999997	Putative integral membrane protein with a role in calcium uptake; non-essential protein; mutant has cell wall defects and Ca+ uptake deficiencies; transcription is induced under conditions of zinc deficiency
YLR436C	ECM30	ExtraCellular Mutant	-1.62479	1	Protein of unknown function; may play a role in cell wall biosynthesis, mutants have abormal relative levels of mannose and glucose and have Gap1p sorting and transport defects; (GFP)-fusion protein localizes to the cytoplasm
YLR422W	DCK1	DoCK1 homolog	-1.33151	1	Dock family protein (Dedicator Of CytoKinesis), homolog of human DOCK1; upstream component for regulation through the small GTPase Rho5p; may form a complex with Lmo1p that acts as a GEF for Rho5p; interacts with Ino4p; cytoplasmic protein that relocates to mitochondria under oxidative stress; implicated in mitophagy; not an essential protein; DOCK proteins act as guanine nucleotide exchange fact…
YLR413W	INA1	INdicator of Abscission	-1.42884	0.99959	Protein of unknown function; not an essential gene; YLR413W has a paralog, FAT3, that arose from the whole genome duplication
YLR410W	VIP1		-1.10292	1	Bifunctional inositol pyrophosphate kinase and phosphatase; contains an N-terminal PP-InsP kinase domain that phosphorylates inositol hexakisphosphate and heptakisphosphate, and a C-terminal phosphatase domain that hydrolyzes both 1PP-InsP5 and 5PP-InsP5; IP7 levels decrease during starvation, suggesting a role for PP-InsP enzymes in Pi homeostasis; may regulate the dimorphic switch and the funct…
YLR403W	SFP1	Split Finger Protein	-1.72012	1	Regulates transcription of ribosomal protein and biogenesis genes; regulates response to nutrients and stress, G2/M transitions during mitotic cell cycle and DNA-damage response, and modulates cell size; regulated by TORC1 and Mrs6p; sequence of zinc finger, ChIP localization data, and protein-binding microarray (PBM) data, and computational analyses suggest it binds DNA directly at highly active…
YLR397C	AFG2	ATPase Family Gene	-1.05247	0.99514	ATPase of the CDC48/PAS1/SEC18 (AAA) family, forms a hexameric complex; is essential for pre-60S maturation and release of several preribosome maturation factors; releases Rlp24p from purified pre-60S particles in vitro; target of the ribosomal biosynthesis inhibitor diazaborine; may be involved in degradation of aberrant mRNAs
YLR396C	VPS33	Vacuolar Protein Sorting	-1.04532	1	ATP-binding protein that is a subunit of the HOPS and CORVET complexes; essential for protein sorting, vesicle docking, and fusion at the vacuole; binds to SNARE domains
YLR384C	IKI3	Insensitive to KIller toxin	-1.21951	1	Subunit of Elongator complex; Elongator is required for modification of wobble nucleosides in tRNA; maintains structural integrity of Elongator; homolog of human IKAP, mutations in which cause familial dysautonomia (FD)
YLR371W	ROM2	RhO1 Multicopy suppressor	-1.18997	1	Guanine nucleotide exchange factor (GEF) for Rho1p and Rho2p; mutations are synthetically lethal with mutations in rom1, which also encodes a GEF; Rom2p localization to the bud surface is dependent on Ack1p; ROM2 has a paralog, ROM1, that arose from the whole genome duplication
YLR361C	DCR2	Dose-dependent Cell cycle Regulator	-1.42742	1	Protein phosphatase; involved in downregulation of the unfolded protein response (UPR), at least in part through dephosphorylation of Ire1p; dosage-dependent positive regulator of the G1/S phase transition through control of the timing of START; physically interacts with, dephosphorylates and destabilizes Sic1p; SWAT-GFP and mCherry fusion proteins localize to the vacuole
YLR352W	LUG1	Lets [URE3]/ure2 Grow	-1.13535	1	Protein of unknown function with similarity to F-box proteins; interacts with the core SCF ubiquitin ligase complex subunits Skp1p and Cdc53p; LUG1 deletion prevents cells containing the [URE3] prion or lacking Ure2p from growing on glycerol
YLR351C	NIT3	NITrilase superfamily	-1.32681	1	Nit protein; one of two proteins in S. cerevisiae with similarity to the Nit domain of NitFhit from fly and worm and to the mouse and human Nit protein which interacts with the Fhit tumor suppressor; nitrilase superfamily member
YLR320W	MMS22	Methyl MethaneSulfonate sensitivity	-1.29546	1	Subunit of E3 ubiquitin ligase complex involved in replication repair; stabilizes protein components of the replication fork, such as the fork-pausing complex and leading strand polymerase, preventing fork collapse and promoting efficient recovery during replication stress; required for accurate meiotic chromosome segregation
YLR300W	EXG1	EXo-1,3-beta-Glucanase	-1.15408	1	Major exo-1,3-beta-glucanase of the cell wall; involved in cell wall beta-glucan assembly; exists as three differentially glycosylated isoenzymes; EXG1 has a paralog, SPR1, that arose from the whole genome duplication
YLR299W	ECM38	ExtraCellular Mutant	-1.77106	0.999999	Gamma-glutamyltranspeptidase; major glutathione-degrading enzyme; involved in detoxification of electrophilic xenobiotics; expression induced mainly by nitrogen starvation
YJL149W	DAS1	Dst1-delta 6-Azauracil Sensitivity	-1.07595	0.99996	Putative SCF ubiquitin ligase F-box protein; interacts physically with both Cdc53p and Skp1 and genetically with CDC34; similar to putative F-box protein YDR131C
YJL147C	SMT1	Suppression of Mitochondrial Translation	-1.45943	0.997132	Protein that associates with mitochondrial ribosome; homozygous diploid deletion strain has a sporulation defect characterized by elevated dityrosine in the soluble fraction; expression induced by calcium shortage; YJL147W is a non-essential gene
YJL146W	IDS2	IME2-Dependent Signaling	-1.05063	0.999989	Protein involved in modulation of Ime2p activity during meiosis; appears to act indirectly to promote Ime2p-mediated late meiotic functions; found in growing cells and degraded during sporulation
YJL139C	YUR1	Yeast Unknown Reading frame	-1.36257	0.999985	Mannosyltransferase involved in protein N-glycosylation; member of the KTR1 family; located in the Golgi apparatus; YUR1 has a paralog, KTR2, that arose from the whole genome duplication
YJL127C	SPT10	SuPpressor of Ty	-1.56635	0.999862	Histone H3 acetylase with a role in transcriptional regulation; sequence-specific activator of histone genes, binds specifically and cooperatively to pairs of UAS elements in core histone promoters, functions at or near TATA box; involved in S phase-specific acetylation of H3K56 at histone promoters, which is required for recruitment of SWI/SNF nucleosome remodeling complex and subsequent transcr…
YJL082W	IML2	Increased Minichromosome Loss	-1.12	1	Protein required for clearance of inclusion bodies; localizes to the inclusion bodies formed under protein misfolding stress; the authentic, non-tagged protein is detected in highly purified mitochondria in high-throughput studies; protein abundance increases in response to DNA replication stress; IML2 has a paralog, YKR018C, that arose from the whole genome duplication
YJL079C	PRY1	Pathogen Related in Yeast	-1.39985	1	Sterol binding protein involved in the export of acetylated sterols; secreted glycoprotein and member of the CAP protein superfamily (cysteine-rich secretory proteins (CRISP), antigen 5, and pathogenesis related 1 proteins); sterol export function is redundant with that of PRY2; may be involved in detoxification of hydrophobic compounds; PRY1 has a paralog, PRY2, that arose from the whole genome …
YJL078C	PRY3	Pathogen Related in Yeast	-1.22239	1	Cell wall-associated protein involved in export of acetylated sterols; member of the CAP protein superfamily (cysteine-rich secretory proteins (CRISP), antigen 5, and pathogenesis related 1 proteins); role in mating efficiency; expression of full-length transcript is daughter cell-specific; in response to alpha factor, a short transcript starting at +452 is expressed and the long form is represse…
YMR127C	SAS2	Something About Silencing	-1.08246	0.997926	Histone acetyltransferase (HAT) catalytic subunit of the SAS complex; acetylates free histones and nucleosomes and regulates transcriptional silencing; member of the MYSTacetyltransferase family; other members are Sas4p and Sas5p
YJL056C	ZAP1	Zinc-responsive Activator Protein	-1.55141	1	Zinc-regulated transcription factor; binds to zinc-responsive promoters to induce transcription of certain genes in presence of zinc, represses other genes in low zinc; regulates its own transcription; contains seven zinc-finger domains
YNL163C	RIA1	RIbosome Assembly	-1.31228	1	Cytoplasmic GTPase/eEF2-like factor involved in ribosomal biogenesis; with Sdo1p, a guanine nucleotide exchange factor (GEF), promotes release of Tif6p from 60S ribosomal subunits in the cytoplasm so that they can assemble with 40S subunits to generate mature ribosomes; required for quality control check of newly made large ribosomal subunits before they are released into the pool of translating …
YNL168C	FMP41	Found in Mitochondrial Proteome	-1.27302	0.997632	Putative protein of unknown function; GFP-fusion protein is induced in response to the DNA-damaging agent MMS; the authentic, non-tagged protein is detected in highly purified mitochondria in high-throughput studies
YNL169C	PSD1	PhosphatidylSerine Decarboxylase	-1.01238	0.999996	Phosphatidylserine decarboxylase of the mitochondrial inner membrane; converts phosphatidylserine to phosphatidylethanolamine; regulates mitochondrial fusion and morphology by affecting lipid mixing in the mitochondrial membrane and by influencing the ratio of long to short forms of Mgm1p; partly exposed to the mitochondrial intermembrane space; autocatalytically processed
YNL172W	APC1	Anaphase Promoting Complex subunit	-1.26303	0.999052	Largest subunit of the Anaphase-Promoting Complex/Cyclosome; APC/C is a ubiquitin-protein ligase required for degradation of anaphase inhibitors, including mitotic cyclins, during the metaphase/anaphase transition; component of the platform domain of the APC/C, based on structural analysis; localizes to nuclear foci that become diffuse upon DNA replication stress
YNL176C	TDA7	Topoisomerase I Damage Affected	-1.93289	1	Cell cycle-regulated gene of unknown function; promoter bound by Fkh2p; null mutant is sensitive to expression of the top1-T722A allele; TDA7 has a paralog, YDL211C, that arose from the whole genome duplication
YNL202W	SPS19	SPorulation-Specific	-1	0.972342	Peroxisomal 2,4-dienoyl-CoA reductase; auxiliary enzyme of fatty acid beta-oxidation; homodimeric enzyme required for growth and sporulation on petroselineate medium; expression induced during late sporulation and in the presence of oleate
YNL237W	YTP1	Yeast putative Transmembrane Protein	-1.57075	0.999999	Probable type-III integral membrane protein of unknown function; has regions of similarity to mitochondrial electron transport proteins
YNL239W	LAP3	Leucine AminoPeptidases	-1.5318	1	Cysteine aminopeptidase with homocysteine-thiolactonase activity; protects cells against homocysteine toxicity; has bleomycin hydrolase activity in vitro; transcription is regulated by galactose via Gal4p; orthologous to human BLMH
YNL242W	ATG2	AuTophaGy related	-1.02791	1	Peripheral membrane protein required for autophagic vesicle formation; also required for vesicle formation during pexophagy and the cytoplasm-to-vaucole targeting (Cvt) pathway; involved in Atg9p cycling between the phagophore assembly site and mitochondria; contains an APT1 domain that binds phosphatidylinositol-3-phosphate; essential for cell cycle progression from G2/M to G1 under nitrogen sta…
YNL254C	RTC4	Restriction of Telomere Capping	-1.0156	0.999999	Protein of unknown function; null mutation suppresses cdc13-1 temperature sensitivity; (GFP)-fusion protein localizes to both the cytoplasm and the nucleus
YNL256W	FOL1	FOLic acid synthesis	-1.08964	0.983624	Multifunctional enzyme of the folic acid biosynthesis pathway; has dihydropteroate synthetase, dihydro-6-hydroxymethylpterin pyrophosphokinase, and dihydroneopterin aldolase activities
YNL264C	PDR17	Pleiotropic Drug Resistance	-1.19265	1	Phosphatidylinositol transfer protein (PITP); downregulates Plb1p-mediated turnover of phosphatidylcholine; forms a complex with Psd2p which appears essential for maintenance of vacuolar PE levels; found in the cytosol and microsomes; homologous to Pdr16p; deletion affects phospholipid composition
YNL280C	ERG24	ERGosterol biosynthesis	-1.30581	0.995385	C-14 sterol reductase; acts in ergosterol biosynthesis; mutants accumulate the abnormal sterol ignosterol (ergosta-8,14 dienol), and are viable under anaerobic growth conditions but inviable on rich medium under aerobic conditions
YNL307C	MCK1	Meiosis and Centromere regulatory Kinase	-1.68513	0.999788	Dual-specificity ser/thr and tyrosine protein kinase; roles in chromosome segregation, meiotic entry, genome stability, phosphorylation-dependent protein degradation (Rcn1p and Cdc6p), inhibition of protein kinase A, transcriptional regulation, inhibition of RNA pol III, calcium stress and inhibition of Clb2p-Cdc28p after nuclear division; MCK1 has a paralog, YGK3, that arose from the whole genom…
YNL320W			-1.66297	0.999915	Putative protein of unknown function; the authentic, non-tagged protein is detected in highly purified mitochondria in high-throughput studies
YNL329C	PEX6	PEroXin	-1.06667	1	AAA-peroxin; heterodimerizes with AAA-peroxin Pex1p and participates in the recycling of peroxisomal signal receptor Pex5p from the peroxisomal membrane to the cystosol; mutations in human PEX6 can lead to severe peroxisomal disorders and early death
YOL155C	HPF1	Haze Protective Factor	-1.53343	1	Haze-protective mannoprotein; reduces the particle size of aggregated proteins in white wines
YDR249C			-1	0.998778	Putative protein of unknown function
YDR243C	PRP28	Pre-mRNA Processing	-1.14086	0.999999	RNA binding protein; involved in RNA isomerization at the 5' splice site and for exchange of U6 for U1 snRNA at the 5' splice site; similar to the RNA helicases of the DEAD-box family
YDR242W	AMD2	AMiDase	-1.53119	1	Putative amidase
YDR206W	EBS1	Est1-like Bcy1 Suppressor	-1.35364	1	Protein involved in translation inhibition and nonsense-mediated decay; interacts with cap binding protein Cdc33p and with Nam7p; localizes to P-bodies upon glucose starvation; mRNA abundance regulated by mRNA decay factors; EBS1 has a paralog, EST1, that arose from the whole genome duplication
YDR137W	RGP1	Reduced Growth Phenotype	-1.2854	1	Subunit of a Golgi membrane exchange factor (Ric1p-Rgp1p); this complex catalyzes nucleotide exchange on Ypt6p
YDR131C			-1.49033	0.999925	F-box protein subunit of SCF ubiquitin ligase complex; substrate-specific adaptor subunit that recruits substrates to a core ubiquitination complex
YDR119W	VBA4	Vacuolar Basic Amino acid transporter	-1.9027	1	Protein of unknown function; proposed role as a basic amino acid permease based on phylogeny; GFP-fusion protein localizes to vacuolar membrane; physical interaction with Atg27p suggests a possible role in autophagy; non-essential gene
YDR110W	FOB1	FOrk Blocking less	-1.28293	1	Nucleolar protein that binds the rDNA replication fork barrier site; required for replication fork blocking, recombinational hotspot activity, condensin recruitment to replication fork barrier (RFB), and rDNA repeat segregation; related to retroviral integrases
YDR107C	TMN2	TransMembrane Nine	-1.12338	0.991843	Protein with a role in cellular adhesion and filamentous growth; similar to Tmn3p; member of the evolutionarily conserved Transmembrane Nine family of proteins with nine membrane-spanning segments; TMN2 has a paralog, EMP70, that arose from the whole genome duplication
YLR257W			-1.1253	1	Protein of unknown function; protein abundance increases in response to DNA replication stress
YLR249W	YEF3	Yeast Elongation Factor	-1.56029	0.993754	Translation elongation factor 3; contains two ABC cassettes; binds and hydrolyzes ATP; YEF3 has a paralog, HEF3, that arose from the whole genome duplication
YLR246W	ERF2	Effect on Ras Function	-1.28011	1	Subunit of a palmitoyltransferase; this complex adds a palmitoyl lipid moiety to heterolipidated substrates such as Ras1p and Ras2p through a thioester linkage; mutants partially mislocalize Ras2p to the vacuole; palmitoyltransferase is composed of Erf2p and Shr5p
YLR240W	VPS34	Vacuolar Protein Sorting	-1.07039	0.998499	Phosphatidylinositol (PI) 3-kinase that synthesizes PI-3-phosphate; forms membrane-associated signal transduction complex with Vps15p to regulate protein sorting; activated by the GTP-bound form of Gpa1p; a fraction is localized, with Vps15p, to nuclear pores at nucleus-vacuole junctions and may facilitate transcription elongation for genes positioned at the nuclear periphery
YLR237W	THI7	THIamine metabolism	-1.3633	1	Plasma membrane transporter responsible for the uptake of thiamine; contributes to uptake of 5-aminoimidazole-4-carboxamide-1-beta-D-ribofuranoside (acadesine); member of the major facilitator superfamily of transporters; mutation of human ortholog causes thiamine-responsive megaloblastic anemia
YLR233C	EST1	Ever Shorter Telomeres	-1.21412	0.999891	TLC1 RNA-associated factor involved in telomere length regulation; recruitment subunit of telomerase; has G-quadruplex promoting activity required for telomere elongation; role in activating telomere-bound Est2p-TLC1-RNA; EST1 has a paralog, EBS1, that arose from the whole genome duplication
YLR188W	MDL1	MultiDrug resistance-Like	-1.22239	0.999981	Mitochondrial inner membrane half-type ABC transporter; mediates export of peptides generated upon proteolysis of mitochondrial proteins; plays a role in the regulation of cellular resistance to oxidative stress
YLR173W			-1.64386	1	Putative protein of unknown function
YFR021W	ATG18	AuTophaGy related	-1.22239	0.999999	Phosphoinositide binding protein; required for vesicle formation in autophagy and the cytoplasm-to-vacuole targeting (CVT) pathway; binds PtdIns(3,5)P2, PI3P and PI4P; WD-40 repeat containing protein and PROPPIN family member; relocalizes from the vacuole to cytoplasm upon DNA replication stress; mammalian homologs include: WIPI1, WIPI2, WIPI3 and WIPI4/WDR45; mutations in human WDR45 cause stati…
YFR020W	CSS2	Condition Specific Secretion	-1.46566	0.99995	Protein of unknown function, secreted when constitutively expressed; SWAT-GFP fusion protein localizes to the endoplasmic reticulum (ER) and extracellular region, while mCherry fusion protein localizes to the ER and vacuole; mRNA identified as translated by ribosome profiling data; CSS2 is a non-essential gene
YMR080C	NAM7	Nuclear Accommodation of Mitochondria	-1.05063	0.985674	ATP-dependent RNA helicase of the SFI superfamily; involved in nonsense mediated mRNA decay; required for efficient translation termination at nonsense codons and targeting of NMD substrates to P-bodies; binds to the small ribosomal subunit via an interaction with Rps26; forms cytoplasmic foci upon DNA replication stress
YFL009W	CDC4	Cell Division Cycle	-1.15472	1	F-box protein required for both the G1/S and G2/M phase transitions; modular substrate specificity factor which associates with core SCF (Cdc53p, Skp1p and Hrt1p/Rbx1p) to form the SCFCdc4 complex; SCFCdc4 acts as a ubiquitin-protein ligase directing ubiquitination of cyclin-dependent kinase (CDK) phosphorylated substrates, such as: Sic1p, Far1p, Cdc6p, Clb6p, and Cln3p
YFL021W	GAT1		-1.00421	1	Transcriptional activator of nitrogen catabolite repression genes; contains a GATA-1-type zinc finger DNA-binding motif; activity and localization regulated by nitrogen limitation and Ure2p; different translational starts produce two major and two minor isoforms that are differentially regulated and localized
YFL033C	RIM15	Regulator of IME2	-1.2898	1	Protein kinase involved in cell proliferation in response to nutrients; glucose-repressible; involved in signal transduction during cell proliferation in response to nutrients, specifically the establishment of stationary phase; identified as a regulator of IME2; phosphorylates Igo1p and Igo2p; substrate of Pho80p-Pho85p kinase
YFL044C	OTU1	Ovarian TUmor	-1.42223	0.987848	Deubiquitylation enzyme that binds to the chaperone-ATPase Cdc48p; may contribute to regulation of protein degradation by deubiquitylating substrates that have been ubiquitylated by Ufd2p; member of the Ovarian Tumor (OTU) family; protein abundance increases in response to DNA replication stress
YOR390W	FEX1		-1.94996	1	Protein involved in fluoride export; nearly identical to FEX2, and deletion of both proteins results in a large increase in fluoride sensitivity compared with the single mutant; contains two FEX domains connected by a linker; part of a widespread family of conserved fluoride export proteins
YOR391C	HSP33	Heat-Shock Protein	-1.8606	1	Possible chaperone and cysteine protease; required for transcriptional reprogramming during the diauxic shift and for survival in stationary phase; similar to E. coli Hsp31 and S. cerevisiae Hsp31p, Hsp32p, and Sno4p; member of the DJ-1/ThiJ/PfpI superfamily, which includes human DJ-1 involved in Parkinson's disease and cancer
YCL017C	NFS1	NiFS-like	-1.06066	0.994007	Cysteine desulfurase; involved in iron-sulfur cluster (Fe/S) biogenesis and in thio-modification of mitochondrial and cytoplasmic tRNAs; essential protein located predominantly in mitochondria
YCR011C	ADP1	ATP-Dependent Permease	-1.31598	1	Putative ATP-dependent permease of the ABC transporter family
YCR017C	CWH43	Calcofluor White Hypersensitive	-1.78003	1	GPI lipid remodelase; responsible for introducing ceramides into GPI anchors having a C26:0 fatty acid in sn-2 of the glycerol moiety; can also use lyso-GPI protein anchors and various base resistant lipids as substrates; contains 14-16 transmembrane segments and several putative glycosylation and phosphorylation sites; null mutation is synthetically lethal with pkc1 deletion
YCR019W	MAK32	MAintenance of Killer	-1.65711	0.999979	Protein necessary for stability of L-A dsRNA-containing particles
YCR023C			-1.32681	1	Vacuolar membrane protein of unknown function; member of the multidrug resistance family; YCR023C is not an essential gene
YCR027C	RHB1	RHeB homolog	-1.71621	0.985372	Putative Rheb-related GTPase; involved in regulating canavanine resistance and arginine uptake; member of the Ras superfamily of G-proteins
YCR037C	PHO87	PHOsphate metabolism	-1.58496	1	Low-affinity inorganic phosphate (Pi) transporter; acts upstream of Pho81p in regulation of the PHO pathway; expression is independent of Pi concentration and Pho4p activity; contains 12 membrane-spanning segments; PHO87 has a paralog, PHO90, that arose from the whole genome duplication
YCR038C	BUD5	BUD site selection	-1.50696	1	GTP/GDP exchange factor for Rsr1p (Bud1p); required for both axial and bipolar budding patterns; mutants exhibit random budding in all cell types
YCL052C	PBN1	Protease B Non-derepressible	-1.30012	1	Component of glycosylphosphatidylinositol-mannosyltransferase I; essential component; required for the autocatalytic post-translational processing of the protease B precursor Prb1p; localizes to ER in lumenal orientation; homolog of mammalian PIG-X
YCL049C			-1.44876	1	Protein of unknown function; localizes to membrane fraction; YCL049C is not an essential gene
YCL048W	SPS22	SPorulation Specific 2 too (2)	-1.73697	0.988304	Protein of unknown function; SPS22 has a paralog, SPS2, that arose from the whole genome duplication; redundant with Sps2p for the organization of the beta-glucan layer of the spore wall
YCL045C	EMC1	ER Membrane protein Complex	-1.2123	1	Member of conserved endoplasmic reticulum membrane complex; involved in efficient folding of proteins in the ER; null mutant displays induction of the unfolded protein response; interacts with Gal80p; homologous to worm H17B01.4/EMC-1, fly CG2943, and human KIAA0090
YCL038C	ATG22	AuTophaGy related	-1.96239	1	Vacuolar integral membrane protein required for efflux of amino acids; required for efflux of amino acids during autophagic body breakdown in the vacuole; null mutation causes a gradual loss of viability during starvation
YCL036W	GFD2	Great for Full DEAD box protein activity	-1.49185	1	Protein of unknown function; identified as a high-copy suppressor of a dbp5 mutation; GFD2 has a paralog, YDR514C, that arose from the whole genome duplication
YCL033C	MXR2	peptide Methionine sulfoXide Reductase	-1.04836	0.999995	Methionine-R-sulfoxide reductase; involved in the response to oxidative stress; protects iron-sulfur clusters from oxidative inactivation along with MXR1; involved in the regulation of lifespan
YPR199C	ARR1	ARsenicals Resistance	-1.19265	0.999999	Transcriptional activator of the basic leucine zipper (bZIP) family; required for transcription of genes involved in resistance to arsenic compounds; directly binds trivalent arsenic (As(III)) as does K. lactis ortholog, KIYAP8
YMR063W	RIM9	Regulator of IME2	-1.66297	0.989853	Plasma membrane protein of unknown function; involved in the proteolytic activation of Rim101p in response to alkaline pH; interacts with Rim21p and Dfg16p to form a pH-sensing complex in the Rim101 pathway and is required to maintain Rim21p levels; has similarity to A. nidulans PalI;
YPR176C	BET2	Blocked Early in Transport	-1.26748	0.999999	Beta subunit of Type II geranylgeranyltransferase; required for vesicular transport between the endoplasmic reticulum and the Golgi; provides a membrane attachment moiety to Rab-like proteins Ypt1p and Sec4p; human homolog RABGGTB can complement yeast BET2 mutant
YPR164W	MMS1	Methyl MethaneSulfonate sensitivity	-1.57491	1	Subunit of E3 ubiquitin ligase complex involved in replication repair; stabilizes protein components of the replication fork such as the fork-pausing complex and leading strand polymerase, preventing fork collapse and promoting efficient recovery during replication stress; regulates Ty1 transposition; involved with Rtt101p in nonfunctional rRNA decay
YPR156C	TPO3	Transporter of POlyamines	-1.25994	1	Polyamine transporter of the major facilitator superfamily; member of the 12-spanner drug:H(+) antiporter DHA1 family; specific for spermine; localizes to the plasma membrane; TPO3 has a paralog, TPO2, that arose from the whole genome duplication
YDR539W	FDC1	Ferulic acid DeCarboxylase	-1.05364	0.99994	Ferulic acid decarboxylase; involved in the decarboxylation of aromatic carboxylic acids such as phenylacrylic (cinnamic) acid, ferulic acid and coumaric acid and formation of the corresponding vinyl derivatives; overexpression of both Pad1p and Fdc1p increases decarboxylase activity due to the Pad1p-catalyzed formation of a diffusible cofactor required for Fdc1p activity; homolog of E. coli UbiD…
YMR058W	FET3	FErrous Transport	-1.15754	0.991506	Ferro-O2-oxidoreductase; multicopper oxidase that oxidizes ferrous (Fe2+) to ferric iron (Fe3+) for subsequent cellular uptake by transmembrane permease Ftr1p; required for high-affinity iron uptake and involved in mediating resistance to copper ion toxicity, belongs to class of integral membrane multicopper oxidases; protein abundance increases in response to DNA replication stress
YPR128C	ANT1	Adenine Nucleotide Transporter	-1.16146	1	Peroxisomal adenine nucleotide transporter; involved in beta-oxidation of medium-chain fatty acid; required for peroxisome proliferation
YPR124W	CTR1	Copper TRansport	-1.43238	1	High-affinity copper transporter of plasma membrane; mediates nearly all copper uptake under low copper conditions; transcriptionally induced at low copper levels and degraded at high copper levels; protein increases in abundance and relocalizes from nucleus to plasma membrane upon DNA replication stress; human homolog SLC31A1 can complement a yeast ctr1 ctr3 double deletion
YPR122W	AXL1	AXiaL budding	-1.91329	1	Haploid specific endoprotease of a-factor mating pheromone; performs one of two N-terminal cleavages during maturation of a-factor mating pheromone; required for axial budding pattern of haploid cells
YPR196W			-1.03342	0.990098	Putative maltose-responsive transcription factor
YGR287C	IMA1	IsoMAltase	-1.65208	1	Major isomaltase (alpha-1,6-glucosidase/alpha-methylglucosidase); required for isomaltose utilization; preferred specificity for isomaltose, alpha-methylglucoside, and palatinose, but also exhibits alpha-1,2 glucosidase activity on sucrose and kojibiose, and can cleave the 1,3-alpha linkage of nigerose and turanose and the alpha-1,5 linkage of leucrose in vitro; member of the IMA isomaltase family
YGR271W	SLH1	SKI2-Like Helicase	-1.1587	1	Putative RNA helicase related to Ski2p; Subunit of ribosome-associated quality control trigger complex (RQT); involved in translation inhibition of non-poly(A) mRNAs; required for repressing propagation of dsRNA viruses; human homolog is ASCC3
YGR260W	TNA1	Transporter of Nicotinic Acid	-1.88583	1	High affinity nicotinic acid plasma membrane permease; responsible for uptake of low levels of nicotinic acid; expression of the gene increases in the absence of extracellular nicotinic acid or para-aminobenzoate (PABA)
YGR257C	MTM1	Manganese Trafficking factor for Mitochondrial SOD2	-1.69773	1	Mitochondrial protein of the mitochondrial carrier family; high affinity pyridoxal 5'-phosphate (PLP) transporter, important for delivery of the PLP cofactor to mitochondrial enzymes; involved in mitochondrial iron homeostasis
YGR256W	GND2	6-phosphoGlucoNateDehydrogenase	-1.08153	1	6-phosphogluconate dehydrogenase (decarboxylating); catalyzes an NADPH regenerating reaction in the pentose phosphate pathway; required for growth on D-glucono-delta-lactone; GND2 has a paralog, GND1, that arose from the whole genome duplication
YGR254W	ENO1	ENOlase	-1.91638	1	Enolase I, a phosphopyruvate hydratase; catalyzes conversion of 2-phosphoglycerate to phosphoenolpyruvate during glycolysis and the reverse reaction during gluconeogenesis; expression repressed in response to glucose; protein abundance increases in response to DNA replication stress; N-terminally propionylated in vivo; ENO1 has a paralog, ENO2, that arose from the whole genome duplication
YGR240C	PFK1	PhosphoFructoKinase	-1.27438	1	Alpha subunit of heterooctameric phosphofructokinase; involved in glycolysis, indispensable for anaerobic growth, activated by fructose-2,6-bisphosphate and AMP, mutation inhibits glucose induction of cell cycle-related genes
YGR233C	PHO81	PHOsphate metabolism	-1.17142	1	Cyclin-dependent kinase (CDK) inhibitor; regulates Pho80p-Pho85p and Pcl7p-Pho85p cyclin-CDK complexes in response to phosphate levels; inhibitory activity for Pho80p-Pho85p requires myo-D-inositol heptakisphosphate (IP7) generated by Vip1p; relative distribution to the nucleus increases upon DNA replication stress
YGR225W	AMA1	Activator of Meiotic APC/C	-1.71621	1	Activator of meiotic anaphase promoting complex (APC/C); Cdc20p family member; required for initiation of spore wall assembly; required for Clb1p degradation during meiosis; prevents premature assembly of the meiosis I spindle, required for DSB induced prophase I arrest
YAL061W	BDH2		-1.12638	1	Putative medium-chain alcohol dehydrogenase with similarity to BDH1; transcription induced by constitutively active PDR1 and PDR3
YAL058W	CNE1	CalNExin and calreticulin homolog	-1.41504	0.968584	Calnexin; integral membrane ER chaperone involved in folding and quality control of glycoproteins; chaperone activity is inhibited by Mpd1p, with which Cne1p interacts; 24% identical to mammalian calnexin; Ca+ binding not yet shown in yeast
YAL056W	GPB2		-1.76841	1	Multistep regulator of cAMP-PKA signaling; inhibits PKA downstream of Gpa2p and Cyr1p, thereby increasing cAMP dependency; inhibits Ras activity through direct interactions with Ira1p/2p; regulated by G-alpha protein Gpa2p; GPB2 has a paralog, GPB1, that arose from the whole genome duplication
YAL053W	FLC2	FLavin Carrier	-1.25239	0.999955	Putative calcium channel involved in calcium release under hypotonic stress; required for uptake of FAD into endoplasmic reticulum; involved in cell wall maintenance; FLC2 has a paralog, YOR365C, that arose from the whole genome duplication
YAL048C	GEM1	GTPase EF-hand protein of Mitochondria	-1.51096	1	Outer mitochondrial membrane GTPase, subunit of the ERMES complex; potential regulatory subunit of the ERMES complex that links the ER to mitochondria and may promote inter-organellar calcium and phospholipid exchange as well as coordinating mitochondrial DNA replication and growth; cells lacking Gem1p contain collapsed, globular, or grape-like mitochondria; ortholog of metazoan Miro GTPases
YAL040C	CLN3	CycLiN	-1.76939	1	G1 cyclin involved in cell cycle progression; activates Cdc28p kinase to promote G1 to S phase transition; plays a role in regulating transcription of other G1 cyclins, CLN1 and CLN2; regulated by phosphorylation and proteolysis; acetyl-CoA induces CLN3 transcription in response to nutrient repletion to promote cell-cycle entry; cell cycle arrest phenotype of the cln1 cln2 cln3 triple null mutant…
YAL031C	GIP4	Glc7 Interacting Protein	-1.33258	1	Cytoplasmic protein that regulates protein phosphatase 1 Glc7p; protein overexpression relocalizes Glc7p from the nucleus and prevents chromosome segregation; potential Cdc28p substrate
YAL026C	DRS2	Deficiency of Ribosomal Subunits	-1.32193	1	Trans-golgi network aminophospholipid translocase (flippase); maintains membrane lipid asymmetry in post-Golgi secretory vesicles; contributes to clathrin-coated vesicle formation, endocytosis, protein trafficking between the Golgi and endosomal system and the cellular response to mating pheromone; autoinhibited by its C-terminal tail; localizes to the trans-Golgi network; mutations in human homo…
YAL022C	FUN26	Function Unknown Now	-1.12553	0.966542	High affinity, broad selectivity, nucleoside/nucleobase transporter; vacuolar membrane localized transporter which may regulate the balance of nicotinamide riboside (NmR) levels between the cytosol and vacuole, contributing to salvage of NmR for use in cytosolic NAD+ synthesis; equilibrative nucleoside transporter (ENT) family member
YAL021C	CCR4	Carbon Catabolite Repression	-1.81876	0.999375	Component of the CCR4-NOT transcriptional complex; CCR4-NOT is involved in regulation of gene expression; component of the major cytoplasmic deadenylase, which is involved in mRNA poly(A) tail shortening
YAL002W	VPS8	Vacuolar Protein Sorting	-1.20645	1	Membrane-binding component of the CORVET complex; involved in endosomal vesicle tethering and fusion in the endosome to vacuole protein targeting pathway; interacts with Vps21p; contains RING finger motif
YAR008W	SEN34	Splicing ENdonuclease	-1.08746	0.99937	Subunit of the tRNA splicing endonuclease; tRNA splicing endonuclease (Sen complex) is composed of Sen2p, Sen15p, Sen34p, and Sen54p; Sen complex also cleaves the CBP1 mRNA at the mitochondrial surface; Sen34p contains the active site for tRNA 3' splice site cleavage and has similarity to Sen2p and to Archaeal tRNA splicing endonuclease
YAR014C	BUD14	BUD site selection	-1.74193	1	Protein involved in bud-site selection; Bud14p-Glc7p complex is a cortical regulator of dynein; forms a complex with Kel1p and Kel2p that regulates Bnr1p (formin) to affect actin cable assembly, cytokinesis, and polarized growth; diploid mutants display a random budding pattern instead of the wild-type bipolar pattern; relative distribution to the nucleus increases upon DNA replication stress
YAR015W	ADE1	ADEnine requiring	-1	0.999982	N-succinyl-5-aminoimidazole-4-carboxamide ribotide synthetase; required for 'de novo' purine nucleotide biosynthesis; red pigment accumulates in mutant cells deprived of adenine; protein abundance increases in response to DNA replication stress
YMR037C	MSN2	Multicopy suppressor of SNF1 mutation	-1.4644	1	Stress-responsive transcriptional activator; activated in stochastic pulses of nuclear localization in response to various stress conditions; binds DNA at stress response elements of responsive genes; relative distribution to nucleus increases upon DNA replication stress
YDR050C	TPI1	Triose-Phosphate Isomerase	-1.19907	1	Triose phosphate isomerase, abundant glycolytic enzyme; mRNA half-life is regulated by iron availability; transcription is controlled by activators Reb1p, Gcr1p, and Rap1p through binding sites in the 5' non-coding region; inhibition of Tpi1p activity by PEP (phosphoenolpyruvate) stimulates redox metabolism in respiring cells; E104D mutation in human homolog TPI1 causes a rare autosomal disease; …
YDR082W	STN1	Suppressor of cdc ThirteeN	-1.09516	0.999553	Telomere end-binding and capping protein; plays a key role with Pol12p in linking telomerase action with completion of lagging strand synthesis, and in a regulatory step required for telomere capping; similar to human Stn1
YDR091C	RLI1	RNase L Inhibitor	-1.83007	0.998153	Essential Fe-S protein; required for ribosome biogenesis, translation initiation/termination; facilitates binding of multifactor complex (MFC) of initiation factors to small ribosomal subunit; Dom34-Hbs1 complex and Rli1p work in dissociating inactive ribosomes, thereby facilitating translation restart; forms complex with Lto1p and Yae1p; dependency on ROS-labile FeS clusters, activity in nuclear…
YCR100C	EMA35	Efficient Mitochondria targeting-Associated protein	-1.51457	0.980093	Putative protein of unknown function
YCR098C	GIT1	GlycerophosphoInosiTol	-1.7137	1	Plasma membrane permease; mediates uptake of glycerophosphoinositol and glycerophosphocholine as sources of the nutrients inositol and phosphate; expression and transport rate are regulated by phosphate and inositol availability
YCR089W	FIG2	Factor-Induced Gene	-1.1822	1	Cell wall adhesin, expressed specifically during mating; may be involved in maintenance of cell wall integrity during mating; FIG2 has a paralog, AGA1, that arose from the whole genome duplication
YCR081W	SRB8	Suppressor of RNA polymerase B	-1.62015	1	Subunit of the RNA polymerase II mediator complex; associates with core polymerase subunits to form the RNA polymerase II holoenzyme; essential for transcriptional regulation; involved in glucose repression
YCR073C	SSK22	Suppressor of Sensor Kinase	-1.64211	1	MAP kinase kinase kinase of HOG1 mitogen-activated signaling pathway; functionally redundant with Ssk2p; interacts with and is activated by Ssk1p; phosphorylates Pbs2p; SSK22 has a paralog, SSK2, that arose from the whole genome duplication
YCR067C	SED4	Suppressor of Erd2 Deletion	-1.39232	1	Integral ER membrane protein that stimulates Sar1p GTPase activity; involved in COPII vesicle budding through disassociation of coat proteins from membranes onto liposomes; binds Sec16p; SED4 has a paralog, SEC12, that arose from the whole genome duplication
YCR048W	ARE1	Acyl-coenzyme A: cholesterol acyl transferase-Related Enzyme	-1.70044	0.99998	Acyl-CoA:sterol acyltransferase; endoplasmic reticulum enzyme that contributes the major sterol esterification activity in the absence of oxygen; ARE1 has a paralog, ARE2, that arose from the whole genome duplication
YCR044C	PER1	protein Processing in the ER	-1.24511	0.998577	Protein of the endoplasmic reticulum; required for GPI-phospholipase A2 activity that remodels the GPI anchor as a prerequisite for association of GPI-anchored proteins with lipid rafts; functionally complemented by human ortholog PERLD1
YCR043C			-1.05445	0.972431	Putative protein of unknown function; green fluorescent protein (GFP)-fusion protein localizes to the Golgi apparatus; YCR043C is not an essential gene
YIR023W	DAL81	Degradation of Allantoin	-1.31259	1	Positive regulator of genes in multiple nitrogen degradation pathways; contains DNA binding domain but does not appear to bind the dodecanucleotide sequence present in the promoter region of many genes involved in allantoin catabolism
YIR033W	MGA2	Multicopy suppressor of GAm1 (snf2)	-1.71104	1	ER membrane protein involved in regulation of OLE1 transcription; inactive ER form dimerizes and one subunit is then activated by ubiquitin/proteasome-dependent processing followed by nuclear targeting; MGA2 has a paralog, SPT23, that arose from the whole genome duplication
YAR042W	SWH1		-1.01594	1	Protein similar to mammalian oxysterol-binding protein; contains ankyrin repeats and FFAT motif; interacts with ER anchor Scs2p at the nucleus-vacuole junction; regulated by sterol binding; SWH1 has a paralog, OSH2, that arose from the whole genome duplication
YMR019W	STB4	Sin Three Binding protein	-1.21459	1	Putative transcription factor; contains a Zn(II)2Cys6 zinc finger domain characteristic of DNA-binding proteins; computational analysis suggests a role in regulation of expression of genes encoding transporters; binds Sin3p in a two-hybrid assay;
YMR013C	SEC59	SECretory	-1.32193	0.999994	Dolichol kinase; catalyzes the terminal step in dolichyl monophosphate (Dol-P) biosynthesis; required for viability and for normal rates of lipid intermediate synthesis and protein N-glycosylation
YML002W			-1.69632	1	Putative protein of unknown function; expression induced by heat and by calcium shortage
YML019W	OST6	OligoSaccharylTransferase	-1.22239	0.999103	Subunit of the oligosaccharyltransferase complex of the ER lumen; complex catalyzes asparagine-linked glycosylation of newly synthesized proteins; similar to and partially functionally redundant with Ost3p
YML029W	USA1	U1-Snp1 Associating	-1.09954	0.993267	Scaffold subunit of the Hrd1p ubiquitin ligase; also promotes ligase oligomerization; involved in ER-associated protein degradation (ERAD); interacts with the U1 snRNP-specific protein, Snp1p
YDR476C			-1	0.96542	Putative protein of unknown function; green fluorescent protein (GFP)-fusion protein localizes to the endoplasmic reticulum; YDR476C is not an essential gene
YML051W	GAL80	GALactose metabolism	-1.92923	1	Transcriptional regulator involved in the repression of GAL genes; involved in the repression of GAL genes in the absence of galactose; inhibits transcriptional activation by Gal4p; inhibition relieved by Gal3p or Gal1p binding
YML054C	CYB2	CYtochrome B	-1.47155	1	Cytochrome b2 (L-lactate cytochrome-c oxidoreductase); component of the mitochondrial intermembrane space, required for lactate utilization; expression is repressed by glucose and anaerobic conditions
YDR475C	JIP4	Jumonji domain Interacting Protein	-1.11433	1	Protein of unknown function; previously annotated as two separate ORFs, YDR474C and YDR475C, which were merged as a result of corrections to the systematic reference sequence; JIP4 has a paralog, YOR019W, that arose from the whole genome duplication
YML068W	ITT1	Inhibitor of Translation Termination	-1.03562	0.999994	Protein that modulates the efficiency of translation termination; interacts with translation release factors eRF1 (Sup45p) and eRF3 (Sup35p) in vitro, contains a zinc finger domain characteristic of the TRIAD class of proteins
YML070W	DAK1	DihydroxyAcetone Kinase	-1.40842	1	Dihydroxyacetone kinase; required for detoxification of dihydroxyacetone (DHA); involved in stress adaptation
YML076C	WAR1	Weak Acid Resistance	-1.02714	1	Homodimeric Zn2Cys6 zinc finger transcription factor; binds to a weak acid response element to induce transcription of PDR12 and FUN34, encoding an acid transporter and a putative ammonia transporter, respectively
YML083C			-1.20163	0.997672	Protein of unknown function; transcriptionally regulated by Upc2p via an upstream sterol response element; strong increase in transcript abundance during anaerobic growth compared to aerobic growth; cells deleted for YML083C do not exhibit growth defects in anerobic or anaerobic conditions
YML099C	ARG81	ARGinine requiring	-1.04793	1	Zinc finger transcription factor involved in arginine-responsive genes; Zn(2)-Cys(6) binuclear cluster domain type; involved in the regulation of arginine-responsive genes; acts with Arg80p and Arg82p
YML104C	MDM1	Mitochondrial Distribution and Morphology	-1.77173	1	PtdIns-3-P binding protein that tethers the ER to vacuoles at NVJs; anchored in the ER membrane at nucleus-vacuole junctions and binds phosphatidylinositol 3-phosphate (PtdIns-3-P) in the vacuolar membrane via its Phox homology (PX) domain; expressed predominantly in late G1 to early S phase of the cell cycle; mutation affects nuclear and mitochondrial transmission to daughter buds; similar to 4 …
YML116W	ATR1	AminoTriazole Resistance	-1.5025	0.999993	Multidrug efflux pump of the major facilitator superfamily; required for resistance to aminotriazole and 4-nitroquinoline-N-oxide; ATR1 has a paralog, YMR279C, that arose from the whole genome duplication; protein abundance increases in response to DNA replication stress
YML121W	GTR1	GTp binding protein Resemblance	-1.36257	1	Subunit of a TORC1-stimulating GTPase and the EGO/GSE complex; subunit of Gtr1-Gtr2, a GTPase that activates TORC1 in response to amino acid stimulation; subunit of EGO/GSE, a vacuolar/endosomal membrane complex that regulates exit from rapamycin-induced growth arrest and sorting of Gap1p from the endosome to the plasma membrane; involved in phosphate transport and telomeric chromatin silencing; …
YML123C	PHO84	PHOsphate metabolism	-1.7866	1	High-affinity inorganic phosphate (Pi) transporter; also low-affinity manganese transporter; regulated by Pho4p and Spt7p; mutation confers resistance to arsenate; exit from the ER during maturation requires Pho86p; cells overexpressing Pho84p accumulate heavy metals but do not develop symptoms of metal toxicity
YLL066C			-1.51734	1	Putative Y' element ATP-dependent helicase; YLL066C is not an essential gene
YOL154W	ZPS1	Zinc- and pH-regulated Surface protein	-1.66297	0.999283	Putative GPI-anchored protein; transcription is induced under low-zinc conditions, as mediated by the Zap1p transcription factor, and at alkaline pH
YOL152W	FRE7	Ferric REductase	-1.98903	1	Putative ferric reductase with similarity to Fre2p; expression induced by low copper levels
YOL147C	PEX11	PEroXin	-1.14684	0.997134	Peroxisomal protein required for medium-chain fatty acid oxidation; also required for peroxisome proliferation, possibly by inducing membrane curvature; localization regulated by phosphorylation; transcription regulated by Adr1p and Pip2p-Oaf1p
YOL141W	PPM2	Protein Phosphatase Methyltransferase	-1.72247	0.956569	AdoMet-dependent tRNA methyltransferase; also involved in methoxycarbonylation; required for the synthesis of wybutosine (yW), a modified guanosine found at the 3'-position adjacent to the anticodon of phe-tRNA; similarity to Ppm1p
YOL138C	RTC1	Restriction of Telomere Capping	-1.39391	1	Subunit of SEACAT, a subcomplex of the SEA complex; Rtc1p, along with Mtc5p and Sea4p, redundantly inhibit the TORC1 inhibitory role of the Iml1p/SEACIT (Iml1p-Npr2p-Npr3p) subcomplex, a GAP for GTPase Gtr1p (EGOC subunit) in response to amino acid limitation, thereby resulting in activation of TORC1 signaling; SEA is a coatomer-related complex that associates dynamically with the vacuole; has N-…
YOL137W	BSC6	Bypass of Stop Codon	-1.53766	0.999999	Protein of unknown function with 8 putative transmembrane segments; ORF exhibits genomic organization compatible with a translational readthrough-dependent mode of expression
YOL132W	GAS4	Glycophospholipid-Anchored Surface protein	-1.34792	0.99987	1,3-beta-glucanosyltransferase; involved with Gas2p in spore wall assembly; has similarity to Gas1p; localizes to the cell wall
YOL130W	ALR1	ALuminum Resistance	-1.84327	1	Plasma membrane Mg(2+) transporter; expression and turnover are regulated by Mg(2+) concentration; overexpression confers increased tolerance to Al(3+) and Ga(3+) ions; magnesium transport defect of the null mutant is functionally complemented by either of the human genes MAGT1 and TUSC3 that are not orthologous to ALR1
YOL117W	RRI2		-1.01937	0.975967	Subunit of the COP9 signalosome (CSN) complex; this complex cleaves the ubiquitin-like protein Nedd8 from SCF ubiquitin ligases; plays a role in the mating pheromone response
YOL107W			-1.20163	0.99438	Putative protein of unknown function; green fluorescent protein (GFP)-fusion protein localizes to the cytoplasm and colocalizes in a punctate pattern with the early golgi/COPI vesicles; YOL107W is not an essential protein
YOL092W	YPQ1	Yeast PQ-loop protein	-1.04182	0.953993	Putative vacuolar membrane transporter for cationic amino acids; likely contributes to amino acid homeostasis by exporting cationic amino acids from the vacuole; member of the PQ-loop family, with seven transmembrane domains; similar to mammalian PQLC2 vacuolar transporter; YPQ1 has a paralog, RTC2, that arose from the whole genome duplication
YOL075C			-1.35122	1	Putative ABC transporter
YOL072W	THP1	Tho2/Hpr1 Phenotype	-1	0.999244	Nuclear pore-associated protein; component of TREX-2 complex (Sac3p-Thp1p-Sus1p-Cdc31p) involved in transcription elongation and mRNA export from the nucleus; involved in post-transcriptional tethering of active genes to the nuclear periphery and to non-nascent mRNP; contains a PAM domain implicated in protein-protein binding
YOL065C	INP54	INositol polyphosphate 5-Phosphatase	-1.02554	0.997884	Phosphatidylinositol 4,5-bisphosphate 5-phosphatase; role in secretion; localizes to the endoplasmic reticulum via the C-terminal tail; lacks the Sac1 domain and proline-rich region found in the other 3 INP proteins
YOL061W	PRS5	PhosphoRibosylpyrophosphate Synthetase	-1.52607	1	5-phospho-ribosyl-1(alpha)-pyrophosphate synthetase; synthesizes PRPP, which is required for nucleotide, histidine, and tryptophan biosynthesis; one of five related enzymes, which are active as heteromultimeric complexes; forms cytoplasmic foci upon DNA replication stress
YOL057W			-1	1	Dipeptidyl-peptidase III; cleaves dipeptides from the amino terminus of target proteins; highly active on synthetic substrate Arg-Arg-2-naphthylamide; mammalian ortholog may be a biomarker for some cancers
YOL055C	THI20	THIamine metabolism	-1.25716	1	Trifunctional enzyme of thiamine biosynthesis, degradation and salvage; has hydroxymethylpyrimidine (HMP) kinase, HMP-phosphate (HMP-P) kinase and thiaminase activities; member of a gene family with THI21 and THI22; HMP and HMP-P kinase activity redundant with Thi21p
YOL044W	PEX15	PEroXisome related	-1.54253	1	Tail-anchored type II integral peroxisomal membrane protein; required for peroxisome biogenesis; cells lacking Pex15p mislocalize peroxisomal matrix proteins to cytosol; overexpression results in impaired peroxisome assembly
YOL030W	GAS5	Glycophospholipid-Anchored Surface protein	-1.50213	0.999991	1,3-beta-glucanosyltransferase; has similarity to Gas1p; localizes to the cell wall
YOL019W			-1.56768	1	Protein of unknown function; green fluorescent protein (GFP)-fusion protein localizes to the cell periphery and vacuole; YOL019W has a paralog, DCV1, that arose from the whole genome duplication
YOL015W	IRC10	Increased Recombination Centers	-1.558	0.999996	Protein of unknown function; subunit of the leading edge protein (LEP) complex (Ssp1-Ady3-Don1-Irc10) that forms a ring-like structure at the leading edge of the prospore membrane during meiosis II; null mutant displays increased levels of spontaneous Rad52p foci
YOR002W	ALG6	Asparagine-Linked Glycosylation	-1.47393	1	Alpha 1,3 glucosyltransferase; involved in transfer of oligosaccharides from dolichyl pyrophosphate to asparagine residues of proteins during N-linked protein glycosylation; C998T transition in human ortholog ALG6 causes carbohydrate-deficient glycoprotein syndrome type-Ic; wild-type human ortholog ALG6 can partially complement yeast alg6 mutant
YOR009W	TIR4	TIp1-Related	-1.79141	0.999999	Cell wall mannoprotein; expressed under anaerobic conditions and required for anaerobic growth; transcription is also induced by cold shock; member of the Srp1p/Tip1p family of serine-alanine-rich proteins
YOR030W	DFG16	Defective for Filamentous Growth	-1.09548	1	Probable multiple transmembrane protein; involved in diploid invasive and pseudohyphal growth upon nitrogen starvation; is glycosylated and phosphorylated; interacts with Rim21p and Rim9p in the plasma membrane to form a pH-sensing complex in the Rim101 pathway and is required to maintain Rim21p levels; required for accumulation of processed Rim101p
YOR062C			-1.43494	1	Protein of unknown function; similar to Reg1p; expression regulated by glucose and Rgt1p; GFP-fusion protein is induced in response to the DNA-damaging agent MMS; YOR062C has a paralog, YKR075C, that arose from the whole genome duplication
YOR071C	NRT1	Nicotinamide Riboside Transporter	-1	0.999968	High-affinity nicotinamide riboside transporter; also transports thiamine with low affinity; major transporter for 5-aminoimidazole-4-carboxamide-1-beta-D-ribofuranoside (acadesine) uptake; shares sequence similarity with Thi7p and Thi72p; proposed to be involved in 5-fluorocytosine sensitivity
YOR079C	ATX2	AnTioXidant	-1.05889	0.961896	Golgi membrane protein involved in manganese homeostasis; overproduction suppresses the sod1 (copper, zinc superoxide dismutase) null mutation
YOR093C	CMR2	Changed Mutation Rate	-1.77493	1	Putative protein of unknown function; deletion causes sensitivity to unfolded protein response-inducing agents
YOR100C	CRC1	CaRnitine Carrier	-1.76939	1	Mitochondrial inner membrane carnitine transporter; required for carnitine-dependent transport of acetyl-CoA from peroxisomes to mitochondria during fatty acid beta-oxidation; human homolog SLC25A20 complements yeast null mutant
YOR107W	RGS2	Regulator of heterotrimeric G protein Signaling	-1.22677	1	Negative regulator of glucose-induced cAMP signaling; directly activates the GTPase activity of the heterotrimeric G protein alpha subunit Gpa2p
YOR116C	RPO31	RNA POlymerase	-1.89895	1	RNA polymerase III largest subunit C160; part of core enzyme; similar to bacterial beta-prime subunit and to RPA190 and RPO21
YDR438W	THI74	THIamine regulon	-1.40336	1	Mitochondrial transporter repressible by thiamine; THI74 has a paralog, YML018C, that arose from the whole genome duplication; shows sequence homology to human gene SLC35F3, a thiamine transporter implicated in hypertension
YOR129C	AFI1	ArF3-Interacting protein	-1.41504	0.999997	Arf3p polarization-specific docking factor; required for the polarized distribution of the ADP-ribosylation factor, Arf3p; participates in polarity development and maintenance of a normal haploid budding pattern; interacts with Cnm7p
YDR436W	PPZ2	Protein Phosphatase Z	-1.18845	0.999914	Serine/threonine protein phosphatase Z, isoform of Ppz1p; involved in regulation of potassium transport, which affects osmotic stability, cell cycle progression, and halotolerance
YOR149C	SMP3	Stable Maintenance of pSRI	-1.2303	0.990722	Alpha 1,2-mannosyltransferase; involved in glycosyl phosphatidyl inositol (GPI) biosynthesis; required for addition of the fourth, side branching mannose to the GPI core structure
YOR154W	SLP1	SUN-Like Protein	-1.29768	1	Glycosylated integral ER membrane protein of unknown function; forms an ER-membrane associated protein complex with Emp65p; member of the SUN-like family of proteins; genetic interactions suggest a role in folding of ER membrane proteins; required for nuclear envelope localization of Mps3p
YOR164C	GET4	Guided Entry Tail-anchored proteins	-1.12338	0.993936	Protein involved in inserting tail-anchored proteins into ER membranes; forms a complex with Mdy2p; highly conserved across species and homologous to human gene C7orf20
YOR168W	GLN4	GLutamiNe metabolism	-1.65896	1	Glutamine tRNA synthetase; monomeric class I tRNA synthetase that catalyzes the specific glutaminylation of tRNA(Gln); N-terminal domain proposed to be involved in enzyme-tRNA interactions
YOR171C	LCB4	Long-Chain Base	-1.09856	0.999998	Sphingoid long-chain base kinase; responsible for synthesis of long-chain base phosphates, which function as signaling molecules, regulates synthesis of ceramide from exogenous long-chain bases, localizes to the Golgi and late endosomes; LCB4 has a paralog, LCB5, that arose from the whole genome duplication
YOR190W	SPR1	SPorulation Regulated	-1.87447	0.999637	Sporulation-specific exo-1,3-beta-glucanase; contributes to ascospore thermoresistance; SPR1 has a paralog, EXG1, that arose from the whole genome duplication

## Sheet: DN2_BP
GO biological process complete	Saccharomyces cerevisiae - REFLIST (6049)	DN2	DN2 (expected)	DN2 (over/under)	DN2 (fold Enrichment)	DN2 (raw P-value)	DN2 (FDR)	ids
regulation of transcription from RNA polymerase II promoter in response to oxidative stress GO:0043619	9	6	0.724583	+	8.28063	0.000464242	0.0420336	YHR206W, YHR205W, YMR037C, YHR178W, YGL131C, YKL062W
drug transmembrane transport GO:0006855	38	13	3.05935	+	4.24927	6.37987e-05	0.0126227	YIL121W, YGR260W, YPR156C, YOR071C, YGL077C, YML116W, YIL088C, YNR055C, YBR021W, YLR237W, YPR058W, YGR138C, YGR191W
transmembrane transport GO:0055085	449	67	36.1486	+	1.85346	4.33328e-06	0.0021044	YIL121W, YCR011C, YCR023C, YOR071C, YOL137W, YHR002W, YIL114C, YHR175W, YML116W, YER060W, YOR306C, YHL040C, YDL206W, YLL015W, YOR100C, YOR079C, YOL130W, YGR260W, YPR156C, YCR098C, YGL139W, YDR119W, YMR058W, YAL022C, YIL088C, YEL006W, YDR406W, YAL053W, YPR124W, YEL063C, YHR096C, YDL138W, YOL092W, YML123C, YDR338C, YGR191W, YDR352W, YKL197C, YBL042C, YGL077C, YJR106W, YNL329C, YGR217W, YKL120W, YCR…
transport GO:0006810	1300	152	104.662	+	1.4523	1.74946e-06	0.00133509	YCR100C, YJR132W, YCR067C, YOR164C, YOR071C, YHL043W, YIL114C, YHR155W, YML116W, YDL231C, YMR231W, YCR027C, YLL051C, YER060W, YOR381W, YNL242W, YER114C, YOR100C, YOR079C, YJR074W, YPR176C, YPL220W, YER136W, YDR119W, YAL022C, YNR053C, YER101C, YDR406W, YNL087W, YOL065C, YER113C, YPR124W, YGR090W, YFR021W, YOL092W, YAR042W, YDR338C, YBR080C, YNL264C, YHR012W, YNL139C, YJR138W, YGL077C, YOL107W, YNL…
establishment of localization GO:0051234	1341	152	107.963	+	1.40789	1.1148e-05	0.00425375	YCR100C, YJR132W, YCR067C, YOR164C, YOR071C, YHL043W, YIL114C, YHR155W, YML116W, YDL231C, YMR231W, YCR027C, YLL051C, YER060W, YOR381W, YNL242W, YER114C, YOR100C, YOR079C, YJR074W, YPR176C, YPL220W, YER136W, YDR119W, YAL022C, YNR053C, YER101C, YDR406W, YNL087W, YOL065C, YER113C, YPR124W, YGR090W, YFR021W, YOL092W, YAR042W, YDR338C, YBR080C, YNL264C, YHR012W, YNL139C, YJR138W, YGL077C, YOL107W, YNL…
localization GO:0051179	1513	164	121.81	+	1.34635	4.00088e-05	0.0101775	YCR100C, YJR132W, YCR067C, YOR164C, YOR071C, YHL043W, YIL114C, YHR155W, YML116W, YDL231C, YMR231W, YCR027C, YLL051C, YER060W, YOR381W, YML104C, YAR014C, YNL242W, YER114C, YOR100C, YOR079C, YJR074W, YPR176C, YPL220W, YER136W, YDR119W, YAL022C, YNR053C, YER140W, YER101C, YDR406W, YNL087W, YOL065C, YER113C, YPR124W, YGR090W, YFR021W, YOL092W, YAR042W, YDR338C, YBR080C, YNL264C, YHR012W, YNL139C, YJR…
drug transport GO:0015893	69	16	5.55513	+	2.88022	0.000450022	0.0414486	YIL121W, YGR260W, YPR156C, YOR071C, YGL077C, YML116W, YIL088C, YNR055C, YPR128C, YOR306C, YBR021W, YLR237W, YPR058W, YGR138C, YGR257C, YGR191W
response to drug GO:0042493	122	24	9.82212	+	2.44346	0.000184408	0.0252592	YHR206W, YIL121W, YNL264C, YGR260W, YKL048C, YMR037C, YPR156C, YEL062W, YOR071C, YLR397C, YGL077C, YML116W, YIL088C, YKL062W, YNR055C, YPR128C, YOR306C, YDR406W, YBR021W, YLR237W, YPR058W, YGR138C, YGR257C, YGR191W
pyruvate metabolic process GO:0006090	38	12	3.05935	+	3.9224	0.000226582	0.028819	YJR009C, YDL021W, YDR050C, YKL152C, YGR240C, YLR446W, YLR153C, YGR254W, YLR044C, YKL218C, YBR196C, YOR347C
monocarboxylic acid metabolic process GO:0032787	160	35	12.8815	+	2.71708	9.34201e-07	0.00124762	YKL218C, YPL231W, YDL015C, YKR009C, YBR006W, YNL202W, YDR050C, YGR240C, YNR016C, YLR446W, YHR063C, YOL147C, YEL020C, YIL009W, YBR196C, YOR100C, YER061C, YMR272C, YJR009C, YOR391C, YKL152C, YLR351C, YGR256W, YKL055C, YLR153C, YGR254W, YLR044C, YJR019C, YPR128C, YDL021W, YDR539W, YML054C, YER010C, YOR347C, YNL009W
oxoacid metabolic process GO:0043436	413	56	33.2503	+	1.6842	0.000334148	0.0350004	YJR148W, YPL231W, YKR009C, YBR006W, YNL202W, YER040W, YGR240C, YLR126C, YHR063C, YJR024C, YIL009W, YBR196C, YOR100C, YER061C, YML099C, YMR272C, YEL046C, YKL152C, YGR256W, YKL055C, YJR019C, YEL066W, YJR078W, YPR128C, YDL021W, YLR142W, YDR539W, YML054C, YML123C, YKL218C, YDL015C, YCR037C, YNL256W, YGL009C, YDR050C, YNR016C, YLR446W, YER043C, YOL147C, YEL020C, YJR009C, YOR391C, YLR351C, YLR153C, YGR…
organic acid metabolic process GO:0006082	415	56	33.4113	+	1.67608	0.0003489	0.0338877	YJR148W, YPL231W, YKR009C, YBR006W, YNL202W, YER040W, YGR240C, YLR126C, YHR063C, YJR024C, YIL009W, YBR196C, YOR100C, YER061C, YML099C, YMR272C, YEL046C, YKL152C, YGR256W, YKL055C, YJR019C, YEL066W, YJR078W, YPR128C, YDL021W, YLR142W, YDR539W, YML054C, YML123C, YKL218C, YDL015C, YCR037C, YNL256W, YGL009C, YDR050C, YNR016C, YLR446W, YER043C, YOL147C, YEL020C, YJR009C, YOR391C, YLR351C, YLR153C, YGR…
small molecule metabolic process GO:0044281	710	90	57.1615	+	1.57449	3.76763e-05	0.0100634	YEL041W, YJR148W, YPL231W, YKR009C, YHR074W, YBR006W, YNL202W, YMR208W, YER040W, YML070W, YGR240C, YHR079C, YLR126C, YHR063C, YJR024C, YIL009W, YBR196C, YOR100C, YER061C, YML099C, YMR272C, YEL046C, YGR010W, YKL152C, YGR256W, YKL055C, YJR019C, YEL066W, YMR318C, YJR078W, YPR128C, YDL021W, YLR142W, YDR539W, YOL065C, YPL248C, YHR044C, YML054C, YLR014C, YML123C, YNR012W, YHL011C, YAR015W, YOR360C, YKL…
glycerophospholipid biosynthetic process GO:0046474	69	18	5.55513	+	3.24025	5.59327e-05	0.011492	YCR044C, YNL130C, YLR459W, YGR149W, YGL142C, YHR123W, YCR017C, YNL169C, YKR070W, YLL031C, YLR133W, YBR029C, YKL212W, YKR031C, YER043C, YCL052C, YLR240W, YOR149C
glycerophospholipid metabolic process GO:0006650	108	23	8.69499	+	2.6452	0.000120042	0.0183218	YNL264C, YCR044C, YKL203C, YNL130C, YLR459W, YGR149W, YGL142C, YHR123W, YCR017C, YNL169C, YKR070W, YLL031C, YLR133W, YBR029C, YKL212W, YPL206C, YKR031C, YOL065C, YER043C, YPL110C, YCL052C, YLR240W, YOR149C
phospholipid metabolic process GO:0006644	142	26	11.4323	+	2.27426	0.000285393	0.0317619	YNL264C, YLR459W, YGL142C, YHR123W, YCR017C, YNL169C, YKR070W, YLL031C, YLR133W, YMR208W, YBR029C, YKL212W, YKR031C, YER043C, YPL110C, YLR240W, YMR272C, YCR044C, YKL203C, YMR013C, YNL130C, YGR149W, YPL206C, YOL065C, YCL052C, YOR149C
cellular lipid metabolic process GO:0044255	287	55	23.1061	+	2.38032	3.04099e-08	8.12248e-05	YPL231W, YGL144C, YKR009C, YHR123W, YNL169C, YLL031C, YLR133W, YNL202W, YMR208W, YKL212W, YOR002W, YIL009W, YPL110C, YOR100C, YER061C, YMR272C, YOR171C, YGR143W, YKL055C, YGL139W, YJR019C, YPR128C, YOL065C, YAL053W, YCL052C, YNL264C, YLR459W, YDL015C, YGL142C, YBL082C, YCR017C, YKR070W, YKL008C, YLR450W, YBR029C, YCR048W, YKR031C, YNR016C, YER043C, YOL147C, YEL020C, YNL280C, YGL012W, YLR240W, YCR…
lipid metabolic process GO:0006629	311	59	25.0384	+	2.35638	1.04371e-08	5.57548e-05	YPL231W, YGL144C, YKR009C, YHR123W, YNL169C, YLL031C, YLR133W, YNL202W, YMR208W, YKL212W, YOR002W, YIL009W, YPL110C, YOR100C, YER061C, YMR272C, YOR171C, YGR143W, YKL055C, YGL139W, YJR019C, YPR128C, YOL065C, YAL053W, YGR233C, YCL052C, YNL264C, YLR459W, YDL015C, YGL142C, YKR019C, YBL082C, YCR017C, YKR070W, YKL008C, YLR450W, YBR029C, YCR048W, YKR031C, YNR016C, YER043C, YOL147C, YEL020C, YNL280C, YGL…
phosphate-containing compound metabolic process GO:0006796	688	94	55.3903	+	1.69705	1.35441e-06	0.00120588	YBL105C, YPL203W, YEL041W, YBL088C, YHR123W, YNL307C, YNL169C, YHR074W, YLL031C, YLR133W, YMR208W, YKL212W, YML070W, YGR240C, YHR079C, YGR123C, YBR196C, YLR096W, YPL110C, YMR272C, YGR010W, YOR171C, YHR205W, YLR361C, YJR066W, YKL152C, YGR256W, YKL168C, YJR019C, YBR136W, YKL171W, YJR078W, YPL179W, YDL021W, YOR283W, YPL150W, YOL065C, YLR005W, YPL026C, YHR044C, YGR233C, YLR014C, YCL052C, YNR012W, YHL…
phosphorus metabolic process GO:0006793	706	96	56.8395	+	1.68897	1.22839e-06	0.00131241	YBL105C, YPL203W, YEL041W, YBL088C, YHR123W, YNL307C, YNL169C, YHR074W, YLL031C, YLR133W, YMR208W, YKL212W, YML070W, YGR240C, YHR079C, YGR123C, YBR196C, YLR096W, YPL110C, YMR272C, YGR010W, YOR171C, YHR205W, YLR361C, YJR066W, YKL152C, YGR256W, YKL168C, YJR019C, YBR136W, YKL171W, YJR078W, YPL179W, YDL021W, YOR283W, YPL150W, YOL065C, YLR005W, YPL026C, YHR044C, YGR233C, YLR014C, YCL052C, YML123C, YNR…
organophosphate metabolic process GO:0019637	370	58	29.7884	+	1.94707	5.68813e-06	0.00233738	YEL041W, YHR123W, YNL169C, YHR074W, YLL031C, YLR133W, YMR208W, YKL212W, YGR240C, YBR196C, YPL110C, YMR272C, YGR010W, YKL152C, YGR256W, YJR019C, YJR078W, YDL021W, YOL065C, YLR014C, YCL052C, YNR012W, YHL011C, YNL264C, YAR015W, YOR360C, YLR459W, YGL142C, YCR017C, YKR070W, YLR450W, YBR029C, YDR050C, YKR031C, YLR410W, YBR242W, YNR016C, YLR446W, YER043C, YLR240W, YOL061W, YJR009C, YCR044C, YEL029C, YKL…
glycerolipid metabolic process GO:0046486	120	23	9.6611	+	2.38068	0.000502802	0.0447661	YNL264C, YCR044C, YKL203C, YNL130C, YLR459W, YGR149W, YGL142C, YHR123W, YCR017C, YNL169C, YKR070W, YLL031C, YLR133W, YBR029C, YKL212W, YPL206C, YKR031C, YOL065C, YER043C, YPL110C, YCL052C, YLR240W, YOR149C
glycerolipid biosynthetic process GO:0045017	72	18	5.79666	+	3.10524	8.93138e-05	0.014458	YCR044C, YNL130C, YLR459W, YGR149W, YGL142C, YHR123W, YCR017C, YNL169C, YKR070W, YLL031C, YLR133W, YBR029C, YKL212W, YKR031C, YER043C, YCL052C, YLR240W, YOR149C
lipid biosynthetic process GO:0008610	179	36	14.4111	+	2.49807	3.58858e-06	0.00191702	YNL264C, YLR459W, YPL231W, YDL015C, YGL142C, YHR123W, YCR017C, YNL169C, YKR070W, YKL008C, YLL031C, YLR133W, YLR450W, YMR208W, YBR029C, YKL212W, YKR031C, YNR016C, YER043C, YNL280C, YGL012W, YLR240W, YER061C, YMR272C, YCR044C, YGR143W, YMR013C, YKL055C, YGL139W, YNL130C, YGR149W, YMR202W, YLR100W, YAL053W, YCL052C, YOR149C
phospholipid biosynthetic process GO:0008654	98	21	7.8899	+	2.66163	0.000250065	0.0303602	YNL264C, YCR044C, YMR013C, YNL130C, YLR459W, YGR149W, YGL142C, YHR123W, YCR017C, YNL169C, YKR070W, YLL031C, YLR133W, YMR208W, YBR029C, YKL212W, YKR031C, YER043C, YCL052C, YLR240W, YOR149C
organophosphate biosynthetic process GO:0090407	246	40	19.8053	+	2.01967	7.71971e-05	0.0142202	YNL264C, YAR015W, YEL041W, YLR459W, YGL142C, YHR123W, YCR017C, YNL169C, YHR074W, YKR070W, YLL031C, YLR133W, YMR208W, YBR029C, YDR050C, YKL212W, YKR031C, YLR410W, YNR016C, YER043C, YLR240W, YOL061W, YGR010W, YCR044C, YEL029C, YMR013C, YNL130C, YLR153C, YGR149W, YJR105W, YKL181W, YJR078W, YOL055C, YDR400W, YLR014C, YCL052C, YNR012W, YHL011C, YOR149C, YMR271C
fatty acid metabolic process GO:0006631	58	15	4.66953	+	3.21231	0.000250233	0.0297054	YKL055C, YJR019C, YPL231W, YDL015C, YKR009C, YPR128C, YNL202W, YNR016C, YOL147C, YEL020C, YIL009W, YOR100C, YER061C, YMR272C, YNL009W
cellular response to starvation GO:0009267	62	16	4.99157	+	3.20541	0.000160023	0.0224959	YOR062C, YHL023C, YKL048C, YFL021W, YMR037C, YEL062W, YJR138W, YML121W, YKR019C, YMR058W, YKL062W, YFL033C, YER040W, YHR186C, YIR033W, YDR506C
cell communication GO:0007154	388	61	31.2376	+	1.95278	2.45172e-06	0.00163714	YBL105C, YPL203W, YBL088C, YNL307C, YCR027C, YER040W, YAL058W, YHR079C, YGL035C, YLR096W, YLR371W, YOR062C, YOR171C, YHR205W, YHL023C, YJR066W, YEL062W, YKL168C, YER136W, YKL171W, YMR058W, YKL062W, YCR081W, YFL044C, YPL150W, YDL073W, YPL248C, YPL115C, YPL026C, YDL138W, YIR033W, YHR206W, YKL048C, YCR073C, YOR360C, YJR138W, YKR019C, YHR029C, YFL033C, YAL056W, YLR422W, YKR031C, YHR186C, YDR006C, YLR…
response to starvation GO:0042594	66	16	5.31361	+	3.01114	0.000294039	0.0320563	YOR062C, YHL023C, YKL048C, YFL021W, YMR037C, YEL062W, YJR138W, YML121W, YKR019C, YMR058W, YKL062W, YFL033C, YER040W, YHR186C, YIR033W, YDR506C
anion transmembrane transport GO:0098656	106	23	8.53397	+	2.69511	0.000107572	0.0169015	YDR352W, YGR260W, YCR098C, YGL139W, YHR002W, YBR235W, YIL114C, YDR119W, YMR058W, YML116W, YIL088C, YKL120W, YCR037C, YPL265W, YCL038C, YAL053W, YPR058W, YEL063C, YOL092W, YOR390W, YIL006W, YML123C, YGR191W
ion transmembrane transport GO:0034220	268	45	21.5765	+	2.08561	1.30962e-05	0.004664	YIL121W, YDR352W, YHR002W, YIL114C, YGL077C, YHR175W, YML116W, YGR217W, YKL120W, YCR037C, YPL265W, YPR058W, YHL040C, YGR121C, YLL015W, YOR100C, YLR447C, YOR079C, YOL130W, YGR260W, YPR156C, YCR098C, YGL139W, YBR235W, YDR119W, YMR058W, YIL088C, YKR093W, YNR055C, YGL008C, YCL038C, YAL053W, YBR295W, YPR124W, YEL063C, YHR096C, YDL138W, YOL092W, YOR390W, YGR138C, YDR270W, YIL006W, YML123C, YGR191W, YDR…
ion transport GO:0006811	379	63	30.513	+	2.0647	2.76013e-07	0.000491488	YIL121W, YHR002W, YIL114C, YHR175W, YML116W, YCR027C, YLL051C, YOR381W, YOR306C, YHL040C, YDL206W, YLL015W, YOR100C, YOR079C, YOL130W, YGR260W, YPR156C, YCR098C, YEL062W, YGL139W, YAL026C, YDR119W, YMR058W, YIL088C, YPR128C, YER113C, YAL053W, YPR124W, YEL063C, YHR096C, YDL138W, YOL092W, YML123C, YIL048W, YGR257C, YGR191W, YNL264C, YDR352W, YGL077C, YGR217W, YKL120W, YCR037C, YPL265W, YPR058W, YGR…
anion transport GO:0006820	191	36	15.3773	+	2.34112	1.3246e-05	0.00442252	YNL264C, YDR352W, YHR002W, YIL114C, YGL077C, YML116W, YKL120W, YCR037C, YPL265W, YCR027C, YOR306C, YPR058W, YLL015W, YGR260W, YCR098C, YEL062W, YGL139W, YAL026C, YBR235W, YML121W, YDR119W, YMR058W, YIL088C, YPR128C, YCL038C, YAL053W, YEL063C, YLL006W, YOL092W, YOR390W, YIL006W, YML123C, YMR162C, YIL048W, YGR257C, YGR191W
carboxylic acid catabolic process GO:0046395	88	19	7.08481	+	2.68179	0.000297796	0.0318165	YGR256W, YLR044C, YJR019C, YHR037W, YJR148W, YKR009C, YJR078W, YBR006W, YPR128C, YNL202W, YLR142W, YDR539W, YKL106W, YER043C, YER010C, YEL020C, YEL046C, YNL009W, YGL196W
organic acid catabolic process GO:0016054	89	19	7.16532	+	2.65166	0.000554159	0.0485298	YGR256W, YLR044C, YJR019C, YHR037W, YJR148W, YKR009C, YJR078W, YBR006W, YPR128C, YNL202W, YLR142W, YDR539W, YKL106W, YER043C, YER010C, YEL020C, YEL046C, YNL009W, YGL196W
small molecule catabolic process GO:0044282	144	28	11.5933	+	2.41518	8.14939e-05	0.0140432	YJR148W, YKR009C, YBR006W, YNL202W, YDR050C, YML070W, YGR240C, YER043C, YEL020C, YEL046C, YOR391C, YGR256W, YLR044C, YJR019C, YHR037W, YJR078W, YPR128C, YBR018C, YLR142W, YDR539W, YOL065C, YKL106W, YOL055C, YER010C, YDR400W, YGL156W, YNL009W, YGL196W
cellular metal ion homeostasis GO:0006875	109	22	8.7755	+	2.50698	0.000270113	0.0313683	YOL152W, YOL130W, YCR044C, YHR175W, YJR106W, YCL017C, YMR058W, YIL090W, YLL051C, YOR381W, YER113C, YBR295W, YPR124W, YDR436W, YLR126C, YHL040C, YDR107C, YDR270W, YOR079C, YGR257C, YIR033W, YDR506C
metal ion homeostasis GO:0055065	120	24	9.6611	+	2.48419	0.000152025	0.0219491	YOL152W, YOL130W, YCR044C, YBR235W, YHR175W, YJR106W, YCL017C, YMR058W, YIL090W, YLL051C, YOR381W, YER113C, YAL053W, YBR295W, YPR124W, YDR436W, YLR126C, YHL040C, YDR107C, YDR270W, YOR079C, YGR257C, YIR033W, YDR506C
cation homeostasis GO:0055080	160	28	12.8815	+	2.17367	0.000343699	0.0340007	YHR175W, YJR106W, YCL017C, YIL090W, YLL051C, YOR381W, YGR240C, YLR126C, YHL040C, YDR107C, YLR447C, YOR079C, YOL152W, YOL130W, YCR044C, YKL168C, YBR235W, YMR058W, YGL008C, YER113C, YAL053W, YBR295W, YPR124W, YDR436W, YDR270W, YGR257C, YIR033W, YDR506C
ion homeostasis GO:0050801	175	30	14.0891	+	2.1293	0.000339935	0.0349218	YHR175W, YJR106W, YCL017C, YIL090W, YLL051C, YOR381W, YGR240C, YLR126C, YHL040C, YDR107C, YLR447C, YOR079C, YOL152W, YOL130W, YCR044C, YMR037C, YKL168C, YAL048C, YBR235W, YMR058W, YGL008C, YER113C, YAL053W, YBR295W, YPR124W, YDR436W, YDR270W, YGR257C, YIR033W, YDR506C
inorganic ion homeostasis GO:0098771	152	27	12.2374	+	2.20635	0.000400204	0.0375068	YHR175W, YJR106W, YCL017C, YIL090W, YLL051C, YOR381W, YGR240C, YLR126C, YHL040C, YDR107C, YLR447C, YOR079C, YOL152W, YOL130W, YCR044C, YBR235W, YMR058W, YGL008C, YER113C, YAL053W, YBR295W, YPR124W, YDR436W, YDR270W, YGR257C, YIR033W, YDR506C
intracellular signal transduction GO:0035556	191	36	15.3773	+	2.34112	1.3246e-05	0.00416237	YHR206W, YBL105C, YKL048C, YPL203W, YBL088C, YCR073C, YOR360C, YJR138W, YKR019C, YCR027C, YFL033C, YLR422W, YKR031C, YHR186C, YHR079C, YDR006C, YLR096W, YLR240W, YLR371W, YOR171C, YHR205W, YHL023C, YJR066W, YKL203C, YKL168C, YDR379W, YAL048C, YIL147C, YER136W, YKL171W, YNR031C, YPL150W, YBR097W, YPL026C, YJL012C, YER155C
signal transduction GO:0007165	279	45	22.4621	+	2.00338	4.56417e-05	0.0110826	YHR206W, YBL105C, YKL048C, YPL203W, YBL088C, YCR073C, YOR360C, YJR138W, YNL307C, YKR019C, YHR029C, YCR027C, YFL033C, YAL056W, YAL058W, YLR422W, YKR031C, YHR186C, YHR079C, YDR006C, YLR096W, YLR240W, YLR371W, YOR171C, YHR205W, YHL023C, YJR066W, YKL203C, YKL168C, YDR379W, YAL048C, YIL147C, YER136W, YKL171W, YNR031C, YFL044C, YPL150W, YDL073W, YBR097W, YPL115C, YPL026C, YDL138W, YJL012C, YER155C, YDR…
signaling GO:0023052	279	45	22.4621	+	2.00338	4.56417e-05	0.0106008	YHR206W, YBL105C, YKL048C, YPL203W, YBL088C, YCR073C, YOR360C, YJR138W, YNL307C, YKR019C, YHR029C, YCR027C, YFL033C, YAL056W, YAL058W, YLR422W, YKR031C, YHR186C, YHR079C, YDR006C, YLR096W, YLR240W, YLR371W, YOR171C, YHR205W, YHL023C, YJR066W, YKL203C, YKL168C, YDR379W, YAL048C, YIL147C, YER136W, YKL171W, YNR031C, YFL044C, YPL150W, YDL073W, YBR097W, YPL115C, YPL026C, YDL138W, YJL012C, YER155C, YDR…
organic anion transport GO:0015711	156	28	12.5594	+	2.2294	0.000270834	0.0307829	YNL264C, YDR352W, YHR002W, YGL077C, YKL120W, YPL265W, YCR027C, YOR306C, YPR058W, YLL015W, YGR260W, YCR098C, YEL062W, YGL139W, YAL026C, YDR119W, YIL088C, YPR128C, YCL038C, YAL053W, YEL063C, YLL006W, YOL092W, YIL006W, YMR162C, YIL048W, YGR257C, YGR191W
organic substance transport GO:0071702	928	106	74.7125	+	1.41877	0.000366751	0.0349854	YCR100C, YJR132W, YCR067C, YOR164C, YOR071C, YIL114C, YHR155W, YDL231C, YMR231W, YCR027C, YER060W, YNL242W, YOR100C, YJR074W, YPR176C, YPL220W, YER136W, YDR119W, YAL022C, YNR053C, YER101C, YNL087W, YOL065C, YGR090W, YFR021W, YOL092W, YAR042W, YBR080C, YNL264C, YHR012W, YNL139C, YJR138W, YGL077C, YNL329C, YPL265W, YNR016C, YDR264C, YPR058W, YDL248W, YLR240W, YPL226W, YJR126C, YHR001W, YML121W, YKR…
phosphorylation GO:0016310	311	48	25.0384	+	1.91706	4.81421e-05	0.0107156	YBL105C, YKL048C, YPL203W, YEL041W, YBL088C, YCR073C, YNL307C, YLR133W, YNL256W, YMR208W, YFL033C, YDR050C, YML070W, YGR240C, YLR410W, YHR079C, YLR446W, YBR196C, YLR096W, YLR240W, YOL061W, YJR009C, YOR171C, YAL040C, YHR205W, YEL029C, YJR066W, YKL152C, YKL203C, YKL168C, YMR013C, YGR254W, YJR105W, YBR136W, YIL147C, YKL171W, YKL181W, YNR031C, YDL021W, YPL150W, YLR005W, YBR097W, YOL055C, YPL026C, YJL…
nitrogen compound transport GO:0071705	834	97	67.1447	+	1.44464	0.000341173	0.0343877	YCR100C, YJR132W, YCR067C, YLR396C, YOR164C, YLR384C, YOR071C, YHR002W, YIL114C, YER157W, YDR091C, YML116W, YDL231C, YMR231W, YCR027C, YER060W, YAL002W, YOR306C, YNL242W, YLR246W, YBL079W, YGL212W, YLL015W, YOR100C, YJR074W, YJR042W, YKR027W, YHL023C, YGR260W, YPR156C, YEL062W, YGL139W, YPR176C, YAL026C, YPL220W, YER136W, YDR119W, YAL022C, YNR053C, YIL088C, YPR128C, YEL006W, YER105C, YER101C, YOL…
RNA processing GO:0006396	573	23	46.1318	-	0.498572	0.000214508	0.0279489	YOL141W, YMR259C, YPL126W, YLR384C, YAR008W, YBR212W, YPL220W, YNL139C, YBL004W, YCL017C, YDR091C, YHR086W, YPL081W, YHR079C, YDR243C, YDR364C, YNL112W, YGR090W, YGL211W, YJR041C, YOL072W, YFL009W
RNA metabolic process GO:0016070	946	46	76.1617	-	0.603978	0.000134644	0.0199797	YOL141W, YHR206W, YAL021C, YPL126W, YLR384C, YBR212W, YNL139C, YCL017C, YKL045W, YDR091C, YHR086W, YMR080C, YHR079C, YOR341W, YPR042C, YOR116C, YBL014C, YFL009W, YER184C, YMR259C, YJR066W, YAR008W, YBR170C, YOR337W, YPL220W, YDR206W, YBL004W, YHR178W, YML121W, YER049W, YPL081W, YPL123C, YOR168W, YMR019W, YLR005W, YPL248C, YDR243C, YDR364C, YNL112W, YGR090W, YLR014C, YGL211W, YJR041C, YOL072W, YIR…
nucleic acid metabolic process GO:0090304	1279	61	102.971	-	0.592398	2.72361e-06	0.00161662	YOL141W, YPL126W, YLR384C, YBL088C, YBR212W, YNL307C, YCL017C, YKL045W, YDR091C, YHR086W, YBL019W, YHR039C, YDR419W, YHR079C, YOR341W, YOR116C, YJR066W, YBL055C, YOR337W, YPL220W, YBR136W, YPL081W, YPL123C, YLR320W, YMR019W, YLR005W, YPL248C, YNL112W, YGR090W, YLR014C, YGL211W, YOL072W, YJL127C, YHR206W, YAL021C, YLR233C, YNL139C, YNL085W, YOR328W, YMR080C, YPR042C, YDR291W, YBL014C, YFL009W, YIL…
cellular nitrogen compound metabolic process GO:0034641	1888	110	152.001	-	0.723678	5.19666e-05	0.0111042	YEL041W, YBL088C, YNL307C, YKL045W, YHR074W, YER141W, YHR086W, YBL019W, YDR419W, YGR240C, YOR341W, YHR063C, YGR010W, YKR059W, YJR019C, YOR337W, YPL220W, YBR136W, YPL081W, YPL123C, YGR090W, YLR014C, YNR012W, YJL127C, YAR015W, YNL139C, YLR249W, YNL085W, YDR050C, YBR242W, YNR016C, YPR058W, YER043C, YDR291W, YFL009W, YMR259C, YPL226W, YEL029C, YLR351C, YMR247C, YEL032W, YDR206W, YBL004W, YML121W, YER…
gene expression GO:0010467	1203	57	96.8525	-	0.588524	5.10738e-06	0.00227364	YOL141W, YGR271W, YPL126W, YLR384C, YBR212W, YHR175W, YCL017C, YNL169C, YDR091C, YHR086W, YOR030W, YHR079C, YOR341W, YOR116C, YJR042W, YKR059W, YJR066W, YOR337W, YPL220W, YPL081W, YHR028C, YGR071C, YLR299W, YMR019W, YLR005W, YPL248C, YNL112W, YGR090W, YFR021W, YLR014C, YGL211W, YCL052C, YOL072W, YHR206W, YAL021C, YLR087C, YNL139C, YPR122W, YLR249W, YBL014C, YFL009W, YIL128W, YER184C, YMR259C, YPL…
cellular protein-containing complex assembly GO:0034622	493	17	39.691	-	0.428308	7.02339e-05	0.0133996	YKL048C, YML019W, YEL032W, YIL007C, YHR086W, YIL090W, YOR349W, YER105C, YGL008C, YPL155C, YDR243C, YDR364C, YNL112W, YBL079W, YLL006W, YBL014C, YIR023W
protein-containing complex assembly GO:0065003	507	18	40.8182	-	0.44098	8.68834e-05	0.0145041	YKL048C, YML019W, YEL032W, YIL007C, YHR086W, YIL090W, YOR349W, YER105C, YGL008C, YPL155C, YGR240C, YDR243C, YDR364C, YNL112W, YBL079W, YLL006W, YBL014C, YIR023W
cellular component assembly GO:0022607	762	32	61.348	-	0.521614	3.60719e-05	0.0101419	YBR080C, YCL048W, YKL048C, YML019W, YNL163C, YNL139C, YIL007C, YCL017C, YGR225W, YHR086W, YIL090W, YGR240C, YKR031C, YNL242W, YBL079W, YBL014C, YLR240W, YGL240W, YIL128W, YOL132W, YEL032W, YLL038C, YOR349W, YER105C, YGL008C, YPL155C, YDR243C, YDR364C, YNL112W, YFR021W, YLL006W, YIR023W
cellular component biogenesis GO:0044085	1113	56	89.6067	-	0.624953	7.90035e-05	0.0140679	YBL105C, YCL048W, YML019W, YPL126W, YCL017C, YDR091C, YHR086W, YGR240C, YNL242W, YDL049C, YOR341W, YBL079W, YGL240W, YJR042W, YKR027W, YJR066W, YGL139W, YLR397C, YPL220W, YNR053C, YOR349W, YPL081W, YER105C, YJL139C, YPL155C, YER036C, YAL053W, YNL112W, YGR090W, YFR021W, YBR080C, YKL048C, YNL163C, YNL139C, YIL007C, YGR225W, YIL090W, YKR031C, YBL014C, YLR240W, YFL009W, YIL128W, YOL132W, YPL226W, YKL…
protein-containing complex subunit organization GO:0043933	713	28	57.403	-	0.487779	2.00339e-05	0.00594562	YBR080C, YMR127C, YKL048C, YML019W, YIL007C, YLR249W, YDR091C, YHR086W, YIL090W, YGR240C, YBL079W, YBL014C, YJL039C, YPL226W, YEL032W, YPL220W, YER049W, YOR349W, YPL081W, YER105C, YGL008C, YPL155C, YDR243C, YDR364C, YNL112W, YLL006W, YIR023W
mitochondrial translation GO:0032543	118	0	9.50008	-	0	0.000239045	0.0296972
mitochondrial gene expression GO:0140053	148	1	11.9154	-	0.0839253	0.000203844	0.0272234	YCL017C

## Sheet: DN2_CC
GO cellular component complete	Saccharomyces cerevisiae - REFLIST (6049)	DN2	DN2 (expected)	DN2 (over/under)	DN2 (fold Enrichment)	DN2 (raw P-value)	DN2 (FDR)	ids
integral component of endoplasmic reticulum membrane GO:0030176	80	17	6.44073	+	2.63945	0.000715926	0.023452	YCR067C, YGR143W, YMR013C, YLR459W, YBL082C, YIL090W, YCL045C, YKL212W, YER140W, YAL058W, YHR079C, YOR154W, YLR246W, YLL006W, YNL280C, YGL012W, YIR033W
integral component of membrane GO:0016021	1246	155	100.314	+	1.54514	2.91712e-08	2.86673e-06	YML019W, YCR100C, YCR067C, YOR071C, YHL043W, YIL114C, YHR155W, YNL169C, YER141W, YEL049W, YML116W, YGL140C, YDL231C, YLL051C, YER060W, YKL212W, YOR381W, YOR002W, YAL058W, YGL257C, YOR030W, YLR173W, YOR100C, YOR079C, YMR272C, YGR143W, YDR119W, YAL022C, YJL139C, YER140W, YNL237W, YDR406W, YNL087W, YER113C, YPR124W, YOL092W, YCL052C, YDR338C, YIR033W, YOR093C, YLR087C, YGL077C, YOL107W, YGR217W, YCR…
intrinsic component of membrane GO:0031224	1314	163	105.789	+	1.5408	1.05424e-08	1.26626e-06	YCL048W, YML019W, YCR100C, YCR067C, YOR071C, YHL043W, YIL114C, YHR155W, YNL169C, YER141W, YEL049W, YML116W, YGL140C, YDL231C, YLL051C, YER060W, YKL212W, YOR381W, YOR002W, YAL058W, YGL257C, YOR030W, YLR173W, YOR100C, YOR079C, YMR272C, YBR067C, YGR143W, YDR119W, YAL022C, YJL139C, YER140W, YNL237W, YDR406W, YNL087W, YER113C, YPR124W, YOL092W, YCL052C, YDR338C, YIR033W, YOR093C, YLR087C, YOR009W, YGL…
membrane GO:0016020	2074	229	166.976	+	1.37145	2.90945e-08	3.14512e-06	YCR100C, YHR155W, YGL140C, YDL231C, YCR027C, YLL051C, YER060W, YOR381W, YOR030W, YJR036C, YOR079C, YMR272C, YBR067C, YDR119W, YJL139C, YNL237W, YNL087W, YER113C, YPR124W, YFR021W, YOL092W, YCL052C, YDR338C, YHR012W, YOR009W, YGL077C, YCR037C, YCR048W, YKR031C, YNR016C, YDR264C, YOL147C, YNL280C, YLR240W, YHR037W, YHR001W, YGR149W, YML121W, YGL008C, YOR129C, YNL320W, YBR295W, YGL225W, YOR390W, YGR…
organelle membrane GO:0031090	1257	138	101.2	+	1.36364	0.000143318	0.0053423	YML019W, YCR067C, YIL114C, YHR155W, YNL169C, YER141W, YMR231W, YLL051C, YKL212W, YOR002W, YAL058W, YGL257C, YGR240C, YLR173W, YOR100C, YOR079C, YMR272C, YGR143W, YDR119W, YAL022C, YJL139C, YER140W, YOL065C, YER113C, YFR021W, YOL092W, YAR042W, YCL052C, YIR033W, YJR138W, YOL107W, YNL329C, YPL265W, YCR048W, YHR186C, YNR016C, YDR264C, YPR058W, YOL147C, YNL280C, YGL012W, YLR240W, YNL130C, YDR137W, YHR…
intrinsic component of endoplasmic reticulum membrane GO:0031227	81	18	6.52124	+	2.76021	0.000315946	0.0110173	YCR044C, YCR067C, YGR143W, YMR013C, YLR459W, YBL082C, YIL090W, YCL045C, YKL212W, YER140W, YAL058W, YHR079C, YOR154W, YLR246W, YLL006W, YNL280C, YGL012W, YIR033W
endomembrane system GO:0012505	1100	126	88.5601	+	1.42276	6.39319e-05	0.00255965	YML019W, YCR100C, YJR132W, YCR067C, YCR043C, YDR476C, YHL043W, YKL045W, YHR155W, YGL140C, YMR231W, YKL212W, YOR002W, YAL058W, YGL257C, YER114C, YFR020W, YOR079C, YMR272C, YGR143W, YJL139C, YER140W, YNL087W, YOL065C, YER113C, YFR021W, YOL092W, YAR042W, YCL052C, YIR033W, YBR080C, YNL264C, YHR012W, YGL077C, YOL107W, YCR048W, YKR031C, YNR016C, YDR264C, YDL248W, YOL147C, YNL280C, YGL012W, YLR240W, YJR…
fungal-type vacuole membrane GO:0000329	226	45	18.1951	+	2.4732	2.01439e-07	1.67504e-05	YDR352W, YCR011C, YCR023C, YLR396C, YJR138W, YHR175W, YMR231W, YPL265W, YLL051C, YOR306C, YGL257C, YHR186C, YBR074W, YDL206W, YGL212W, YLL015W, YDR107C, YLR173W, YLR240W, YLR447C, YHR205W, YHL023C, YCR044C, YJR066W, YPR156C, YKL203C, YEL062W, YBR235W, YML121W, YNR061C, YDR119W, YAL022C, YIL088C, YHR028C, YCL038C, YOL075C, YOL065C, YBR097W, YFR021W, YGL156W, YJL012C, YOL092W, YGR138C, YOL138C, YDR…
fungal-type vacuole GO:0000324	461	77	37.1147	+	2.07465	8.8267e-09	1.59028e-06	YCR011C, YCR023C, YLR396C, YHR175W, YMR231W, YLL051C, YOR381W, YOR306C, YML104C, YGL257C, YDL049C, YBR074W, YHL040C, YDL206W, YGL212W, YLL015W, YLR173W, YHR205W, YHL023C, YOL154W, YGR260W, YLR361C, YJR066W, YPR156C, YCR098C, YEL062W, YNR061C, YDR119W, YMR058W, YAL022C, YIL088C, YHR028C, YPL123C, YLR299W, YLR300W, YOL065C, YDR438W, YLR413W, YFR021W, YOL092W, YOL138C, YML123C, YOR190W, YDR352W, YBL…
lytic vacuole GO:0000323	462	77	37.1952	+	2.07016	9.29298e-09	1.25571e-06	YCR011C, YCR023C, YLR396C, YHR175W, YMR231W, YLL051C, YOR381W, YOR306C, YML104C, YGL257C, YDL049C, YBR074W, YHL040C, YDL206W, YGL212W, YLL015W, YLR173W, YHR205W, YHL023C, YOL154W, YGR260W, YLR361C, YJR066W, YPR156C, YCR098C, YEL062W, YNR061C, YDR119W, YMR058W, YAL022C, YIL088C, YHR028C, YPL123C, YLR299W, YLR300W, YOL065C, YDR438W, YLR413W, YFR021W, YOL092W, YOL138C, YML123C, YOR190W, YDR352W, YBL…
vacuole GO:0005773	516	81	41.5427	+	1.9498	4.44451e-08	4.00377e-06	YCR011C, YCR023C, YLR396C, YHR175W, YML116W, YMR231W, YLL051C, YOR381W, YOR306C, YML104C, YGL257C, YDL049C, YBR074W, YHL040C, YDL206W, YGL212W, YLL015W, YLR173W, YOR062C, YHR205W, YHL023C, YOL154W, YGR260W, YLR361C, YJR066W, YPR156C, YCR098C, YEL062W, YNR061C, YDR119W, YMR058W, YAL022C, YIL088C, YHR028C, YGR071C, YPL123C, YLR299W, YLR300W, YOL065C, YDR438W, YLR413W, YFR021W, YOL092W, YOL138C, YML…
cytoplasm GO:0005737	4413	392	355.287	+	1.10333	0.000224057	0.00807353	YCR100C, YJR132W, YKR009C, YCR027C, YLL051C, YNL202W, YBR030W, YFR020W, YJR024C, YER061C, YMR272C, YBR067C, YOR337W, YEL066W, YDR119W, YAL061W, YJL139C, YPL150W, YFR021W, YOL092W, YNR012W, YBR085C-A, YGR003W, YLR403W, YOR009W, YGL009C, YCR048W, YNR016C, YEL020C, YAL040C, YEL032W, YGR149W, YDR206W, YML121W, YGL008C, YOR129C, YNL320W, YDR436W, YGL225W, YDR400W, YPR073C, YGR138C, YOR347C, YCR011C, Y…
storage vacuole GO:0000322	461	77	37.1147	+	2.07465	8.8267e-09	1.36309e-06	YCR011C, YCR023C, YLR396C, YHR175W, YMR231W, YLL051C, YOR381W, YOR306C, YML104C, YGL257C, YDL049C, YBR074W, YHL040C, YDL206W, YGL212W, YLL015W, YLR173W, YHR205W, YHL023C, YOL154W, YGR260W, YLR361C, YJR066W, YPR156C, YCR098C, YEL062W, YNR061C, YDR119W, YMR058W, YAL022C, YIL088C, YHR028C, YPL123C, YLR299W, YLR300W, YOL065C, YDR438W, YLR413W, YFR021W, YOL092W, YOL138C, YML123C, YOR190W, YDR352W, YBL…
lytic vacuole membrane GO:0098852	226	45	18.1951	+	2.4732	2.01439e-07	1.55539e-05	YDR352W, YCR011C, YCR023C, YLR396C, YJR138W, YHR175W, YMR231W, YPL265W, YLL051C, YOR306C, YGL257C, YHR186C, YBR074W, YDL206W, YGL212W, YLL015W, YDR107C, YLR173W, YLR240W, YLR447C, YHR205W, YHL023C, YCR044C, YJR066W, YPR156C, YKL203C, YEL062W, YBR235W, YML121W, YNR061C, YDR119W, YAL022C, YIL088C, YHR028C, YCL038C, YOL075C, YOL065C, YBR097W, YFR021W, YGL156W, YJL012C, YOL092W, YGR138C, YOL138C, YDR…
vacuolar membrane GO:0005774	283	48	22.7841	+	2.10673	7.33318e-06	0.000417219	YDR352W, YCR011C, YCR023C, YLR396C, YJR138W, YHR175W, YMR231W, YPL265W, YLL051C, YOR306C, YGL257C, YHR186C, YBR074W, YHL040C, YDL206W, YGL212W, YLL015W, YDR107C, YLR173W, YLR240W, YLR447C, YHR205W, YHL023C, YCR044C, YJR066W, YPR156C, YKL203C, YEL062W, YBR235W, YML121W, YOL019W, YNR061C, YDR119W, YAL022C, YIL088C, YHR028C, YLR299W, YCL038C, YOL075C, YOL065C, YBR097W, YFR021W, YGL156W, YJL012C, YOL…
whole membrane GO:0098805	565	76	45.4877	+	1.67078	2.45188e-05	0.00120477	YCR011C, YCR023C, YLR396C, YIL114C, YHR175W, YMR231W, YLL051C, YKL212W, YOR306C, YGL257C, YGR240C, YNL242W, YBR074W, YHL040C, YDL206W, YGL212W, YLL015W, YLR173W, YOR171C, YHR205W, YHL023C, YJR066W, YKL152C, YPR156C, YEL062W, YNR061C, YDR119W, YAL022C, YIL088C, YPR128C, YHR028C, YLR299W, YOL065C, YLR413W, YEL063C, YFR021W, YOL092W, YAR042W, YOL138C, YIL048W, YDR352W, YKL197C, YJR138W, YNL329C, YPL…
bounding membrane of organelle GO:0098588	629	82	50.6403	+	1.61926	3.89857e-05	0.00175598	YCR011C, YCR067C, YCR023C, YLR396C, YIL114C, YER157W, YHR175W, YHR123W, YMR231W, YLL051C, YKL212W, YOR306C, YGL257C, YGR240C, YBR074W, YHL040C, YDL206W, YGL212W, YLL015W, YLR173W, YOR079C, YOR171C, YHR205W, YHL023C, YJR066W, YKL152C, YPR156C, YEL062W, YNR061C, YDR119W, YAL022C, YIL088C, YPR128C, YJL139C, YHR028C, YLR299W, YOL065C, YER113C, YEL063C, YFR021W, YOL092W, YAR042W, YOL138C, YIL048W, YDR…
plasma membrane GO:0005886	541	73	43.5555	+	1.67602	3.44232e-05	0.00161789	YBL105C, YIL121W, YCL048W, YOR071C, YHR155W, YML116W, YCR027C, YLL051C, YER060W, YOR381W, YOR306C, YOR030W, YHL040C, YBR196C, YLR096W, YOR079C, YOR171C, YOL130W, YKR059W, YJR066W, YPR156C, YCR098C, YGR256W, YGR143W, YML002W, YAL026C, YMR058W, YIL088C, YLR299W, YDR406W, YNL087W, YLR413W, YPR124W, YEL063C, YHR096C, YDL138W, YML123C, YIL048W, YGR191W, YMR063W, YBL042C, YCR017C, YGR217W, YCR037C, YOR…
cell periphery GO:0071944	823	107	66.2591	+	1.61487	1.46595e-06	9.90429e-05	YBL105C, YCL048W, YOR071C, YHR155W, YEL049W, YML116W, YDL231C, YCR027C, YLL051C, YER060W, YOR381W, YML104C, YGL257C, YOR030W, YDL049C, YOR079C, YBR067C, YKR059W, YGR143W, YOR337W, YER140W, YDR406W, YLR300W, YNL087W, YPR124W, YFR021W, YOR190W, YNL264C, YOR009W, YGL077C, YGR217W, YCR037C, YPL265W, YDR050C, YHR186C, YOL152W, YDR379W, YLL038C, YHR001W, YGR149W, YIL147C, YNR031C, YKR093W, YNR055C, YGL…
nuclear chromosome GO:0000228	369	8	29.7079	-	0.269289	6.37216e-06	0.000382684	YMR127C, YPL203W, YEL032W, YDL188C, YKL033W, YGL131C, YKL045W, YKL072W
chromosome GO:0005694	507	20	40.8182	-	0.489978	0.000494829	0.016716	YMR127C, YHR205W, YPL203W, YPL126W, YLR233C, YBL088C, YMR247C, YEL032W, YBR170C, YNL139C, YDL188C, YDR206W, YKL033W, YGL131C, YML121W, YKL045W, YKL072W, YDR419W, YOL072W, YJL127C
intracellular non-membrane-bounded organelle GO:0043232	1391	57	111.988	-	0.508982	9.80522e-10	2.64986e-07	YBL105C, YMR127C, YGR271W, YPL203W, YPL126W, YBL088C, YBR212W, YNL172W, YKL033W, YKL045W, YDR419W, YAR014C, YER114C, YOR341W, YHR205W, YKR059W, YPL220W, YGL131C, YNR053C, YBR238C, YPL081W, YPL155C, YPL150W, YGR090W, YOL072W, YJL127C, YKL048C, YAL021C, YLR233C, YNL139C, YDL188C, YLR249W, YNL085W, YGL009C, YLR410W, YHR186C, YBL014C, YFL009W, YJR009C, YOR391C, YMR247C, YDR379W, YEL032W, YLR153C, YBR…
non-membrane-bounded organelle GO:0043228	1391	57	111.988	-	0.508982	9.80522e-10	2.11989e-07	YBL105C, YMR127C, YGR271W, YPL203W, YPL126W, YBL088C, YBR212W, YNL172W, YKL033W, YKL045W, YDR419W, YAR014C, YER114C, YOR341W, YHR205W, YKR059W, YPL220W, YGL131C, YNR053C, YBR238C, YPL081W, YPL155C, YPL150W, YGR090W, YOL072W, YJL127C, YKL048C, YAL021C, YLR233C, YNL139C, YDL188C, YLR249W, YNL085W, YGL009C, YLR410W, YHR186C, YBL014C, YFL009W, YJR009C, YOR391C, YMR247C, YDR379W, YEL032W, YLR153C, YBR…
nuclear lumen GO:0031981	886	33	71.3311	-	0.462631	2.99554e-07	2.15878e-05	YMR127C, YJR132W, YPL203W, YAL021C, YPL126W, YPR068C, YLR384C, YLR233C, YNL139C, YDL188C, YKL033W, YNL085W, YKL045W, YKL008C, YLR450W, YOR341W, YLR126C, YOR116C, YBL014C, YFL009W, YEL032W, YLR153C, YBL004W, YGL131C, YNR053C, YKL072W, YCR081W, YPL081W, YLR005W, YDR364C, YGR090W, YDR005C, YJR041C
intracellular organelle lumen GO:0070013	1255	44	101.039	-	0.435475	2.38524e-11	2.57844e-08	YMR127C, YJR132W, YPL203W, YAL021C, YPL126W, YPR068C, YLR384C, YLR233C, YNL139C, YPR122W, YDL188C, YKL033W, YNL085W, YKL045W, YKL008C, YNL202W, YLR450W, YOR341W, YGL035C, YLR126C, YOR116C, YBL014C, YFL009W, YKL152C, YEL032W, YLR153C, YJR019C, YHR037W, YBL004W, YGL131C, YNR053C, YKL072W, YCR081W, YPL081W, YDL085W, YLR142W, YPL123C, YLR005W, YKL106W, YDR364C, YGR090W, YML054C, YDR005C, YJR041C
organelle lumen GO:0043233	1255	44	101.039	-	0.435475	2.38524e-11	8.5948e-09	YMR127C, YJR132W, YPL203W, YAL021C, YPL126W, YPR068C, YLR384C, YLR233C, YNL139C, YPR122W, YDL188C, YKL033W, YNL085W, YKL045W, YKL008C, YNL202W, YLR450W, YOR341W, YGL035C, YLR126C, YOR116C, YBL014C, YFL009W, YKL152C, YEL032W, YLR153C, YJR019C, YHR037W, YBL004W, YGL131C, YNR053C, YKL072W, YCR081W, YPL081W, YDL085W, YLR142W, YPL123C, YLR005W, YKL106W, YDR364C, YGR090W, YML054C, YDR005C, YJR041C
membrane-enclosed lumen GO:0031974	1255	44	101.039	-	0.435475	2.38524e-11	1.28922e-08	YMR127C, YJR132W, YPL203W, YAL021C, YPL126W, YPR068C, YLR384C, YLR233C, YNL139C, YPR122W, YDL188C, YKL033W, YNL085W, YKL045W, YKL008C, YNL202W, YLR450W, YOR341W, YGL035C, YLR126C, YOR116C, YBL014C, YFL009W, YKL152C, YEL032W, YLR153C, YJR019C, YHR037W, YBL004W, YGL131C, YNR053C, YKL072W, YCR081W, YPL081W, YDL085W, YLR142W, YPL123C, YLR005W, YKL106W, YDR364C, YGR090W, YML054C, YDR005C, YJR041C
mitochondrial matrix GO:0005759	243	4	19.5637	-	0.20446	5.83369e-05	0.00242547	YLR142W, YKL106W, YHR037W, YPR122W
mitochondrial protein complex GO:0098798	210	3	16.9069	-	0.177442	9.45377e-05	0.00364983	YBR170C, YAL048C, YLL006W
protein-containing complex GO:0032991	2076	116	167.137	-	0.694041	1.54321e-06	9.81301e-05	YML019W, YPL203W, YPR068C, YOR164C, YNL172W, YPL231W, YIL114C, YKL033W, YKL045W, YHR086W, YMR231W, YKL212W, YGR240C, YAR014C, YOR341W, YJR036C, YKR059W, YPR176C, YPL220W, YNR053C, YCR081W, YLR352W, YPL081W, YGR090W, YFR021W, YGL134W, YCL052C, YGR003W, YHR012W, YNL139C, YJR138W, YNL085W, YGL009C, YHR186C, YDR131C, YOL147C, YLR240W, YFL009W, YAL040C, YPL226W, YLR024C, YMR247C, YEL032W, YDR137W, YAL…
ribosomal subunit GO:0044391	234	3	18.8391	-	0.159243	2.20094e-05	0.00113296	YPL081W, YPL220W
ribonucleoprotein complex GO:1990904	552	20	44.4411	-	0.450034	5.61039e-05	0.00242593	YPL226W, YPL126W, YLR233C, YNL163C, YLR397C, YBR212W, YPL220W, YDR206W, YBL004W, YNL085W, YNR053C, YHR086W, YPL081W, YMR080C, YDR243C, YDR364C, YNL112W, YGR090W, YFL009W
ribosome GO:0005840	257	4	20.6909	-	0.193322	1.97416e-05	0.00106704	YPL081W, YPL220W, YLR249W
condensed chromosome GO:0000793	127	1	10.2247	-	0.0978027	0.000965657	0.0307022	YDL188C

## Sheet: DN2_MF
GO molecular function complete	Saccharomyces cerevisiae - REFLIST (6049)	DN2	DN2 (expected)	DN2 (over/under)	DN2 (fold Enrichment)	DN2 (raw P-value)	DN2 (FDR)	ids
nucleobase-containing compound transmembrane transporter activity GO:0015932	26	10	2.09324	+	4.77729	0.000208268	0.0484885	YOR071C, YAL053W, YGL139W, YBL042C, YHR002W, YGL225W, YAL022C, YIL006W, YPR128C, YEL006W
transmembrane transporter activity GO:0022857	372	61	29.9494	+	2.03677	9.18206e-07	0.000587881	YIL121W, YCR011C, YOR071C, YHR002W, YIL114C, YHR175W, YML116W, YER060W, YOR306C, YHL040C, YLL015W, YOR100C, YOR079C, YOL130W, YGR260W, YPR156C, YCR098C, YGL139W, YDR119W, YMR058W, YAL022C, YIL088C, YPR128C, YEL006W, YDR406W, YAL053W, YPR124W, YEL063C, YHR096C, YDL138W, YOL092W, YML123C, YDR338C, YGR191W, YDR352W, YBL042C, YGL077C, YGR217W, YKL120W, YCR037C, YOR328W, YPL265W, YPR058W, YGR121C, YLR…
transporter activity GO:0005215	425	72	34.2164	+	2.10425	2.00395e-08	5.13211e-05	YIL121W, YCR011C, YJR132W, YOR071C, YHR002W, YIL114C, YHR175W, YHR155W, YML116W, YER060W, YOR306C, YHL040C, YLL015W, YOR100C, YOR079C, YOL130W, YGR260W, YPR156C, YCR098C, YGL139W, YAL026C, YDR119W, YMR058W, YAL022C, YIL088C, YPR128C, YEL006W, YDR406W, YAL053W, YPR124W, YEL063C, YHR096C, YDL138W, YOL092W, YAR042W, YML123C, YDR338C, YIL048W, YGR191W, YNL264C, YDR352W, YBL042C, YGL077C, YGR217W, YKL…
anion transmembrane transporter activity GO:0008509	111	23	8.93652	+	2.57371	0.000149073	0.0381775	YDR352W, YGR260W, YCR098C, YGL139W, YHR002W, YBR235W, YIL114C, YDR119W, YML116W, YIL088C, YKL120W, YPR128C, YPL265W, YOR306C, YAL053W, YPR058W, YEL063C, YOL092W, YOR390W, YLL015W, YIL006W, YML123C, YGR191W
ion transmembrane transporter activity GO:0015075	270	45	21.7375	+	2.07016	2.12322e-05	0.00776797	YIL121W, YDR352W, YHR002W, YIL114C, YGL077C, YHR175W, YML116W, YGR217W, YKL120W, YPL265W, YOR306C, YPR058W, YGR121C, YLL015W, YOR100C, YLR447C, YOR079C, YOL130W, YGR260W, YPR156C, YCR098C, YGL139W, YBR235W, YDR119W, YMR058W, YIL088C, YKR093W, YNR055C, YPR128C, YGL008C, YBR021W, YAL053W, YBR295W, YPR124W, YEL063C, YHR096C, YDL138W, YOL092W, YOR390W, YGR138C, YDR270W, YIL006W, YML123C, YGR191W, YDR…
kinase activity GO:0016301	242	41	19.4832	+	2.10437	3.70665e-05	0.0118659	YBL105C, YKL048C, YPL203W, YEL041W, YBL088C, YCR073C, YNL307C, YLR133W, YNL256W, YMR208W, YFL033C, YML070W, YGR240C, YLR410W, YHR079C, YLR446W, YLR096W, YLR240W, YOL061W, YOR171C, YAL040C, YHR205W, YEL029C, YJR066W, YKL203C, YKL168C, YMR013C, YJR105W, YBR136W, YIL147C, YKL171W, YKL181W, YNR031C, YPL150W, YBR097W, YOL055C, YPL026C, YJL012C, YNR012W, YHL011C, YOR347C
catalytic activity GO:0003824	2393	249	192.658	+	1.29244	7.17439e-07	0.000612454	YPL203W, YEL041W, YNL172W, YKR009C, YKL045W, YCR027C, YLR133W, YLL051C, YNL202W, YOR381W, YBR030W, YJR024C, YJR036C, YER061C, YMR272C, YBR067C, YKL168C, YEL066W, YAL061W, YLR352W, YJL139C, YOR283W, YER101C, YPL150W, YCL052C, YNR012W, YJL127C, YAR015W, YGR003W, YLR144C, YKL218C, YNL085W, YGL009C, YCR048W, YKR031C, YNR016C, YDR264C, YDR131C, YEL020C, YNL280C, YLR240W, YAL040C, YOR391C, YPL226W, YLR…
metal ion binding GO:0046872	832	106	66.9836	+	1.58248	4.30506e-06	0.00220505	YBL105C, YPL231W, YKL045W, YBL019W, YMR231W, YLL051C, YOR381W, YDR419W, YAL058W, YGR240C, YOR341W, YJR024C, YML099C, YMR272C, YNL023C, YPR176C, YOR337W, YAL061W, YNL168C, YKL062W, YFL044C, YDR539W, YLR014C, YKL218C, YLR403W, YGR217W, YGL009C, YNR016C, YEL020C, YOL152W, YEL029C, YJR126C, YLR024C, YMR247C, YDR379W, YNL130C, YAL048C, YIL147C, YER049W, YKL181W, YGL008C, YBR295W, YDR436W, YML076C, YGL…
cation binding GO:0043169	843	107	67.8692	+	1.57656	4.80126e-06	0.00204934	YBL105C, YPL231W, YKL045W, YBL019W, YMR231W, YLL051C, YOR381W, YDR419W, YAL058W, YGR240C, YOR341W, YJR024C, YML099C, YMR272C, YNL023C, YPR176C, YOR337W, YAL061W, YNL168C, YKL062W, YFL044C, YDR539W, YLR014C, YKL218C, YLR403W, YGR217W, YGL009C, YNR016C, YEL020C, YOL152W, YEL029C, YJR126C, YLR024C, YMR247C, YDR379W, YNL130C, YAL048C, YIL147C, YER049W, YKL181W, YGL008C, YBR295W, YDR436W, YML076C, YGL…
ion binding GO:0043167	1605	182	129.217	+	1.40848	6.04505e-07	0.000774069	YBL105C, YPL203W, YEL041W, YBL088C, YPL231W, YNL307C, YKL045W, YHR074W, YBL019W, YMR231W, YCR027C, YLR133W, YLL051C, YOR381W, YDR419W, YML104C, YAL058W, YGR240C, YNL242W, YER114C, YOR341W, YJR024C, YML099C, YMR272C, YGR010W, YNL023C, YKR059W, YKL168C, YPR176C, YOR337W, YBR136W, YKL171W, YAL061W, YNR053C, YNL168C, YKL062W, YFL044C, YDR539W, YDR406W, YPL150W, YPL026C, YFR021W, YLR014C, YAR042W, YNR…
structural constituent of ribosome GO:0003735	223	3	17.9535	-	0.167098	4.60119e-05	0.0130929	YPL081W, YPL220W
