# Supplementary material for: Transcriptome Profile of Yeast Strain Used for Biological Wine Aging Revealed Dynamic Changes of Gene Expression in Course of Flor Development
Source: Front Microbiol. 2020 Apr 3;11:538. doi: 10.3389/fmicb.2020.00538 (PMC7145950; doi:10.3389/fmicb.2020.00538)
Supplement: Supplementary file 1 [file Data_Sheet_1.ZIP › Table_S6.xls]

## Sheet: Discription
	Table S6. Genes downregulated more than 4 fold at the mature biofilm stage as compared to the early biofilm stage
	List "Dn4_SGD" provides data about this set of DEGs, with systematic and standard gene names, descriptions and log2fold value of the degree of thier upregulation
	List "BP" provides results of GO enrichment analysis for Biological process set obtained with Panther web resource and processed with "ReViGo" to remove redundant terms in "Biological Process" category.
	List "CC" provides results of GO enrichment analysis for Cellular component set obtained with Panther web resource and processed with "ReViGo" to remove redundant terms in "Cell componnet" category.
	List "MF" provides results of GO enrichment analysis for Molecular function set obtained with Panther web resource and processed with "ReViGo" to remove redundant terms in the "Molecular Function" category.
	Mature biofilm and early biofilm stages has been compared

## Sheet: SGD Dn4
Gene > Systematic Name	Gene > Standard Name	Gene > Name	Log2Fold change	PPDE	Gene > Description
YOR273C	TPO4	Transporter of POlyamines	-3.98995	1	Polyamine transporter of the major facilitator superfamily; member of the 12-spanner drug:H(+) antiporter DHA1 family; recognizes spermine, putrescine, and spermidine; localizes to the plasma membrane
YOR274W	MOD5	tRNA MODification	-2.28951	1	Delta 2-isopentenyl pyrophosphate:tRNA isopentenyl transferase; required for biosynthesis of isopentenyladenosine in mitochondrial and cytoplasmic tRNAs; also has a role in tRNA gene-mediated silencing; gene encodes two isozymic forms; converts to a prion form, prion conversion contributes to azole antifungal resistance by upregulating ergosterol biosynthesis; homolog of human TRIT1, a mutation i…
YOR344C	TYE7	Ty1-mediated Expression	-2.08904	1	Serine-rich protein that contains a bHLH DNA binding motif; binds E-boxes of glycolytic genes and contributes to their activation; may function as a transcriptional activator in Ty1-mediated gene expression; bHLH stands for basic-helix-loop-helix
YOR348C	PUT4	Proline UTilization	-2.57896	1	Proline permease; required for high-affinity transport of proline; also transports the toxic proline analog azetidine-2-carboxylate (AzC); PUT4 transcription is repressed in ammonia-grown cells
YBR054W	YRO2		-2.36505	1	Protein with a putative role in response to acid stress; null mutant is sensitive to acetic acid; transcription is regulated by Haa1p and induced in the presence of acetic acid; protein observed in plasma membrane foci in the presence of acetic acid; the authentic, non-tagged protein is detected in a phosphorylated state in highly purified mitochondria in high-throughput studies
YBR208C	DUR1,2	Degradation of URea	-2.94618	1	Urea amidolyase; contains both urea carboxylase and allophanate hydrolase activities, degrades urea to CO2 and NH3; expression sensitive to nitrogen catabolite repression and induced by allophanate, an intermediate in allantoin degradation; protein abundance increases in response to DNA replication stress
YPL274W	SAM3	S-AdenosylMethionine metabolism	-2.7633	1	High-affinity S-adenosylmethionine permease; required for utilization of S-adenosylmethionine as a sulfur source; has similarity to S-methylmethionine permease Mmp1p
YPL229W			-2	1	Putative protein of unknown function; green fluorescent protein (GFP)-fusion protein localizes to the cytoplasm; not an essential gene; YPL229W has a paralog, YMR181C, that arose from the whole genome duplication
YPL183C	RTT10	Regulator of Ty1 Transposition	-2.09803	1	WD40 domain-containing protein involved in endosomal recycling; forms a complex with Rrt2p that functions in the retromer-mediated pathway for recycling internalized cell-surface proteins; interacts with Trm7p for 2'-O-methylation of N34 of substrate tRNAs; has a role in regulation of Ty1 transposition; human ortholog is WDR6
YPL095C	EEB1	Ethyl Ester Biosynthesis	-3.75174	1	Acyl-coenzymeA:ethanol O-acyltransferase; responsible for the major part of medium-chain fatty acid ethyl ester biosynthesis during fermentation; possesses short-chain esterase activity; may be involved in lipid metabolism and detoxification; EEB1 has a paralog, EHT1, that arose from the whole genome duplication
YPL075W	GCR1	GlyColysis Regulation	-2.21532	1	Transcriptional activator of genes involved in glycolysis; DNA-binding protein that interacts and functions with the transcriptional activator Gcr2p
YPL028W	ERG10	ERGosterol biosynthesis	-2.09245	1	Acetyl-CoA C-acetyltransferase (acetoacetyl-CoA thiolase); cytosolic enzyme that transfers an acetyl group from one acetyl-CoA molecule to another, forming acetoacetyl-CoA; involved in the first step in mevalonate biosynthesis; human ACAT1 functionally complements the growth defect caused by repression of ERG10 expression
YDR345C	HXT3	HeXose Transporter	-2.67109	1	Low affinity glucose transporter of the major facilitator superfamily; expression is induced in low or high glucose conditions; HXT3 has a paralog, HXT5, that arose from the whole genome duplication
YPL002C	SNF8	Sucrose NonFermenting	-2.60768	1	Component of the ESCRT-II complex; ESCRT-II is involved in ubiquitin-dependent sorting of proteins into the endosome; appears to be functionally related to SNF7; involved in glucose derepression
YPR035W	GLN1	GLutamiNe metabolism	-2.7633	1	Glutamine synthetase (GS); synthesizes glutamine from glutamate and ammonia; with Glt1p, forms the secondary pathway for glutamate biosynthesis from ammonia; expression regulated by nitrogen source and by amino acid limitation; forms filaments of back-to-back stacks of cylindrical homo-decamers at low pH, leading to enzymatic inactivation and storage during states of advanced cellular starvation;…
YPR116W	RRG8	Required for Respiratory Growth	-2	0.999937	Protein of unknown function; required for efficient 5' processing of mitochondrial tRNAs, for respiratory growth and mitochondrial genome maintenance; null mutation results in a decrease in plasma membrane electron transport; localizes to the matrix side of the inner mitochondrial membrane
		hypothetical protein C1Q_05661 (g1870)	-3.16993	1
YKR039W	GAP1	General Amino acid Permease	-2.28784	1	General amino acid permease; Gap1p senses the presence of amino acid substrates to regulate localization to the plasma membrane when needed; essential for invasive growth
YKR034W	DAL80	Degradation of Allantoin	-2.69667	1	Negative regulator of genes in multiple nitrogen degradation pathways; expression is regulated by nitrogen levels and by Gln3p; member of the GATA-binding family, forms homodimers and heterodimers with Gzf3p; DAL80 has a paralog, GZF3, that arose from the whole genome duplication
YKL060C	FBA1	Fructose-1,6-Bisphosphate Aldolase	-2.15436	1	Fructose 1,6-bisphosphate aldolase; required for glycolysis and gluconeogenesis; catalyzes conversion of fructose 1,6 bisphosphate to glyceraldehyde-3-P and dihydroxyacetone-P; locates to mitochondrial outer surface upon oxidative stress; N-terminally propionylated in vivo
YDR314C	RAD34	Homologous to RAD4	-2	1	Protein involved in nucleotide excision repair (NER); homologous to RAD4
YKL182W	FAS1	Fatty Acid Synthetase	-2.36272	1	Beta subunit of fatty acid synthetase; complex catalyzes the synthesis of long-chain saturated fatty acids; contains acetyltransacylase, dehydratase, enoyl reductase, malonyl transacylase, and palmitoyl transacylase activities
YCL019W			-6.69598	1	Retrotransposon TYA Gag and TYB Pol genes; transcribed/translated as one unit; polyprotein is processed to make a nucleocapsid-like protein (Gag), reverse transcriptase (RT), protease (PR), and integrase (IN); similar to retroviral genes
YGL001C	ERG26	ERGosterol biosynthesis	-2.51785	1	C-3 sterol dehydrogenase; catalyzes the second of three steps required to remove two C-4 methyl groups from an intermediate in ergosterol biosynthesis; human homolog NSDHL implicated in CK syndrome, and can complement yeast null mutant; molecular target of natural product and antifungal compound FR171456
YCL019W			-9.70217	1	Retrotransposon TYA Gag and TYB Pol genes; transcribed/translated as one unit; polyprotein is processed to make a nucleocapsid-like protein (Gag), reverse transcriptase (RT), protease (PR), and integrase (IN); similar to retroviral genes
YGL055W	OLE1	OLEic acid requiring	-4.64284	1	Delta(9) fatty acid desaturase; required for monounsaturated fatty acid synthesis and for normal distribution of mitochondria
YGL157W	ARI1	Aldehyde Reductase Intermediate, subclass of SDR	-2.66297	1	NADPH-dependent aldehyde reductase; utilizes aromatic and alophatic aldehyde substrates; member of the short-chain dehydrogenase/reductase superfamily
YGL205W	POX1		-2.2713	1	Fatty-acyl coenzyme A oxidase; involved in the fatty acid beta-oxidation pathway; localized to the peroxisomal matrix
YGL251C	HFM1	Helicase Family Member	-2.23704	1	Meiosis specific DNA helicase; involved in the conversion of double-stranded breaks to later recombination intermediates and in crossover control; catalyzes the unwinding of Holliday junctions; has ssDNA and dsDNA stimulated ATPase activity
YGL253W	HXK2	HeXoKinase	-3.27866	1	Hexokinase isoenzyme 2; phosphorylates glucose in cytosol; predominant hexokinase during growth on glucose; represses expression of HXK1, GLK1, induces expression of its own gene; antiapoptotic; phosphorylation/dephosphorylation at Ser14 by kinase Snf1p, phosphatase Glc7p-Reg1p regulates nucleocytoplasmic shuttling of Hxk2p; functions downstream of Sit4p in control of cell cycle, mitochondrial fu…
YER132C	PMD1	Paralog of MDS3	-2.07121	1	Protein with an N-terminal kelch-like domain; putative negative regulator of early meiotic gene expression; required, with Mds3p, for growth under alkaline conditions; PMD1 has a paralog, MDS3, that arose from the whole genome duplication
YMR319C	FET4	FErrous Transport	-3.26232	1	Low-affinity Fe(II) transporter of the plasma membrane
YER056C	FCY2	FluoroCYtosine resistance	-2.46984	1	Purine-cytosine permease; mediates purine (adenine, guanine, and hypoxanthine) and cytosine accumulation; relative distribution to the vacuole increases upon DNA replication stress
YEL064C	AVT2	Amino acid Vacuolar Transport	-2.03953	0.999912	Putative transporter; member of a family of seven S. cerevisiae genes (AVT1-7) related to vesicular GABA-glycine transporters
YEL065W	SIT1	Siderophore Iron Transport	-2.36457	1	Ferrioxamine B transporter; member of the ARN family of transporters that specifically recognize siderophore-iron chelates; transcription is induced during iron deprivation and diauxic shift; potentially phosphorylated by Cdc28p
YDL210W	UGA4	Utilization of GAba	-3.2177	1	GABA (gamma-aminobutyrate) permease; serves as a GABA transport protein involved in the utilization of GABA as a nitrogen source; catalyzes the transport of putrescine and delta-aminolevulinic acid (ALA); localized to the vacuolar membrane
YDL238C	GUD1	GUanine Deaminase	-2.71786	1	Guanine deaminase; a catabolic enzyme of the guanine salvage pathway producing xanthine and ammonia from guanine; activity is low in exponentially-growing cultures but expression is increased in post-diauxic and stationary-phase cultures
YHL028W	WSC4	cell Wall integrity and Stress response Component	-2.09954	1	Endoplasmic reticulum (ER) membrane protein; involved in the translocation of soluble secretory proteins and insertion of membrane proteins into the ER membrane; may also have a role in the stress response but has only partial functional overlap with WSC1-3
YHL016C	DUR3	Degradation of URea	-2.24548	1	Plasma membrane transporter for both urea and polyamines; expression is highly sensitive to nitrogen catabolite repression and induced by allophanate, the last intermediate of the allantoin degradative pathway
YGR201C			-3.03562	1	Putative protein of unknown function
YGR175C	ERG1	ERGosterol biosynthesis	-2.64263	1	Squalene epoxidase; catalyzes the epoxidation of squalene to 2,3-oxidosqualene; plays an essential role in the ergosterol-biosynthesis pathway and is the specific target of the antifungal drug terbinafine; human SQLE functionally complements the lethality of the erg1 null mutation
YGR157W	CHO2	CHOline requiring	-2.58739	1	Phosphatidylethanolamine methyltransferase (PEMT); catalyzes the first step in the conversion of phosphatidylethanolamine to phosphatidylcholine during the methylation pathway of phosphatidylcholine biosynthesis
YGR144W	THI4	THIamine metabolism	-2.88042	1	Thiazole synthase; abundant protein involved in the formation of the thiazole moiety of thiamine during thiamine biosynthesis; acts more as a co-substrate rather than an enzyme by providing the sulphur source for thiazole formation; undergoes a single turnover only; required for mitochondrial genome stability in response to DNA damaging agents
YGR125W			-2.30341	1	Putative protein of unknown function; deletion mutant has decreased rapamycin resistance but normal wormannin resistance; green fluorescent protein (GFP)-fusion protein localizes to the vacuole
YGR122W			-3.23266	0.999999	Protein that may be involved in pH regulation; probable ortholog of A. nidulans PalC, which is involved in pH regulation and binds to the ESCRT-III complex; null mutant does not properly process Rim101p and has decreased resistance to rapamycin; GFP-fusion protein is cytoplasmic; relative distribution to cytoplasm increases upon DNA replication stress
YGR088W	CTT1	CaTalase T	-4.30949	1	Cytosolic catalase T; has a role in protection from oxidative damage by hydrogen peroxide
YGR087C	PDC6	Pyruvate DeCarboxylase	-4.98126	1	Minor isoform of pyruvate decarboxylase; decarboxylates pyruvate to acetaldehyde, involved in amino acid catabolism; transcription is glucose- and ethanol-dependent, and is strongly induced during sulfur limitation
YGR060W	ERG25	ERGosterol biosynthesis	-2.88527	1	C-4 methyl sterol oxidase; catalyzes the first of three steps required to remove two C-4 methyl groups from an intermediate in ergosterol biosynthesis; mutants accumulate the sterol intermediate 4,4-dimethylzymosterol; human MSMO1 functionally complements the growth defect caused by repression of ERG25 expression
YGR052W	FMP48	Found in Mitochondrial Proteome	-2.53605	1	Putative protein of unknown function; the authentic, non-tagged protein is detected in highly purified mitochondria in high-throughput studies; induced by treatment with 8-methoxypsoralen and UVA irradiation
YGR049W	SCM4	Suppressor of Cdc4 Mutation	-2.54189	1	Mitochondrial outer membrane protein of unknown function; predicted to have 4 transmembrane segments; import is mediated by Tom70p and Mim1p; interacts genetically with a cdc4 mutation; SCM4 has a paralog, ATG33, that arose from the whole genome duplication
YGR036C	CAX4	CAlmodulin-dependent in cmd one two twenty-siX	-2.32193	0.999998	Dolichyl pyrophosphate (Dol-P-P) phosphatase; has a luminally oriented active site in the ER; cleaves the anhydride linkage in Dol-P-P; required for Dol-P-P-linked oligosaccharide intermediate synthesis and protein N-glycosylation
YMR246W	FAA4	Fatty Acid Activation	-3.13053	1	Long chain fatty acyl-CoA synthetase; activates fatty acids with a preference for C12:0-C16:0 chain lengths; role in the competitive import of long-chain fatty acids and sphingoid long-chain bases; role in stationary phase survival; localizes to lipid particles and the plasma membrane; role in sphingolipid-to-glycerolipid metabolism; forms cytoplasmic foci upon replication stress; faa1 faa4 doubl…
YLR023C	IZH3	Implicated in Zinc Homeostasis	-2.34354	1	Membrane protein involved in zinc ion homeostasis; member of the four-protein IZH family, expression induced by zinc deficiency; deletion reduces sensitivity to elevated zinc and shortens lag phase, overexpression reduces Zap1p activity
YLR056W	ERG3	ERGosterol biosynthesis	-2.49923	1	C-5 sterol desaturase; glycoprotein that catalyzes the introduction of a C-5(6) double bond into episterol, a precursor in ergosterol biosynthesis; transcriptionally down-regulated when ergosterol is in excess; mutants are viable, but cannot grow on non-fermentable carbon sources; substrate of HRD ubiquitin ligase; mutation is functionally complemented by human SC5D
YLR098C	CHA4	Catabolism of Hydroxy Amino acids	-2.16046	1	DNA binding transcriptional activator; mediates serine/threonine activation of the catabolic L-serine (L-threonine) deaminase (CHA1); Zinc-finger protein with Zn[2]-Cys[6] fungal-type binuclear cluster domain
YLR134W	PDC5	Pyruvate DeCarboxylase	-2.27671	1	Minor isoform of pyruvate decarboxylase; key enzyme in alcoholic fermentation, decarboxylates pyruvate to acetaldehyde, regulation is glucose- and ethanol-dependent, repressed by thiamine, involved in amino acid catabolism
YLR152C			-2.38143	1	Putative protein of unknown function; YLR152C is not an essential gene
YNL142W	MEP2		-3.20575	1	Ammonium permease involved in regulation of pseudohyphal growth; belongs to Mep-Amt-Rh family of well-conserved ammonium (NH4+) transporters that includes human Rh factors; expression is under the nitrogen catabolite repression regulation; activity is controlled by phospho-silencing; phosphorylation of Mep2 mediated by Npr1; dephosphorylation involves Psr1p and Psr2p
YNL141W	AAH1	Adenine AminoHydrolase	-2.53727	1	Adenine deaminase (adenine aminohydrolase); converts adenine to hypoxanthine; involved in purine salvage; transcriptionally regulated by nutrient levels and growth phase; Aah1p degraded upon entry into quiescence via SCF and the proteasome
YNL129W	NRK1	Nicotinamide Riboside Kinase	-2.29418	1	Nicotinamide riboside kinase; catalyzes the phosphorylation of nicotinamide riboside and nicotinic acid riboside in salvage pathways for NAD+ biosynthesis
YNL111C	CYB5	CYtochrome B	-2.70695	1	Cytochrome b5; involved in the sterol and lipid biosynthesis pathways; acts as an electron donor to support sterol C5-6 desaturation
YNL101W	AVT4	Amino acid Vacuolar Transport	-2.93467	1	Vacuolar transporter; exports large neutral amino acids from the vacuole; member of a family of seven S. cerevisiae genes (AVT1-7) related to vesicular GABA-glycine transporters; localizes to sites of contact between the vacuole and mitochondria (vCLAMPs)
YNL065W	AQR1	Acids Quinidine Resistance	-2.53172	1	Plasma membrane transporter of the major facilitator superfamily; member of the 12-spanner drug:H(+) antiporter DHA1 family; confers resistance to short-chain monocarboxylic acids and quinidine; involved in the excretion of excess amino acids; AQR1 has a paralog, QDR1, that arose from the whole genome duplication; relocalizes from plasma membrane to cytoplasm upon DNA replication stress
YOR192C-A			-2.2854	1	Retrotransposon TYA Gag gene co-transcribed with TYB Pol; translated as TYA or TYA-TYB polyprotein; Gag is a nucleocapsid protein that is the structural constituent of virus-like particles (VLPs); similar to retroviral Gag
YMR221C	FMP42	Found in Mitochondrial Proteome	-2.54934	1	Putative protein of unknown function; the authentic, non-tagged protein is detected in highly purified mitochondria in high-throughput studies; physical interaction with Atg27p suggests a possible role in autophagy
YNR043W	MVD1	MeValonate pyrophosphate Decarboxylase	-2.14684	1	Mevalonate pyrophosphate decarboxylase; essential enzyme involved in the biosynthesis of isoprenoids and sterols, including ergosterol; acts as a homodimer
YNR062C	PUL3	PULcherrimin	-3.58496	0.999931	Putative membrane protein of unknown function
YPR202W			-2.11548	1	Putative protein of unknown function; similar to telomere-encoded helicases; down-regulated at low calcium levels; YPR202W is not an essential gene; transcript is predicted to be spliced but there is no evidence that it is spliced in vivo
YHR007C	ERG11	ERGosterol biosynthesis	-2.65961	1	Lanosterol 14-alpha-demethylase; catalyzes C-14 demethylation of lanosterol to form 4,4''-dimethyl cholesta-8,14,24-triene-3-beta-ol in ergosterol biosynthesis pathway; transcriptionally down-regulated when ergosterol is in excess; member of cytochrome P450 family; associated and coordinately regulated with the P450 reductase Ncp1p; human CYP51A1 functionally complements the lethality of the erg1…
YHR046C	INM1	INositol Monophosphatase	-2	1	Inositol monophosphatase; involved in biosynthesis of inositol and in phosphoinositide second messenger signaling; INM1 expression increases in the presence of inositol and decreases upon exposure to antibipolar drugs lithium and valproate
YHR067W	HTD2	Hydroxyacyl-Thioester Dehydratase	-2.93074	1	Mitochondrial 3-hydroxyacyl-thioester dehydratase; involved in fatty acid biosynthesis, required for respiratory growth and for normal mitochondrial morphology
YHR094C	HXT1	HeXose Transporter	-7.29258	1	Low-affinity glucose transporter of the major facilitator superfamily; expression is induced by Hxk2p in the presence of glucose and repressed by Rgt1p when glucose is limiting; HXT1 has a paralog, HXT6, what arose from the whole genome duplication
YHR131C			-2.21681	1	Putative protein of unknown function; GFP-fusion protein localizes to the cytoplasm; overexpression causes cell cycle delay or arrest; contains a PH domain and binds phosphatidylinositols and other lipids in a large-scale study; YHR131C has a paralog, YNL144C, that arose from the whole genome duplication
YHR174W	ENO2	ENOlase	-3.47407	1	Enolase II, a phosphopyruvate hydratase; catalyzes conversion of 2-phosphoglycerate to phosphoenolpyruvate during glycolysis and the reverse reaction during gluconeogenesis; expression induced in response to glucose; ENO2 has a paralog, ENO1, that arose from the whole genome duplication
YCL019W			-7.65105	1	Retrotransposon TYA Gag and TYB Pol genes; transcribed/translated as one unit; polyprotein is processed to make a nucleocapsid-like protein (Gag), reverse transcriptase (RT), protease (PR), and integrase (IN); similar to retroviral genes
YHR183W	GND1	6-phosphoGlucoNateDehydrogenase	-2.5106	1	6-phosphogluconate dehydrogenase (decarboxylating); catalyzes an NADPH regenerating reaction in the pentose phosphate pathway; required for growth on D-glucono-delta-lactone and adaptation to oxidative stress; GND1 has a paralog, GND2, that arose from the whole genome duplication
YHR202W			-2.07895	1	Putative protein of unknown function; green fluorescent protein (GFP)-fusion protein localizes to the vacuole, while HA-tagged protein is found in the soluble fraction, suggesting cytoplasmic localization
YJR152W	DAL5	Degradation of Allantoin	-3.37374	1	Allantoate permease; ureidosuccinate permease; also transports dipeptides, though with lower affinity than for allantoate and ureidosuccinate; expression is constitutive but sensitive to nitrogen catabolite repression
YNL331C	AAD14	Aryl-Alcohol Dehydrogenase	-2.03953	0.981057	Putative aryl-alcohol dehydrogenase; similar to P. chrysosporium aryl-alcohol dehydrogenase; mutational analysis has not yet revealed a physiological role; members of the AAD gene family comprise three pairs (AAD3 + AAD15, AAD6/AAD16 + AAD4, AAD10 + AAD14) whose two genes are more related to one another than to other members of the family
YIL169C	CSS1	Condition Specific Secretion	-2.43741	0.999782	Protein of unknown function, secreted when constitutively expressed; SWAT-GFP, seamless-GFP and mCherry fusion proteins localize to the cell periphery, SWAT-GFP fusion also localizes to the extracellular region, and mCherry fusion also localizes to the vacuole; S/T rich and highly similar to YOL155C, a putative glucan alpha-1,4-glucosidase; transcript is induced in both high and low pH environmen…
YIL166C	SOA1	SulfOnAte transport	-2.05063	1	Sulfonate and inorganic sulfur transporter; low affinity sulfate, high affinity sulfite, thiosulfite and major sulfonate transporter; functions as a an H+ symporter; similar to the allantoate permease (Dal5p) subfamily of the major facilitator superfamily; mRNA expression is elevated by sulfur limitation; non-essential gene
YMR170C	ALD2	ALdehyde Dehydrogenase	-2.74866	1	Cytoplasmic aldehyde dehydrogenase; involved in ethanol oxidation and beta-alanine biosynthesis; uses NAD+ as the preferred coenzyme; expression is stress induced and glucose repressed; very similar to Ald3p
YIL072W	HOP1	HOmolog Pairing	-2.38702	1	Meiosis-specific protein required for chromosome synapsis; displays Red1p dependent localization to the unsynapsed axial-lateral elements of the synaptonemal complex; required for chiasma formation; in vitro, displays the ability to promote intra- and intermolecular synapsis between double-stranded DNA molecules and to fold DNA into rigid protein-DNA filaments
YIL071C	PCI8	Proteasome-COP9 signalosome (CSN)-eIF3	-2.51341	1	Possible shared subunit of Cop9 signalosome (CSN) and eIF3; binds eIF3b subunit Prt1p, has possible dual functions in transcriptional and translational control, contains a PCI (Proteasome-COP9 signalosome (CSN)-eIF3) domain
YIL053W	GPP1	Glycerol-3-Phosphate Phosphatase	-2.60486	1	Constitutively expressed DL-glycerol-3-phosphate phosphatase; also known as glycerol-1-phosphatase; involved in glycerol biosynthesis, induced in response to both anaerobic and osmotic stress; GPP1 has a paralog, GPP2, that arose from the whole genome duplication
YMR155W			-2.07973	1	Putative protein of unknown function; identified as interacting with Hsp82p in a high-throughput two-hybrid screen
YJL216C	IMA5	IsoMAltase	-3.21501	1	Alpha-glucosidase; specificity for isomaltose, maltose, and palatinose, but not alpha-methylglucoside; most distant member of the IMA isomaltase family, but with similar catalytic properties as Ima1p and Ima2p; not required for isomaltose utilization, but Ima5p overexpression allows the ima1 null mutant to grow on isomaltose; can cleave alpha-1,3 linkage of nigerose and turanose and alpha-1,5 lin…
YJL213W			-2.05445	1	Protein of unknown function that may interact with ribosomes; periodically expressed during the yeast metabolic cycle; phosphorylated in vitro by the mitotic exit network (MEN) kinase complex, Dbf2p/Mob1p
YJL212C	OPT1	OligoPeptide Transporter	-5.28746	1	Proton-coupled oligopeptide transporter of the plasma membrane; also transports glutathione and phytochelatin; member of the OPT family
YJL196C	ELO1	ELOngation defective	-2.52785	1	Elongase I, medium-chain acyl elongase; catalyzes carboxy-terminal elongation of unsaturated C12-C16 fatty acyl-CoAs to C16-C18 fatty acids; ELO1 has a paralog, ELO2, that arose from the whole genome duplication
YJL193W			-3.12553	1	Putative protein of unknown function; predicted to encode a triose phosphate transporter subfamily member based on phylogenetic analysis; similar to YOR307C/SLY41; deletion mutant has a respiratory growth defect
YJL172W	CPS1	CarboxyPeptidase yscS	-2.24414	1	Vacuolar carboxypeptidase S; expression is induced under low-nitrogen conditions
YJL116C	NCA3	Nuclear Control of ATPase	-3.69176	1	Protein involved in mitochondrion organization; functions with Nca2p to regulate mitochondrial expression of subunits 6 (Atp6p) and 8 (Atp8p) of the Fo-F1 ATP synthase; SWAT-GFP, seamless-GFP and mCherry fusion proteins localize to the vacuole; member of the SUN family; expression induced in cells treated with the mycotoxin patulin; NCA3 has a paralog, UTH1, that arose from the whole genome dupli…
YJL052W	TDH1	Triose-phosphate DeHydrogenase	-5.49413	1	Glyceraldehyde-3-phosphate dehydrogenase (GAPDH), isozyme 1; involved in glycolysis and gluconeogenesis; tetramer that catalyzes the reaction of glyceraldehyde-3-phosphate to 1,3 bis-phosphoglycerate; detected in the cytoplasm and cell wall; protein abundance increases in response to DNA replication stress; GAPDH-derived antimicrobial peptides secreted by S. cerevisiae are active against a wide v…
YJL048C	UBX6	UBiquitin regulatory X	-2.19325	1	UBX (ubiquitin regulatory X) domain-containing protein; interacts with Cdc48p, transcription is repressed when cells are grown in media containing inositol and choline; UBX6 has a paralog, UBX7, that arose from the whole genome duplication
YDR492W	IZH1	Implicated in Zinc Homeostasis	-2.19216	1	Membrane protein involved in zinc ion homeostasis; member of the four-protein IZH family; transcription is regulated directly by Zap1p, expression induced by zinc deficiency and fatty acids; deletion increases sensitivity to elevated zinc; IZH1 has a paralog, IZH4, that arose from the whole genome duplication
YNL331C	AAD14	Aryl-Alcohol Dehydrogenase	-2.67557	0.999163	Putative aryl-alcohol dehydrogenase; similar to P. chrysosporium aryl-alcohol dehydrogenase; mutational analysis has not yet revealed a physiological role; members of the AAD gene family comprise three pairs (AAD3 + AAD15, AAD6/AAD16 + AAD4, AAD10 + AAD14) whose two genes are more related to one another than to other members of the family
YDR223W	CRF1	Co-Repressor with FHL1	-2.39232	1	Transcriptional corepressor; involved in repression of ribosomal protein (RP) gene transcription via the TOR signaling pathway which promotes accumulation of Crf1p in the nucleus; role in repression of RP genes varies by strain; CRF1 has a paralog, IFH1, that arose from the whole genome duplication
YDR123C	INO2	INOsitol requiring	-2.16993	1	Transcription factor; component of the heteromeric Ino2p/Ino4p basic helix-loop-helix transcription activator that binds inositol/choline-responsive elements (ICREs), required for derepression of phospholipid biosynthetic genes in response to inositol depletion; involved in diauxic shift
YLR231C	BNA5	Biosynthesis of Nicotinic Acid	-3.15754	1	Kynureninase; required for the de novo biosynthesis of NAD from tryptophan via kynurenine; expression regulated by Hst1p
YCL019W			-2.39833	1	Retrotransposon TYA Gag and TYB Pol genes; transcribed/translated as one unit; polyprotein is processed to make a nucleocapsid-like protein (Gag), reverse transcriptase (RT), protease (PR), and integrase (IN); similar to retroviral genes
YLR214W	FRE1	Ferric REductase	-2.04264	1	Ferric reductase and cupric reductase; reduces siderophore-bound iron and oxidized copper prior to uptake by transporters; expression induced by low copper and iron levels
YMR088C	VBA1	Vacuolar Basic Amino acid transporter	-3.7817	1	Permease of basic amino acids in the vacuolar membrane
YLR164W	SHH4	SDH4 Homolog	-2.62059	1	Putative alternate subunit of succinate dehydrogenase (SDH); mitochondrial inner membrane protein; genetic interaction with SDH4 suggests that Shh4p can function as a functional SDH subunit; a fraction copurifies with SDH subunit Sdh3p; expression induced by nitrogen limitation in a GLN3, GAT1-dependent manner; Shh4p has greater similarity to human SDHD (subunit D of SDH, implicated in paragangli…
YFL050C	ALR2	ALuminum Resistance	-2.15612	1	Probable Mg(2+) transporter; overexpression confers increased tolerance to Al(3+) and Ga(3+) ions; plays a role in regulating Ty1 transposition
YOR389W			-3.77259	1	Putative protein of unknown function; expression regulated by copper levels
YCL018W	LEU2	LEUcine biosynthesis	-2.97728	1	Beta-isopropylmalate dehydrogenase (IMDH); catalyzes the third step in the leucine biosynthesis pathway; can additionally catalyze the conversion of beta-ethylmalate into alpha-ketovalerate
YCR005C	CIT2	CITrate synthase	-2.38543	1	Citrate synthase, peroxisomal isozyme involved in glyoxylate cycle; catalyzes condensation of acetyl coenzyme A and oxaloacetate to form citrate; expression is controlled by Rtg1p and Rtg2p transcription factors; SCF-Ucc1 regulates level of Cit2p to maintain citrate homeostasis; oxaloacetate-dependent positive feedback loop inhibits Cit2p ubiquitination; CIT2 has a paralog, CIT1, that arose from …
YCR012W	PGK1	3-PhosphoGlycerate Kinase	-4.21841	1	3-phosphoglycerate kinase; catalyzes transfer of high-energy phosphoryl groups from the acyl phosphate of 1,3-bisphosphoglycerate to ADP to produce ATP; key enzyme in glycolysis and gluconeogenesis
YCR026C	NPP1	ecto-Nucleotide Pyrophosphatase/Phosphodiesterase	-2.02106	1	Nucleotide pyrophosphatase/phosphodiesterase; mediates extracellular nucleotide phosphate hydrolysis along with Npp2p and Pho5p; activity and expression enhanced during conditions of phosphate starvation; involved in spore wall assembly; NPP1 has a paralog, NPP2, that arose from the whole genome duplication, and an npp1 npp2 double mutant exhibits reduced dityrosine fluorescence relative to the s…
YCR028C	FEN2	FENpropimorph resistance	-2.44478	1	Plasma membrane H+-pantothenate symporter; confers sensitivity to the antifungal agent fenpropimorph; relocalizes from vacuole to cytoplasm upon DNA replication stress
YCR032W	BPH1	Beige Protein Homolog	-2.54889	1	Protein homologous to Chediak-Higashi syndrome and Beige proteins; both of which are implicated in disease syndromes in human and mouse, respectively, due to defective lysosomal trafficking; mutant phenotype and genetic interactions suggest a role in protein sorting
YCL064C	CHA1	Catabolism of Hydroxy Amino acids	-3.05889	1	Catabolic L-serine (L-threonine) deaminase; catalyzes the degradation of both L-serine and L-threonine; required to use serine or threonine as the sole nitrogen source, transcriptionally induced by serine and threonine
YCL048W-A			-3.27302	0.999996	Putative protein of unknown function; SWAT-GFP and mCherry fusion proteins localize to the cell periphery and vacuole; YCL048W-A has a paralog, YDR524C-B, that arose from the whole genome duplication
YPR201W	ARR3	ARsenicals Resistance	-2	0.994083	Plasma membrane metalloid/H+ antiporter; member of bile/arsenite/riboflavin transporter (BART) superfamily; transports arsenite and antimonite; required for resistance to arsenic compounds; transcription is activated by Arr1p in the presence of arsenite
YPR194C	OPT2	OligoPeptide Transporter	-3.21887	1	Oligopeptide transporter; localized to peroxisomes and affects glutathione redox homeostasis; also localizes to the plasma membrane (PM) and to the late Golgi, and has a role in maintenance of lipid asymmetry between the inner and outer leaflets of the PM; member of the OPT family, with potential orthologs in S. pombe and C. albicans; also plays a role in formation of mature vacuoles and in polar…
YPR147C			-2.14975	1	Bifunctional triacylglycerol lipase and short chain ester hydrolase; null mutant results in the accumulation of both triacylglycerol and fatty acids derived from neutral lipids and phospholipids as well as an increase in the quantity of lipid droplets; contains an alpha/beta hydrolase domain with a conserved GXSXG lipase motif; localizes to lipid droplets; GFP-fusion protein localizes to the cyto…
YPR121W	THI22	THIamine metabolism	-2.03562	0.999989	Protein with similarity to hydroxymethylpyrimidine phosphate kinases; member of a gene family with THI20 and THI21; not required for thiamine biosynthesis; SWAT-GFP and mCherry fusion proteins localize to the endoplasmic reticulum and vacuole respectively
YAL038W	CDC19	Cell Division Cycle	-2.72355	1	Pyruvate kinase; functions as a homotetramer in glycolysis to convert phosphoenolpyruvate to pyruvate, the input for aerobic (TCA cycle) or anaerobic (glucose fermentation) respiration; regulated via allosteric activation by fructose bisphosphate; CDC19 has a paralog, PYK2, that arose from the whole genome duplication
YAL037W			-2.43296	0.958186	Putative protein of unknown function; YAL037W has a paralog, YOR342C, that arose from the whole genome duplication
YAL020C	ATS1	Alpha Tubulin Suppressor	-2.1375	0.983497	Protein required for modification of wobble nucleosides in tRNA; acts with Elongator complex, Kti11p, and Kti12p; has a potential role in regulatory interactions between microtubules and the cell cycle; forms a stable heterodimer with Kti11p
YAR003W	SWD1	Set1c, WD40 repeat protein	-2	1	Subunit of the COMPASS (Set1C) complex; COMPASS methylates histone H3 on lysine 4 and is required in transcriptional silencing near telomeres; WD40 beta propeller superfamily member with similarity to mammalian Rbbp7
YDR089W	VTC5	Vacuole Transporter Chaperone	-2.18982	1	Novel subunit of the vacuolar transporter chaperone complex; vacuolar transmembrane protein that regulates biosynthesis of polyphosphate; deletion reduces and overexpression increases polyP accumulation; SPX domain (Syg1, Pho81, Xpr1)-containing protein involved in phosphate homeostasis; relocalizes from vacuole to cytoplasm upon DNA replication stress
YDR090C	ILT1	Ionic Liquid Tolerance	-2.29866	1	Protein of unknown function; deletion confers sensitivity to cationic compounds; green fluorescent protein (GFP)-fusion protein localizes to the plasma membrane
YCR079W	PTC6	Phosphatase Two C	-2.35122	1	Mitochondrial type 2C protein phosphatase (PP2C); has similarity to mammalian PP1Ks; involved in mitophagy; null mutant is sensitive to rapamycin and has decreased phosphorylation of the Pda1 subunit of pyruvate dehydrogenase
YCR068W	ATG15	AuTophaGy related	-3.05063	1	Phospholipase; preferentially hydrolyses phosphatidylserine, with minor activity against cardiolipin and phosphatidylethanolamine; required for lysis of autophagic and CVT bodies; targeted to intravacuolar vesicles during autophagy via the multivesicular body (MVB) pathway; required for the maintenance of lipid droplet quantity after the diauxic shift; regulates lipolysis; expression regulated by…
YCR045C	RRT12	Regulator of rDNA Transcription	-2.20163	0.999999	Probable subtilisin-family protease; role in formation of the dityrosine layer of spore walls; localizes to the spore wall and also the nuclear envelope and ER region in mature spores
YFR055W	IRC7	Increased Recombination Centers	-3.37197	1	Beta-lyase involved in the production of thiols; null mutant displays increased levels of spontaneous Rad52p foci; expression induced by nitrogen limitation in a GLN3, GAT1-dependent manner and by copper levels in a Mac1-dependent manner
		hypothetical protein (g5299)	-3.32193	1
YIR027C	DAL1	Degradation of Allantoin	-2.58496	1	Allantoinase; converts allantoin to allantoate in the first step of allantoin degradation; expression sensitive to nitrogen catabolite repression
YIR028W	DAL4	Degradation of Allantoin	-2.12553	1	Allantoin permease; expression sensitive to nitrogen catabolite repression and induced by allophanate, an intermediate in allantoin degradation
YIR031C	DAL7	Degradation of Allantoin	-2.61891	1	Malate synthase; can accept butyryl-CoA as acyl-CoA donor in addition to traditional substrate acetyl-CoA; recycles glyoxylate generated during allantoin degradation; SWAT-GFP and mCherry fusion proteins localize to the cytosol; expression sensitive to nitrogen catabolite repression and induced by allophanate, an intermediate in allantoin degradation
YMR021C	MAC1	Metal binding ACtivator	-2.08746	1	Copper-sensing transcription factor; involved in regulation of genes required for high affinity copper transport; required for regulation of yeast copper genes in response to DNA-damaging agents; undergoes changes in redox state in response to changing levels of copper or MMS
YMR015C	ERG5	ERGosterol biosynthesis	-3.47168	1	C-22 sterol desaturase; a cytochrome P450 enzyme that catalyzes the formation of the C-22(23) double bond in the sterol side chain in ergosterol biosynthesis; may be a target of azole antifungal drugs
YML075C	HMG1	3-Hydroxy-3-MethylGlutaryl-coenzyme a reductase	-2.98633	1	HMG-CoA reductase; catalyzes conversion of HMG-CoA to mevalonate, which is a rate-limiting step in sterol biosynthesis; one of two isozymes; localizes to nuclear envelope; overproduction induces formation of karmellae; forms foci at nuclear periphery upon DNA replication stress; HMG1 has a paralog, HMG2, that arose from the whole genome duplication; human homolog HMGCR can complement yeast hmg1 m…
YOL136C	PFK27	6-PhosphoFructo-2-Kinase	-2.47603	1	6-phosphofructo-2-kinase; catalyzes synthesis of fructose-2,6-bisphosphate; inhibited by phosphoenolpyruvate and sn-glycerol 3-phosphate, expression induced by glucose and sucrose, transcriptional regulation involves protein kinase A
YOL128C	YGK3	Yeast homolog of Glycogen synthase Kinase	-3.63644	1	Protein kinase related to mammalian GSK-3 glycogen synthase kinases; GSK-3 homologs (Mck1p, Rim11p, Mrk1p, Ygk3p) are involved in control of Msn2p-dependent transcription of stress responsive genes and in protein degradation; YGK3 has a paralog, MCK1, that arose from the whole genome duplication
YOL126C	MDH2	Malate DeHydrogenase	-3.22449	1	Cytoplasmic malate dehydrogenase; one of three isozymes that catalyze interconversion of malate and oxaloacetate; involved in the glyoxylate cycle and gluconeogenesis during growth on two-carbon compounds; interacts with Pck1p and Fbp1
YOL086C	ADH1	Alcohol DeHydrogenase	-2.10296	1	Alcohol dehydrogenase; fermentative isozyme active as homo- or heterotetramers; required for the reduction of acetaldehyde to ethanol, the last step in the glycolytic pathway; ADH1 has a paralog, ADH5, that arose from the whole genome duplication
YOL002C	IZH2	Implicated in Zinc Homeostasis	-3.03628	1	Plasma membrane receptor for plant antifungal osmotin; involved in zinc ion homeostasis, apoptosis; negatively regulates ZRT1 and other functionally divergent genes through CCCTC promoter motif (IzRE); modulates FET3 activity in iron-independent manner; affects gene expression by influencing balance of competition between Msn2p/Msn4p and Nrg1p/Nrg2p for binding to IzRE; transcription regulated by…
YOR003W	YSP3	Yeast Subtilisin-like Protease III	-2.50043	1	Putative precursor of the subtilisin-like protease III; SWAT-GFP and mCherry fusion proteins localize to the endoplasmic reticulum; YSP3 has a paralog, PRB1, that arose from the whole genome duplication
YOR011W	AUS1	ABC protein involved in Uptake of Sterols	-2.10962	1	Plasma membrane sterol transporter of the ATP-binding cassette family; required, along with Pdr11p, for uptake of exogenous sterols and their incorporation into the plasma membrane; activity is stimulated by phosphatidylserine; sterol uptake is required for anaerobic growth because sterol biosynthesis requires oxygen; AUS1 has a paralog, PDR11, that arose from the whole genome duplication
YOR047C	STD1	Suppressor of Tbp Deletion	-3.54189	1	Protein involved in control of glucose-regulated gene expression; interacts with kinase Snf1p, glucose sensors Snf3p and Rgt2p, TATA-binding Spt15p; regulator of transcription factor Rgt1p; interactions with Pma1p appear to propagate [GAR+]; STD1 has a paralog, MTH1, that arose from the whole genome duplication
YOR067C	ALG8	Asparagine-Linked Glycosylation	-2.09954	1	Glucosyl transferase; involved in N-linked glycosylation; adds glucose to the dolichol-linked oligosaccharide precursor prior to transfer to protein during lipid-linked oligosaccharide biosynthesis; similar to Alg6p; human homolog ALG8 can complement yeast null mutant
YCL019W			-2.22105	1	Retrotransposon TYA Gag and TYB Pol genes; transcribed/translated as one unit; polyprotein is processed to make a nucleocapsid-like protein (Gag), reverse transcriptase (RT), protease (PR), and integrase (IN); similar to retroviral genes
YOR161C	PNS1	pH Nine Sensitive	-2.02308	1	Protein of unknown function; has similarity to Torpedo californica tCTL1p, which is postulated to be a choline transporter, neither null mutation nor overexpression affects choline transport

## Sheet: DN4_BP
GO biological process complete	Saccharomyces cerevisiae - REFLIST (6049)	DN4	DN4 (expected)	DN4 (over/under)	DN4 (fold Enrichment)	DN4 (raw P-value)	DN4 (FDR)	ids
purine nucleobase catabolic process GO:0006145	3	3	0.0644735	+	46.5308	0.000173779	0.0104307	YIR027C, YDL238C, YNL141W
nucleobase catabolic process GO:0046113	4	3	0.0859646	+	34.8981	0.000299436	0.0163223	YIR027C, YDL238C, YNL141W
nucleobase-containing small molecule metabolic process GO:0055086	219	19	4.70656	+	4.03692	4.33655e-07	7.98823e-05	YIR031C, YHR202W, YIR027C, YLR231C, YNL141W, YMR246W, YHR174W, YCR026C, YJL052W, YIR028W, YDL238C, YCR012W, YML075C, YKL060C, YNR043W, YGL253W, YNL129W, YAL038W, YJL116C
small molecule metabolic process GO:0044281	710	53	15.2587	+	3.47342	1.29083e-16	6.89561e-13	YIR031C, YIR027C, YGL205W, YLR231C, YPR035W, YKL182W, YHR183W, YHR007C, YLR056W, YJL052W, YGR175C, YML075C, YNL129W, YAL038W, YMR015C, YLR098C, YHR067W, YCR026C, YLR134W, YCL064C, YGR087C, YOL126C, YDR089W, YHR202W, YKR034W, YCL018W, YGR144W, YJL196C, YGL001C, YCR005C, YOL086C, YIR028W, YCR012W, YKL060C, YOL002C, YNR043W, YJL116C, YPL095C, YIL053W, YPL028W, YNL141W, YPR121W, YMR246W, YHR174W, YHR…
catabolic process GO:0009056	847	37	18.203	+	2.03263	2.09429e-05	0.0020718	YIR031C, YPR147C, YHR202W, YIR027C, YGL205W, YLR231C, YGR122W, YGR049W, YHR183W, YJL052W, YCR068W, YOL086C, YIR028W, YCR012W, YKL060C, YAL038W, YPL095C, YPL028W, YLR098C, YGR088W, YNL141W, YHR174W, YJL216C, YJL172W, YLR134W, YOR003W, YCL064C, YGR087C, YCR079W, YPL002C, YHR046C, YDL238C, YBR208C, YFR055W, YGL253W, YJL048C, YMR170C
organic substance catabolic process GO:1901575	696	34	14.9578	+	2.27305	5.61278e-06	0.000666299	YIR031C, YPR147C, YHR202W, YIR027C, YGL205W, YLR231C, YGR122W, YHR183W, YJL052W, YCR068W, YOL086C, YIR028W, YCR012W, YKL060C, YAL038W, YPL095C, YPL028W, YLR098C, YNL141W, YHR174W, YJL216C, YJL172W, YLR134W, YOR003W, YCL064C, YGR087C, YPL002C, YHR046C, YDL238C, YBR208C, YFR055W, YGL253W, YJL048C, YMR170C
purine nucleobase metabolic process GO:0006144	22	5	0.472805	+	10.5752	0.000212381	0.012332	YIR031C, YIR028W, YIR027C, YDL238C, YNL141W
purine-containing compound metabolic process GO:0072521	129	15	2.77236	+	5.41055	2.66577e-07	7.12028e-05	YIR031C, YIR027C, YNL141W, YMR246W, YHR174W, YJL052W, YIR028W, YDL238C, YCR012W, YML075C, YKL060C, YNR043W, YGL253W, YAL038W, YJL116C
spermidine transmembrane transport GO:1903711	4	3	0.0859646	+	34.8981	0.000299436	0.0164906	YOR273C, YHL016C, YPL274W
ammonium transmembrane transport GO:0072488	17	4	0.36535	+	10.9484	0.00084802	0.0371322	YNL142W, YOR273C, YHL016C, YPL274W
cation transport GO:0006812	240	15	5.15788	+	2.90817	0.000271095	0.0152441	YKR039W, YOR273C, YHL016C, YEL065W, YPL274W, YMR246W, YLR214W, YFL050C, YNL142W, YNL101W, YDR345C, YHR094C, YOR348C, YDL210W, YJL116C
ion transport GO:0006811	379	26	8.14515	+	3.19208	2.08649e-07	6.55649e-05	YJR152W, YOR273C, YHL016C, YEL065W, YIL166C, YJL193W, YLR214W, YBR054W, YNL101W, YMR088C, YDR345C, YEL064C, YOR348C, YDL210W, YJL116C, YKR039W, YPL274W, YGR125W, YMR246W, YCR028C, YFL050C, YNL142W, YPL002C, YNL065W, YPR201W, YHR094C
ion transmembrane transport GO:0034220	268	20	5.75963	+	3.47245	1.93588e-06	0.000272145	YKR039W, YOR273C, YHL016C, YEL065W, YPL274W, YGR125W, YIL166C, YCR028C, YJL193W, YFL050C, YNL142W, YBR054W, YNL065W, YNL101W, YMR088C, YDR345C, YHR094C, YEL064C, YOR348C, YJL116C
transmembrane transport GO:0055085	449	32	9.64953	+	3.31622	2.36504e-09	1.26341e-06	YLR152C, YJR152W, YOR273C, YHL016C, YEL065W, YIL166C, YJL193W, YIR028W, YBR054W, YNL101W, YMR088C, YDR345C, YEL064C, YOR348C, YDL210W, YJL116C, YKR039W, YPL274W, YGR125W, YCR028C, YOR011W, YFL050C, YNL142W, YNL065W, YPR201W, YPR194C, YHR094C, YMR221C, YER056C, YOL126C, YGL253W, YJL212C
ammonium transport GO:0015696	23	6	0.494297	+	12.1385	2.46633e-05	0.00227158	YNL142W, YOR273C, YHL016C, YPL274W, YMR246W, YDL210W
spermidine transport GO:0015848	5	3	0.107456	+	27.9185	0.000471736	0.0231194	YOR273C, YHL016C, YPL274W
organic cation transport GO:0015695	12	5	0.257894	+	19.3878	1.92787e-05	0.00194315	YOR273C, YHL016C, YPL274W, YMR246W, YDL210W
polyamine transport GO:0015846	12	5	0.257894	+	19.3878	1.92787e-05	0.00198052	YKR039W, YOR273C, YHL016C, YPL274W, YDL210W
polyamine transmembrane transport GO:1902047	9	4	0.19342	+	20.6803	0.000115456	0.00734246	YKR039W, YOR273C, YHL016C, YPL274W
putrescine transport GO:0015847	5	3	0.107456	+	27.9185	0.000471736	0.0229092	YHL016C, YPL274W, YDL210W
regulation of ATP metabolic process GO:1903578	5	3	0.107456	+	27.9185	0.000471736	0.0227028	YCR012W, YOR344C, YOL136C
allantoin catabolic process GO:0000256	7	4	0.150438	+	26.589	5.5063e-05	0.00420209	YIR031C, YIR028W, YIR027C, YBR208C
cellular amide catabolic process GO:0043605	9	4	0.19342	+	20.6803	0.000115456	0.00725608	YIR031C, YIR028W, YIR027C, YBR208C
allantoin metabolic process GO:0000255	7	4	0.150438	+	26.589	5.5063e-05	0.00414291	YIR031C, YIR028W, YIR027C, YBR208C
drug metabolic process GO:0017144	197	13	4.23376	+	3.07056	0.000434773	0.0219109	YIR031C, YIR027C, YGR144W, YLR231C, YGR088W, YPR121W, YCR005C, YLR134W, YOL086C, YGR087C, YIR028W, YBR208C, YJL116C
drug catabolic process GO:0042737	44	7	0.945611	+	7.40262	8.31525e-05	0.00548396	YIR031C, YLR134W, YGR087C, YIR028W, YIR027C, YGR088W, YBR208C
ergosterol biosynthetic process GO:0006696	25	8	0.537279	+	14.8898	2.76056e-07	7.02234e-05	YLR056W, YMR015C, YPL028W, YGR175C, YML075C, YGL001C, YGR060W, YHR007C
ergosterol metabolic process GO:0008204	29	8	0.623244	+	12.8361	7.15202e-07	0.000115776	YLR056W, YMR015C, YPL028W, YGR175C, YML075C, YGL001C, YGR060W, YHR007C
sterol metabolic process GO:0016125	48	10	1.03158	+	9.69391	2.66026e-07	7.47954e-05	YLR056W, YNL111C, YMR015C, YPL028W, YGR175C, YML075C, YGL001C, YNR043W, YGR060W, YHR007C
steroid metabolic process GO:0008202	49	10	1.05307	+	9.49608	3.14657e-07	6.72358e-05	YLR056W, YNL111C, YMR015C, YPL028W, YGR175C, YML075C, YGL001C, YNR043W, YGR060W, YHR007C
lipid metabolic process GO:0006629	311	24	6.68375	+	3.5908	8.5935e-08	3.06043e-05	YPR147C, YNL111C, YMR015C, YPL028W, YGR157W, YJL196C, YGL205W, YHR067W, YGL001C, YKL182W, YMR246W, YHR007C, YLR056W, YCR068W, YGR175C, YHR046C, YML075C, YGR036C, YOL002C, YNR043W, YOR067C, YGL055W, YGR060W, YPL095C
organic hydroxy compound metabolic process GO:1901615	135	15	2.90131	+	5.17009	4.55937e-07	8.11872e-05	YNL111C, YIL053W, YMR015C, YPL028W, YGL001C, YHR007C, YLR056W, YLR134W, YOL086C, YGR087C, YGR175C, YHR046C, YML075C, YNR043W, YGR060W
cellular alcohol metabolic process GO:0044107	29	8	0.623244	+	12.8361	7.15202e-07	0.000112371	YLR056W, YMR015C, YPL028W, YGR175C, YML075C, YGL001C, YGR060W, YHR007C
alcohol metabolic process GO:0006066	93	13	1.99868	+	6.5043	2.61519e-07	7.76131e-05	YIL053W, YMR015C, YPL028W, YGL001C, YHR007C, YLR056W, YLR134W, YOL086C, YGR087C, YGR175C, YHR046C, YML075C, YGR060W
secondary alcohol metabolic process GO:1902652	35	8	0.75219	+	10.6356	2.4159e-06	0.000330916	YLR056W, YMR015C, YPL028W, YGR175C, YML075C, YGL001C, YGR060W, YHR007C
cellular lipid metabolic process GO:0044255	287	22	6.16796	+	3.56682	3.58931e-07	7.10152e-05	YPR147C, YMR015C, YPL028W, YGR157W, YJL196C, YGL205W, YHR067W, YGL001C, YKL182W, YMR246W, YHR007C, YLR056W, YCR068W, YGR175C, YHR046C, YML075C, YOL002C, YNR043W, YOR067C, YGL055W, YGR060W, YPL095C
phytosteroid metabolic process GO:0016128	29	8	0.623244	+	12.8361	7.15202e-07	0.000119394	YLR056W, YMR015C, YPL028W, YGR175C, YML075C, YGL001C, YGR060W, YHR007C
phytosteroid biosynthetic process GO:0016129	25	8	0.537279	+	14.8898	2.76056e-07	6.70315e-05	YLR056W, YMR015C, YPL028W, YGR175C, YML075C, YGL001C, YGR060W, YHR007C
steroid biosynthetic process GO:0006694	36	10	0.773682	+	12.9252	2.57416e-08	9.82227e-06	YLR056W, YNL111C, YMR015C, YPL028W, YGR175C, YML075C, YGL001C, YNR043W, YGR060W, YHR007C
lipid biosynthetic process GO:0008610	179	17	3.84692	+	4.41912	5.8043e-07	0.000100021	YNL111C, YMR015C, YPL028W, YGR157W, YJL196C, YHR067W, YGL001C, YKL182W, YHR007C, YLR056W, YGR175C, YML075C, YGR036C, YNR043W, YGL055W, YGR060W, YPL095C
organic hydroxy compound biosynthetic process GO:1901617	78	15	1.67631	+	8.94822	6.04415e-10	5.38131e-07	YNL111C, YIL053W, YMR015C, YPL028W, YGL001C, YHR007C, YLR056W, YLR134W, YOL086C, YGR087C, YGR175C, YHR046C, YML075C, YNR043W, YGR060W
secondary alcohol biosynthetic process GO:1902653	26	8	0.55877	+	14.3172	3.54667e-07	7.28703e-05	YLR056W, YMR015C, YPL028W, YGR175C, YML075C, YGL001C, YGR060W, YHR007C
alcohol biosynthetic process GO:0046165	53	13	1.13903	+	11.4132	6.86053e-10	5.23557e-07	YIL053W, YMR015C, YPL028W, YGL001C, YHR007C, YLR056W, YLR134W, YOL086C, YGR087C, YGR175C, YHR046C, YML075C, YGR060W
small molecule biosynthetic process GO:0044283	331	31	7.11357	+	4.35787	7.43609e-12	1.98618e-08	YHR202W, YCL018W, YGR144W, YJL196C, YLR231C, YPR035W, YGL001C, YKL182W, YHR007C, YLR056W, YJL052W, YOL086C, YGR175C, YCR012W, YML075C, YKL060C, YPL095C, YIL053W, YMR015C, YPL028W, YHR067W, YPR121W, YHR174W, YLR134W, YGR087C, YHR046C, YOL126C, YFR055W, YMR170C, YGL055W, YGR060W
cellular lipid biosynthetic process GO:0097384	25	8	0.537279	+	14.8898	2.76056e-07	6.4117e-05	YLR056W, YMR015C, YPL028W, YGR175C, YML075C, YGL001C, YGR060W, YHR007C
cellular alcohol biosynthetic process GO:0044108	25	8	0.537279	+	14.8898	2.76056e-07	6.14455e-05	YLR056W, YMR015C, YPL028W, YGR175C, YML075C, YGL001C, YGR060W, YHR007C
sterol biosynthetic process GO:0016126	35	10	0.75219	+	13.2945	2.05082e-08	8.42727e-06	YLR056W, YNL111C, YMR015C, YPL028W, YGR175C, YML075C, YGL001C, YNR043W, YGR060W, YHR007C
gluconeogenesis GO:0006094	16	5	0.343858	+	14.5409	5.92458e-05	0.0043355	YJL052W, YCR012W, YKL060C, YOL126C, YHR174W
glucose metabolic process GO:0006006	35	6	0.75219	+	7.9767	0.000189813	0.0111426	YJL052W, YCR012W, YKL060C, YOL126C, YGL253W, YHR174W
hexose metabolic process GO:0019318	53	7	1.13903	+	6.14557	0.000237065	0.0136172	YJL052W, YCR012W, YKL060C, YOL136C, YOL126C, YGL253W, YHR174W
monosaccharide metabolic process GO:0005996	63	7	1.35394	+	5.17009	0.000618212	0.0282264	YJL052W, YCR012W, YKL060C, YOL136C, YOL126C, YGL253W, YHR174W
carbohydrate metabolic process GO:0005975	231	15	4.96446	+	3.02148	0.000182888	0.0108554	YIR031C, YIL053W, YCL018W, YHR183W, YHR174W, YCR005C, YJL216C, YJL052W, YHR046C, YCR012W, YKL060C, YOL136C, YOL126C, YGL253W, YAL038W
hexose biosynthetic process GO:0019319	16	5	0.343858	+	14.5409	5.92458e-05	0.00427691	YJL052W, YCR012W, YKL060C, YOL126C, YHR174W
monosaccharide biosynthetic process GO:0046364	18	5	0.386841	+	12.9252	9.47104e-05	0.0060957	YJL052W, YCR012W, YKL060C, YOL126C, YHR174W
carbohydrate biosynthetic process GO:0016051	65	7	1.39693	+	5.01101	0.00073371	0.0329368	YJL052W, YIL053W, YHR046C, YCR012W, YKL060C, YOL126C, YHR174W
cellular biogenic amine catabolic process GO:0042402	13	4	0.279385	+	14.3172	0.000359973	0.0186696	YLR134W, YGR087C, YLR231C, YMR170C
amine catabolic process GO:0009310	13	4	0.279385	+	14.3172	0.000359973	0.0188527	YLR134W, YGR087C, YLR231C, YMR170C
monocarboxylic acid transport GO:0015718	27	7	0.580261	+	12.0635	5.202e-06	0.000646258	YJL193W, YJR152W, YNL065W, YMR246W, YCR028C, YOR348C, YDL210W
carboxylic acid transport GO:0046942	89	12	1.91271	+	6.27381	1.09674e-06	0.000167394	YJL193W, YJR152W, YKR039W, YNL065W, YNL101W, YMR088C, YPL274W, YMR246W, YEL064C, YCR028C, YOR348C, YDL210W
organic acid transport GO:0015849	90	12	1.9342	+	6.2041	1.22097e-06	0.000176281	YJL193W, YJR152W, YKR039W, YNL065W, YNL101W, YMR088C, YPL274W, YMR246W, YEL064C, YCR028C, YOR348C, YDL210W
organic anion transport GO:0015711	156	13	3.35262	+	3.87756	4.89145e-05	0.00384267	YJR152W, YKR039W, YPL274W, YMR246W, YCR028C, YJL193W, YPL002C, YNL065W, YNL101W, YMR088C, YEL064C, YOR348C, YDL210W
anion transport GO:0006820	191	16	4.10481	+	3.89787	5.8508e-06	0.000679456	YJR152W, YKR039W, YPL274W, YGR125W, YMR246W, YIL166C, YCR028C, YJL193W, YPL002C, YNL065W, YPR201W, YNL101W, YMR088C, YEL064C, YOR348C, YDL210W
glycolytic process GO:0006096	26	6	0.55877	+	10.7379	4.46749e-05	0.00356199	YJL052W, YCR012W, YKL060C, YGL253W, YAL038W, YHR174W
ATP generation from ADP GO:0006757	26	6	0.55877	+	10.7379	4.46749e-05	0.00361596	YJL052W, YCR012W, YKL060C, YGL253W, YAL038W, YHR174W
ADP metabolic process GO:0046031	28	6	0.601752	+	9.97088	6.40541e-05	0.00456236	YJL052W, YCR012W, YKL060C, YGL253W, YAL038W, YHR174W
purine ribonucleoside diphosphate metabolic process GO:0009179	29	6	0.623244	+	9.62706	7.59847e-05	0.00527156	YJL052W, YCR012W, YKL060C, YGL253W, YAL038W, YHR174W
purine nucleoside diphosphate metabolic process GO:0009135	29	6	0.623244	+	9.62706	7.59847e-05	0.0051381	YJL052W, YCR012W, YKL060C, YGL253W, YAL038W, YHR174W
nucleoside diphosphate metabolic process GO:0009132	33	6	0.709208	+	8.46014	0.000142557	0.00875332	YJL052W, YCR012W, YKL060C, YGL253W, YAL038W, YHR174W
nucleoside phosphate metabolic process GO:0006753	189	15	4.06183	+	3.69292	2.13227e-05	0.00203403	YHR202W, YLR231C, YNL141W, YMR246W, YHR174W, YCR026C, YJL052W, YCR012W, YML075C, YKL060C, YNR043W, YGL253W, YNL129W, YAL038W, YJL116C
organophosphate metabolic process GO:0019637	370	20	7.95173	+	2.51518	0.000163323	0.00991446	YHR202W, YGR157W, YLR231C, YNL141W, YMR246W, YHR183W, YHR174W, YCR026C, YJL052W, YCR068W, YHR046C, YCR012W, YML075C, YKL060C, YOL136C, YNR043W, YGL253W, YNL129W, YAL038W, YJL116C
ribonucleoside diphosphate metabolic process GO:0009185	29	6	0.623244	+	9.62706	7.59847e-05	0.00534092	YJL052W, YCR012W, YKL060C, YGL253W, YAL038W, YHR174W
purine ribonucleotide metabolic process GO:0009150	104	10	2.23508	+	4.47411	0.000127964	0.00794866	YJL052W, YCR012W, YML075C, YKL060C, YMR246W, YNR043W, YGL253W, YAL038W, YHR174W, YJL116C
purine nucleotide metabolic process GO:0006163	113	10	2.4285	+	4.11777	0.000240346	0.0136588	YJL052W, YCR012W, YML075C, YKL060C, YMR246W, YNR043W, YGL253W, YAL038W, YHR174W, YJL116C
nucleotide metabolic process GO:0009117	182	14	3.91139	+	3.57929	5.62838e-05	0.00417594	YHR202W, YLR231C, YNL141W, YMR246W, YHR174W, YJL052W, YCR012W, YML075C, YKL060C, YNR043W, YGL253W, YNL129W, YAL038W, YJL116C
ribonucleotide metabolic process GO:0009259	118	10	2.53596	+	3.94329	0.000332525	0.0179429	YJL052W, YCR012W, YML075C, YKL060C, YMR246W, YNR043W, YGL253W, YAL038W, YHR174W, YJL116C
ribose phosphate metabolic process GO:0019693	125	10	2.68639	+	3.72246	0.000509758	0.0243136	YJL052W, YCR012W, YML075C, YKL060C, YMR246W, YNR043W, YGL253W, YAL038W, YHR174W, YJL116C
nucleoside diphosphate phosphorylation GO:0006165	29	6	0.623244	+	9.62706	7.59847e-05	0.00507388	YJL052W, YCR012W, YKL060C, YGL253W, YAL038W, YHR174W
nucleotide phosphorylation GO:0046939	29	6	0.623244	+	9.62706	7.59847e-05	0.00520398	YJL052W, YCR012W, YKL060C, YGL253W, YAL038W, YHR174W
generation of precursor metabolites and energy GO:0006091	209	16	4.49165	+	3.56216	1.69185e-05	0.00180757	YIR031C, YNL111C, YHR183W, YHR174W, YCR005C, YLR134W, YLR164W, YJL052W, YOL086C, YCR012W, YKL060C, YOL126C, YGL253W, YAL038W, YGL055W, YJL116C
ATP metabolic process GO:0046034	90	10	1.9342	+	5.17009	4.17555e-05	0.0035406	YLR134W, YLR164W, YJL052W, YOL086C, YCR012W, YKL060C, YGL253W, YAL038W, YHR174W, YJL116C
carbohydrate catabolic process GO:0016052	78	8	1.67631	+	4.77239	0.000414261	0.021076	YJL216C, YJL052W, YCR012W, YKL060C, YHR183W, YGL253W, YAL038W, YHR174W
pyruvate metabolic process GO:0006090	38	8	0.816664	+	9.79595	4.12279e-06	0.00053717	YLR134W, YJL052W, YCR012W, YKL060C, YFR055W, YGL253W, YAL038W, YHR174W
monocarboxylic acid metabolic process GO:0032787	160	22	3.43858	+	6.39798	1.63646e-11	2.91399e-08	YIR031C, YPL028W, YCL018W, YJL196C, YGL205W, YLR231C, YHR067W, YKL182W, YMR246W, YHR183W, YHR174W, YLR134W, YJL052W, YCR012W, YKL060C, YOL002C, YFR055W, YGL253W, YMR170C, YAL038W, YGL055W, YPL095C
carboxylic acid metabolic process GO:0019752	395	29	8.48901	+	3.41618	8.47276e-09	4.11468e-06	YIR031C, YCL018W, YJL196C, YGL205W, YLR231C, YPR035W, YKL182W, YHR183W, YCR005C, YJL052W, YOL086C, YCR012W, YKL060C, YOL002C, YAL038W, YPL095C, YPL028W, YLR098C, YHR067W, YMR246W, YHR174W, YLR134W, YCL064C, YGR087C, YOL126C, YFR055W, YGL253W, YMR170C, YGL055W
oxoacid metabolic process GO:0043436	413	31	8.87585	+	3.49262	1.37566e-09	9.18596e-07	YIR031C, YDR089W, YKR034W, YCL018W, YJL196C, YGL205W, YLR231C, YPR035W, YKL182W, YHR183W, YCR005C, YJL052W, YOL086C, YCR012W, YKL060C, YOL002C, YAL038W, YPL095C, YPL028W, YLR098C, YHR067W, YMR246W, YHR174W, YLR134W, YCL064C, YGR087C, YOL126C, YFR055W, YGL253W, YMR170C, YGL055W
organic acid metabolic process GO:0006082	415	31	8.91883	+	3.47579	1.537e-09	9.12294e-07	YIR031C, YDR089W, YKR034W, YCL018W, YJL196C, YGL205W, YLR231C, YPR035W, YKL182W, YHR183W, YCR005C, YJL052W, YOL086C, YCR012W, YKL060C, YOL002C, YAL038W, YPL095C, YPL028W, YLR098C, YHR067W, YMR246W, YHR174W, YLR134W, YCL064C, YGR087C, YOL126C, YFR055W, YGL253W, YMR170C, YGL055W
fatty acid biosynthetic process GO:0006633	25	5	0.537279	+	9.30615	0.0003564	0.0190389	YJL196C, YHR067W, YKL182W, YGL055W, YPL095C
fatty acid metabolic process GO:0006631	58	9	1.24649	+	7.22029	9.32897e-06	0.00101705	YPL028W, YJL196C, YGL205W, YHR067W, YOL002C, YKL182W, YMR246W, YGL055W, YPL095C
amino acid transmembrane transport GO:0003333	44	7	0.945611	+	7.40262	8.31525e-05	0.00541708	YKR039W, YNL065W, YNL101W, YMR088C, YPL274W, YEL064C, YOR348C
carboxylic acid transmembrane transport GO:1905039	64	9	1.37543	+	6.54339	1.90418e-05	0.00199453	YJL193W, YKR039W, YNL065W, YNL101W, YMR088C, YPL274W, YEL064C, YCR028C, YOR348C
organic acid transmembrane transport GO:1903825	65	9	1.39693	+	6.44272	2.1297e-05	0.00206852	YJL193W, YKR039W, YNL065W, YNL101W, YMR088C, YPL274W, YEL064C, YCR028C, YOR348C
anion transmembrane transport GO:0098656	106	11	2.27806	+	4.82866	3.05295e-05	0.00271814	YJL193W, YKR039W, YNL065W, YNL101W, YMR088C, YPL274W, YGR125W, YEL064C, YIL166C, YCR028C, YOR348C
amino acid transport GO:0006865	56	8	1.2035	+	6.64725	5.09008e-05	0.00394075	YKR039W, YNL065W, YNL101W, YMR088C, YPL274W, YEL064C, YOR348C, YDL210W
cellular amino acid catabolic process GO:0009063	55	7	1.18201	+	5.9221	0.000291535	0.0162227	YLR134W, YCL064C, YOL086C, YGR087C, YLR098C, YLR231C, YFR055W
carboxylic acid catabolic process GO:0046395	88	11	1.89122	+	5.81635	6.11609e-06	0.000695152	YLR134W, YCL064C, YOL086C, YGR087C, YPL028W, YLR098C, YGL205W, YLR231C, YFR055W, YHR183W, YPL095C
organic acid catabolic process GO:0016054	89	11	1.91271	+	5.75099	6.75041e-06	0.000751265	YLR134W, YCL064C, YOL086C, YGR087C, YPL028W, YLR098C, YGL205W, YLR231C, YFR055W, YHR183W, YPL095C
small molecule catabolic process GO:0044282	144	13	3.09473	+	4.20069	2.24204e-05	0.00210122	YPL028W, YLR098C, YGL205W, YLR231C, YHR183W, YLR134W, YCL064C, YOL086C, YGR087C, YHR046C, YBR208C, YFR055W, YPL095C
oxidation-reduction process GO:0055114	449	28	9.64953	+	2.9017	4.23104e-07	8.07221e-05	YIR031C, YNL331C, YNL111C, YCL018W, YGL205W, YGL001C, YKL182W, YHR183W, YHR007C, YCR005C, YLR056W, YJL052W, YOL086C, YLR214W, YGR175C, YCR012W, YML075C, YGL157W, YMR015C, YPL028W, YGR088W, YHR067W, YLR134W, YLR164W, YOL126C, YMR170C, YGL055W, YGR060W
cellular protein metabolic process GO:0044267	1267	12	27.2293	-	0.440702	0.000619423	0.028042	YJL172W, YAR003W, YGR052W, YOR003W, YCR068W, YCR079W, YPL002C, YGR036C, YGR201C, YJL048C, YOR067C, YOL128C
cellular macromolecule metabolic process GO:0044260	2030	20	43.627	-	0.458431	4.8675e-06	0.000619099	YAR003W, YGR052W, YCL019W, YLR098C, YIR027C, YGR122W, YGL251C, YJL172W, YOR003W, YCR068W, YCR079W, YPL002C, YOR344C, YPL183C, YGR036C, YGR201C, YDR314C, YJL048C, YOR067C, YOL128C
macromolecule metabolic process GO:0043170	2448	24	52.6103	-	0.456184	1.56414e-07	5.22226e-05	YAR003W, YAL020C, YGR052W, YCR045C, YCL019W, YLR098C, YIR027C, YGR122W, YGL251C, YCR026C, YOR274W, YJL172W, YOR003W, YCR068W, YCR079W, YPL002C, YOR344C, YPL183C, YGR036C, YGR201C, YDR314C, YJL048C, YOR067C, YOL128C
protein metabolic process GO:0019538	1399	14	30.0661	-	0.46564	0.000459852	0.0227456	YAR003W, YGR052W, YCR045C, YCL019W, YJL172W, YOR003W, YCR068W, YCR079W, YPL002C, YGR036C, YGR201C, YJL048C, YOR067C, YOL128C
organelle organization GO:0006996	1375	11	29.5503	-	0.372246	4.18897e-05	0.00349648	YOR274W, YAR003W, YCR068W, YCR079W, YGR144W, YPR194C, YGL251C, YGR049W, YOL126C, YGL055W, YPL075W
cellular component organization GO:0016043	2026	15	43.5411	-	0.344502	1.44976e-08	6.45385e-06	YAR003W, YCR045C, YGR144W, YCR032W, YGL251C, YGR049W, YPL075W, YOR274W, YCR068W, YCR079W, YPR194C, YOL126C, YGL253W, YGL055W, YJL116C
cellular component organization or biogenesis GO:0071840	2270	15	48.7849	-	0.307472	7.27188e-11	9.71159e-08	YAR003W, YCR045C, YGR144W, YCR032W, YGL251C, YGR049W, YPL075W, YOR274W, YCR068W, YCR079W, YPR194C, YOL126C, YGL253W, YGL055W, YJL116C
RNA metabolic process GO:0016070	946	7	20.3306	-	0.344308	0.000526617	0.0246771	YOR274W, YAL020C, YCL019W, YLR098C, YGR122W, YOR344C, YPL183C
nucleic acid metabolic process GO:0090304	1279	12	27.4872	-	0.436567	0.000446288	0.0222811	YOR274W, YAR003W, YAL020C, YCL019W, YLR098C, YIR027C, YGR122W, YOR344C, YPL183C, YGL251C, YDR314C, YCR026C
cellular macromolecule biosynthetic process GO:0034645	954	7	20.5026	-	0.341421	0.000526291	0.0248801	YCL019W, YLR098C, YOR344C, YGR036C, YGR201C, YGL251C, YOR067C
macromolecule biosynthetic process GO:0009059	970	7	20.8464	-	0.335789	0.000367779	0.0188911	YCL019W, YLR098C, YOR344C, YGR036C, YGR201C, YGL251C, YOR067C
gene expression GO:0010467	1203	7	25.8539	-	0.270753	5.3399e-06	0.000648313	YOR274W, YAL020C, YCR068W, YLR098C, YOR344C, YPL183C, YGR201C
cellular protein localization GO:0034613	704	4	15.1298	-	0.264379	0.00113492	0.0488931	YPL002C, YCR032W, YGL251C, YOL126C
protein localization GO:0008104	849	6	18.246	-	0.328839	0.00113486	0.0492881	YPL002C, YCR032W, YPR194C, YGL251C, YOL126C, YJL212C
cellular macromolecule localization GO:0070727	725	4	15.5811	-	0.256721	0.000791542	0.0349456	YPL002C, YCR032W, YGL251C, YOL126C
cellular localization GO:0051641	940	7	20.2017	-	0.346506	0.000759627	0.0338161	YPL002C, YPL183C, YCR032W, YGL251C, YOL126C, YGL055W, YJL116C
cell cycle process GO:0022402	570	2	12.25	-	0.163266	0.000596425	0.0274664	YCR045C, YGL251C
cell cycle GO:0007049	706	2	15.1728	-	0.131815	3.56429e-05	0.00312138	YCR045C, YGL251C
ribosome biogenesis GO:0042254	393	0	8.44602	-	0	0.000358675	0.0189707
ribonucleoprotein complex biogenesis GO:0022613	477	0	10.2513	-	0	4.09665e-05	0.00352973
cellular component biogenesis GO:0044085	1113	1	23.9197	-	0.0418066	2.00447e-10	2.14157e-07	YCR045C
cellular protein-containing complex assembly GO:0034622	493	0	10.5951	-	0	4.43743e-05	0.00364688
protein-containing complex assembly GO:0065003	507	0	10.896	-	0	2.74375e-05	0.00248426
cellular component assembly GO:0022607	762	1	16.3763	-	0.061064	1.10298e-06	0.00016367	YCR045C
protein-containing complex subunit organization GO:0043933	713	1	15.3232	-	0.0652605	2.69503e-06	0.000359921	YPL075W
regulation of cellular protein metabolic process GO:0032268	380	0	8.16664	-	0	0.00057313	0.0266231

## Sheet: DN4_CC
GO cellular component complete	Saccharomyces cerevisiae - REFLIST (6049)	DN4	DN4 (expected)	DN4 (over/under)	DN4 (fold Enrichment)	DN4 (raw P-value)	DN4 (FDR)	ids
integral component of plasma membrane GO:0005887	95	9	2.04166	+	4.40818	0.000311105	0.021019	YKR039W, YNL142W, YOR273C, YNL065W, YEL065W, YDR345C, YPR194C, YHR094C, YJL212C
integral component of membrane GO:0016021	1246	55	26.778	+	2.05393	4.21477e-08	1.51872e-05	YJR152W, YOR273C, YHL016C, YEL065W, YNR062C, YGR049W, YIL166C, YHR007C, YJL193W, YLR056W, YLR214W, YBR054W, YGR175C, YNL101W, YML075C, YOR067C, YDL210W, YKR039W, YDR090C, YMR155W, YCR026C, YPR201W, YMR221C, YER056C, YJL212C, YLR152C, YPR147C, YDR089W, YNL111C, YLR023C, YJL196C, YCR068W, YIR028W, YGR036C, YMR088C, YDR345C, YOL002C, YEL064C, YOR348C, YDR492W, YGR157W, YOR161C, YPL274W, YGR125W, YCR…
intrinsic component of membrane GO:0031224	1314	56	28.2394	+	1.98305	8.28259e-08	2.23837e-05	YJR152W, YOR273C, YHL016C, YEL065W, YNR062C, YGR049W, YIL166C, YHR007C, YJL193W, YLR056W, YLR214W, YBR054W, YGR175C, YNL101W, YML075C, YOR067C, YDL210W, YKR039W, YDR090C, YMR155W, YCR026C, YPR201W, YMR221C, YER056C, YJL212C, YLR152C, YPR147C, YDR089W, YNL111C, YLR023C, YJL196C, YCR068W, YIR028W, YGR036C, YMR088C, YDR345C, YOL002C, YEL064C, YOR348C, YDR492W, YGR157W, YOR161C, YPL274W, YCL048W-A, Y…
membrane GO:0016020	2074	68	44.5727	+	1.5256	3.49141e-05	0.00269587	YJR152W, YOR273C, YHL016C, YEL065W, YGR122W, YNR062C, YGR049W, YIL166C, YHR007C, YJL193W, YLR056W, YJL052W, YLR214W, YBR054W, YGR175C, YNL101W, YML075C, YOR067C, YAL038W, YDL210W, YKR039W, YIL169C, YDR090C, YMR155W, YCR026C, YPL002C, YPR201W, YMR221C, YER056C, YJL212C, YLR152C, YPR147C, YDR089W, YNL111C, YLR023C, YJL196C, YGL001C, YCR032W, YCR068W, YOL086C, YIR028W, YCR012W, YGR036C, YMR088C, YKL…
intrinsic component of plasma membrane GO:0031226	102	9	2.1921	+	4.10566	0.00050553	0.0321458	YKR039W, YNL142W, YOR273C, YNL065W, YEL065W, YDR345C, YPR194C, YHR094C, YJL212C
plasma membrane GO:0005886	541	35	11.6267	+	3.01031	3.92315e-09	2.12046e-06	YJR152W, YOR273C, YHL016C, YEL065W, YGR122W, YHR007C, YJL052W, YOL086C, YLR214W, YIR028W, YBR054W, YCR012W, YKL060C, YDR345C, YOL002C, YOR348C, YAL038W, YKR039W, YOR161C, YPL274W, YCL048W-A, YMR246W, YCR028C, YDR090C, YHR174W, YOR011W, YFL050C, YNL142W, YNL065W, YPR201W, YPR194C, YHR094C, YER056C, YJL212C, YGR060W
cell periphery GO:0071944	823	40	17.6872	+	2.26152	5.55582e-07	0.000120117	YJR152W, YCR045C, YOR273C, YHL016C, YEL065W, YGR122W, YIL166C, YHR007C, YJL052W, YOL086C, YLR214W, YIR028W, YBR054W, YCR012W, YKL060C, YDR345C, YOL002C, YOR348C, YAL038W, YJL116C, YKR039W, YGR157W, YOR161C, YIL169C, YPL274W, YCL048W-A, YMR246W, YCR028C, YDR090C, YHR174W, YOR011W, YFL050C, YNL142W, YNL065W, YPR201W, YPR194C, YHR094C, YER056C, YJL212C, YGR060W
fungal-type vacuole GO:0000324	461	26	9.90742	+	2.6243	7.00661e-06	0.000841572	YJR152W, YDR089W, YHR202W, YOR273C, YEL065W, YCR032W, YIL166C, YIR028W, YNL101W, YMR088C, YOL002C, YNL129W, YDL210W, YJL116C, YKR039W, YCL048W-A, YGR125W, YCR028C, YMR155W, YHR174W, YJL172W, YOR003W, YNL065W, YPR194C, YMR221C, YER056C
lytic vacuole GO:0000323	462	26	9.92891	+	2.61861	7.27321e-06	0.000655195	YJR152W, YDR089W, YHR202W, YOR273C, YEL065W, YCR032W, YIL166C, YIR028W, YNL101W, YMR088C, YOL002C, YNL129W, YDL210W, YJL116C, YKR039W, YCL048W-A, YGR125W, YCR028C, YMR155W, YHR174W, YJL172W, YOR003W, YNL065W, YPR194C, YMR221C, YER056C
vacuole GO:0005773	516	28	11.0894	+	2.52493	5.85724e-06	0.00105528	YJR152W, YDR089W, YHR202W, YOR273C, YEL065W, YCR032W, YIL166C, YCR068W, YIR028W, YNL101W, YMR088C, YOL002C, YEL064C, YNL129W, YDL210W, YJL116C, YKR039W, YCL048W-A, YGR125W, YCR028C, YMR155W, YHR174W, YJL172W, YOR003W, YNL065W, YPR194C, YMR221C, YER056C
storage vacuole GO:0000322	461	26	9.90742	+	2.6243	7.00661e-06	0.000757414	YJR152W, YDR089W, YHR202W, YOR273C, YEL065W, YCR032W, YIL166C, YIR028W, YNL101W, YMR088C, YOL002C, YNL129W, YDL210W, YJL116C, YKR039W, YCL048W-A, YGR125W, YCR028C, YMR155W, YHR174W, YJL172W, YOR003W, YNL065W, YPR194C, YMR221C, YER056C
nucleus GO:0005634	2376	28	51.063	-	0.548342	2.46699e-05	0.0020514	YAR003W, YCR045C, YDR223W, YKR034W, YGR144W, YLR231C, YGR122W, YPR035W, YGL251C, YPL075W, YOR274W, YOR344C, YML075C, YGL157W, YIL053W, YPL028W, YCL019W, YLR098C, YNL141W, YLR134W, YHR046C, YGR201C, YDR314C, YOL126C, YMR021C, YGL253W, YJL048C, YOL128C
intracellular non-membrane-bounded organelle GO:0043232	1391	10	29.8942	-	0.334513	6.74579e-06	0.00104174	YOR274W, YAR003W, YPR147C, YJL052W, YCL064C, YDR223W, YGR175C, YOR344C, YKL182W, YMR246W
non-membrane-bounded organelle GO:0043228	1391	10	29.8942	-	0.334513	6.74579e-06	0.000911524	YOR274W, YAR003W, YPR147C, YJL052W, YCL064C, YDR223W, YGR175C, YOR344C, YKL182W, YMR246W
catalytic complex GO:1902494	720	3	15.4736	-	0.193878	0.000150513	0.010847	YAR003W, YLR164W, YHR174W
protein-containing complex GO:0032991	2076	7	44.6156	-	0.156896	5.28458e-15	5.71263e-12	YAR003W, YLR164W, YDR089W, YPL002C, YKL182W, YDR314C, YHR174W
ribonucleoprotein complex GO:1990904	552	0	11.8631	-	0	7.08313e-06	0.000696078

## Sheet: DN4_MF
GO molecular function complete	Saccharomyces cerevisiae - REFLIST (6049)	DN4	DN4 (expected)	DN4 (over/under)	DN4 (fold Enrichment)	DN4 (raw P-value)	DN4 (FDR)	ids
oxidoreductase activity, acting on paired donors, with oxidation of a pair of donors resulting in the reduction of molecular oxygen to two molecules of water GO:0016717	3	3	0.0644735	+	46.5308	0.000173779	0.0185437	YLR056W, YMR015C, YGL055W
oxidoreductase activity, acting on paired donors, with incorporation or reduction of molecular oxygen GO:0016705	25	6	0.537279	+	11.1674	3.69304e-05	0.00675562	YLR056W, YMR015C, YGR175C, YGL055W, YGR060W, YHR007C
oxidoreductase activity GO:0016491	340	23	7.30699	+	3.14767	1.48717e-06	0.00047608	YNL331C, YNL111C, YMR015C, YCL018W, YGL205W, YGR088W, YHR067W, YGL001C, YKL182W, YHR183W, YHR007C, YLR056W, YLR164W, YJL052W, YOL086C, YLR214W, YGR175C, YML075C, YGL157W, YOL126C, YMR170C, YGL055W, YGR060W
putrescine transmembrane transporter activity GO:0015489	3	3	0.0644735	+	46.5308	0.000173779	0.0178019	YHL016C, YPL274W, YDL210W
ammonium transmembrane transporter activity GO:0008519	18	5	0.386841	+	12.9252	9.47104e-05	0.0115502	YNL142W, YOR273C, YHL016C, YPL274W, YDL210W
ion transmembrane transporter activity GO:0015075	270	22	5.80261	+	3.7914	1.32904e-07	0.000170183	YJR152W, YKR039W, YOR273C, YHL016C, YPL274W, YGR125W, YIL166C, YCR028C, YJL193W, YFL050C, YNL142W, YIR028W, YBR054W, YNL065W, YPR201W, YNL101W, YMR088C, YDR345C, YHR094C, YEL064C, YOR348C, YDL210W
transmembrane transporter activity GO:0022857	372	27	7.99471	+	3.37723	3.86285e-08	9.89277e-05	YJR152W, YOR273C, YHL016C, YEL065W, YIL166C, YJL193W, YIR028W, YBR054W, YNL101W, YMR088C, YDR345C, YEL064C, YOR348C, YDL210W, YKR039W, YPL274W, YGR125W, YCR028C, YOR011W, YFL050C, YNL142W, YNL065W, YPR201W, YPR194C, YHR094C, YER056C, YJL212C
transporter activity GO:0005215	425	27	9.13374	+	2.95607	5.02558e-07	0.000321763	YJR152W, YOR273C, YHL016C, YEL065W, YIL166C, YJL193W, YIR028W, YBR054W, YNL101W, YMR088C, YDR345C, YEL064C, YOR348C, YDL210W, YKR039W, YPL274W, YGR125W, YCR028C, YOR011W, YFL050C, YNL142W, YNL065W, YPR201W, YPR194C, YHR094C, YER056C, YJL212C
polyamine transmembrane transporter activity GO:0015203	10	5	0.214912	+	23.2654	9.67845e-06	0.00206554	YKR039W, YOR273C, YHL016C, YPL274W, YDL210W
organic cation transmembrane transporter activity GO:0015101	8	4	0.171929	+	23.2654	8.12515e-05	0.0115603	YOR273C, YHL016C, YPL274W, YDL210W
spermidine transmembrane transporter activity GO:0015606	4	3	0.0859646	+	34.8981	0.000299436	0.0273877	YOR273C, YHL016C, YPL274W
melatonin binding GO:1904408	9	4	0.19342	+	20.6803	0.000115456	0.0128558	YJL052W, YOL086C, YKL060C, YHR174W
hormone binding GO:0042562	9	4	0.19342	+	20.6803	0.000115456	0.0134401	YJL052W, YOL086C, YKL060C, YHR174W
monooxygenase activity GO:0004497	14	4	0.300876	+	13.2945	0.000455323	0.0388694	YMR015C, YGR175C, YGR060W, YHR007C
monocarboxylic acid transmembrane transporter activity GO:0008028	18	5	0.386841	+	12.9252	9.47104e-05	0.0121277	YJL193W, YJR152W, YNL065W, YCR028C, YDL210W
carboxylic acid transmembrane transporter activity GO:0046943	70	11	1.50438	+	7.31198	8.11262e-07	0.000346274	YJL193W, YJR152W, YKR039W, YNL065W, YNL101W, YMR088C, YPL274W, YEL064C, YCR028C, YOR348C, YDL210W
organic acid transmembrane transporter activity GO:0005342	71	11	1.52587	+	7.20899	9.20369e-07	0.000336723	YJL193W, YJR152W, YKR039W, YNL065W, YNL101W, YMR088C, YPL274W, YEL064C, YCR028C, YOR348C, YDL210W
inorganic molecular entity transmembrane transporter activity GO:0015318	251	20	5.39428	+	3.70763	7.40903e-07	0.00037949	YJR152W, YKR039W, YPL274W, YGR125W, YIL166C, YCR028C, YJL193W, YOR011W, YFL050C, YIR028W, YBR054W, YNL065W, YPR201W, YNL101W, YMR088C, YDR345C, YHR094C, YEL064C, YOR348C, YDL210W
organic anion transmembrane transporter activity GO:0008514	88	11	1.89122	+	5.81635	6.11609e-06	0.00142394	YJL193W, YJR152W, YKR039W, YNL065W, YNL101W, YMR088C, YPL274W, YEL064C, YCR028C, YOR348C, YDL210W
anion transmembrane transporter activity GO:0008509	111	14	2.38552	+	5.86875	2.78349e-07	0.000237617	YJR152W, YKR039W, YPL274W, YGR125W, YIL166C, YCR028C, YJL193W, YNL065W, YPR201W, YNL101W, YMR088C, YEL064C, YOR348C, YDL210W
heme binding GO:0020037	27	6	0.580261	+	10.3402	5.36684e-05	0.0085903	YLR164W, YNL111C, YMR015C, YGR088W, YGL055W, YHR007C
cofactor binding GO:0048037	218	18	4.68507	+	3.84199	1.75489e-06	0.000449428	YNL111C, YMR015C, YCL018W, YGL205W, YLR231C, YGR088W, YHR183W, YHR007C, YLR134W, YLR164W, YJL052W, YCL064C, YGR087C, YGR175C, YML075C, YGL157W, YFR055W, YGL055W
tetrapyrrole binding GO:0046906	27	6	0.580261	+	10.3402	5.36684e-05	0.00916299	YLR164W, YNL111C, YMR015C, YGR088W, YGL055W, YHR007C
iron ion binding GO:0005506	24	5	0.515788	+	9.69391	0.00030205	0.0266742	YLR056W, YMR015C, YGR144W, YGR060W, YHR007C
amino acid transmembrane transporter activity GO:0015171	44	7	0.945611	+	7.40262	8.31525e-05	0.0112081	YKR039W, YNL101W, YMR088C, YPL274W, YEL064C, YOR348C, YDL210W
secondary active transmembrane transporter activity GO:0015291	93	9	1.99868	+	4.50298	0.000268695	0.0254862	YJL193W, YIR028W, YOR273C, YPR201W, YDR345C, YGR125W, YHR094C, YJL212C, YDL210W
coenzyme binding GO:0050662	141	12	3.03025	+	3.96007	8.01635e-05	0.0120764	YLR134W, YJL052W, YCL064C, YGR087C, YGR175C, YCL018W, YGL205W, YLR231C, YML075C, YGL157W, YFR055W, YHR183W
RNA binding GO:0003723	695	3	14.9364	-	0.200852	0.000222935	0.0219591	YOR274W, YCL019W, YGL251C
nucleic acid binding GO:0003676	1275	9	27.4012	-	0.328452	1.63972e-05	0.00323025	YOR274W, YCL019W, YLR098C, YKR034W, YOR344C, YGL251C, YDR314C, YMR021C, YPL075W
protein binding GO:0005515	938	3	20.1587	-	0.148819	1.57813e-06	0.000449066	YOR344C, YOL002C, YGR125W
