# Supplementary material for: Transcriptome Profile of Yeast Strain Used for Biological Wine Aging Revealed Dynamic Changes of Gene Expression in Course of Flor Development
Source: Front Microbiol. 2020 Apr 3;11:538. doi: 10.3389/fmicb.2020.00538 (PMC7145950; doi:10.3389/fmicb.2020.00538)
Supplement: Supplementary file 1 [file Data_Sheet_1.ZIP › Table_S7.xls]

## Sheet: Description
	Table S7. Genes with the maximum or minimum expression level at the thin biofilm stage
	Sheet "thin biofilm lowest" provides the data on expression of genes that had expression level at the thin biofilm stage more than 2 times lower than at both the early and mature biofilm stages
	Sheet "thin biofilm highest" provides the data on expression of genes that had expression level at the thin biofilm stage more than 2 times higher than at both the early and mature biofilm stages
	Av-1, Av-2 and Av-3, - average normalized expression levels of a gived gene at the early (1), thin (2) and mature (3) biofilm stages.
	Av-X/Av-Y (PPDE), posterior probability of differential expression of a given gene between two indicated samples

## Sheet: thin biofilm lowest
Gene No	Product name	Av-1	Av-2	Av-3	Av-2/Av-1 (fold)	Av-2/Av-3 (fold)	Av-2/Av-1 (PPDE)	Av-2/Av-3 (PPDE)	S288c ref tag
g119	ATP-binding cassette multidrug transporter PDR15	1325	215	496	0.162264	0.433468	1	1	YDR406W
g1963	bifunctional hydroxyacyl-CoA dehydrogenase/enoyl-CoA hydratase FOX2	242	37	99	0.152893	0.373737	1	0.999986	YKR009C
g3229	hypothetical protein	138	26	63	0.188406	0.412698	1	0.999998	YLR053C
g893	putative ATPase ECM3	590	117	307	0.198305	0.381107	1	1	YOR092W
g3170	sterol esterase	106	25	60	0.235849	0.416667	1	0.999999	YLL012W
g2179	4-aminobutyrate transaminase	160	42	101	0.2625	0.415842	1	1	YGR019W
g2437	Rph1p	334	104	224	0.311377	0.464286	1	1	YER169W
g5092	(R,R)-butanediol dehydrogenase	544	106	374	0.194853	0.283422	1	1	YAL060W
g2176	hypothetical protein AWRI1631_72590	64	21	45	0.328125	0.466667	1	0.996535
g667	Msc1p	781	181	567	0.231754	0.319224	1	1	YML128C
g446	protein SHH3	220	42	162	0.190909	0.259259	1	1	YMR118C
g5256	hypothetical protein	74	19	56	0.256757	0.339286	1	1	YCR061W
g3125	hypothetical protein	81	16	62	0.197531	0.258065	1	1	YGR035C
g1570	Gre1p	317	63	245	0.198738	0.257143	1	1	YPL223C
g1459	Thi2p	54	14	42	0.259259	0.333333	0.999997	0.999997	YBR240C
g5193	trehalose-phosphatase TPS2	1055	366	831	0.346919	0.440433	1	1	YDR074W
g3654	hypothetical protein	109	24	86	0.220183	0.27907	1	1	YHR140W
g2541	glycerol-1-phosphatase HOR2	281	107	227	0.380783	0.471366	1	1	YER062C
g4000	EC1118_1I12_1310p	104	36	86	0.346154	0.418605	1	0.999998
g4283	hypothetical protein	223	82	187	0.367713	0.438503	1	1	YJL163C
g1093	long-chain fatty acid-CoA ligase FAA1	758	263	651	0.346966	0.403994	1	1	YOR317W
g491	Mot3p	122	48	113	0.393443	0.424779	1	0.999992	YMR070W
g3788	hypothetical protein	158	47	147	0.297468	0.319728	1	1	YJR039W
g2349	serine/threonine protein kinase ATG1	298	114	282	0.38255	0.404255	1	1	YGL180W
g2060	Cwp2p	4486	1710	4297	0.381186	0.397952	1	1	YKL096W-A
g2891	Hbt1p	1490	416	1449	0.279195	0.287095	1	1	YDL223C
g1409	phytoceramidase	269	111	264	0.412639	0.420455	1	1	YBR183W
g5073	Kel2p	89	43	88	0.483146	0.488636	0.986355	0.979113	YGR238C
g3619	trifunctional aldehyde reductase/xylose reductase/glucose 1-dehydrogenase (NADP(+))	475	198	482	0.416842	0.410788	1	1	YHR104W
g2442	chromatin-remodeling ATPase CHD1	330	155	336	0.469697	0.46131	1	1	YER164W
g1663	putative DEAD-box ATP-dependent RNA helicase DBP1	75	28	77	0.373333	0.363636	1	1	YPL119C
g4011	putative protein phosphatase regulator PIG2	498	54	514	0.108434	0.105058	1	1	YIL045W
g1571	Fmp40p	311	125	324	0.401929	0.385802	1	1	YPL222W
g297	Zds1p	131	63	137	0.480916	0.459854	1	1	YMR273C
g2011	Phd1p	402	150	424	0.373134	0.353774	1	1	YKL043W
g2569	bifunctional nucleotidase/lysophosphatidic acid phosphatase	335	119	379	0.355224	0.313984	1	1	YER037W
g3347	hypothetical protein	355	162	404	0.456338	0.40099	1	1	YNL115C
g3870	Rsf2p	428	190	492	0.443925	0.386179	1	1	YJR127C
g393	Pai3p	127	37	146	0.291339	0.253425	1	1	YMR174C
g2715	glycerol-3-phosphate dehydrogenase (NAD(+)) GPD1	454	185	556	0.407489	0.332734	1	1	YDL022W
g2696	alpha,alpha-trehalase NTH1	771	381	953	0.494163	0.39979	1	1	YDR001C
g2658	proteinase B	2079	801	2574	0.385281	0.311189	1	1	YEL060C
g3453	putative ammonium permease ATO2	56	24	70	0.428571	0.342857	0.996871	0.996871	YNR002C
g966	5'-(N(7)-methyl 5'-triphosphoguanosine)-(mRNA) diphosphatase	354	157	443	0.443503	0.354402	1	1	YOR173W
g1297	serine/threonine protein kinase AKL1	333	157	420	0.471471	0.37381	1	1	YBR059C
g3146	membrane morphogenesis protein VPS13	1249	542	1576	0.433947	0.343909	1	1	YLL040C
g859	phosphopantothenoylcysteine decarboxylase complex subunit VHS3	250	123	320	0.492	0.384375	1	1	YOR054C
g2578	Mig3p	71	23	92	0.323944	0.25	0.999999	1	YER028C
g3950	Rpi1p	506	91	667	0.179842	0.136432	1	1	YIL119C
g4787	Rog3p	82	29	109	0.353659	0.266055	1	1	YFR022W
g1794	alpha,alpha-trehalase ATH1	252	89	339	0.353175	0.262537	1	1	YPR026W
g5044	Yta7p	516	255	710	0.494186	0.359155	1	1	YGR270W
g394	DNA damage-responsive protein 48	1860	674	2588	0.362366	0.260433	1	1	YMR173W
g2275	Tos8p	270	130	376	0.481481	0.345745	1	1	YGL096W
g4429	hypothetical protein	271	66	378	0.243542	0.174603	1	1	YNL195C
g318	glutamate decarboxylase GAD1	264	76	381	0.287879	0.199475	1	1	YMR250W
g4493	formin BNI1	789	354	1158	0.448669	0.305699	1	1	YNL271C
g1048	putative serine/threonine protein kinase HRK1	643	277	965	0.430793	0.287047	0.999998	1	YOR267C
g1563	Usv1p	137	40	207	0.291971	0.193237	1	1	YPL230W
g5230	mismatch repair protein MSH3	72	30	109	0.416667	0.275229	1	1	YCR092C
g2069	putative short-chain dehydrogenase/reductase	33	12	50	0.363636	0.24	0.999999	1	YKL107W
g2373	Mig2p	80	39	123	0.4875	0.317073	0.999999	1	YGL209W
g2087	myosin 3	217	99	363	0.456221	0.272727	1	1	YKL129C
g5063	6-phosphogluconolactonase SOL4	180	37	325	0.205556	0.113846	1	1	YGR248W
g2054	phosphatidylinositol/phosphatidylcholine-binding protein	101	45	190	0.445545	0.236842	0.998919	1	YKL091C
g4387	hypothetical protein	269	114	518	0.423792	0.220077	1	1	YNL144C
g2568	Smc5-Smc6 complex subunit KRE29	61	27	118	0.442623	0.228814	1	1	YER038C
g2059	Cwp1p	67	22	130	0.328358	0.169231	0.999999	1	YKL096W
g5231	putative serine/threonine protein kinase KIN82	89	27	175	0.303371	0.154286	1	1	YCR091W
g4433	NADHX epimerase	332	153	688	0.460843	0.222384	1	1	YNL200C
g398	aldehyde dehydrogenase (NAD(+)) ALD3	130	43	282	0.330769	0.152482	1	1	YMR169C
g4428	hypothetical protein	86	37	189	0.430233	0.195767	1	1	YNL194C
g2573	Zrg8p	144	63	329	0.4375	0.191489	1	1	YER033C
g4964	bifunctional 4-alpha-glucanotransferase/amylo-alpha-1,6-glucosidase	560	214	1407	0.382143	0.152097	1	1	YPR184W
g4285	Fmp33p	39	14	99	0.358974	0.141414	0.999997	1	YJL161W
g2767	hypothetical protein	13	4	35	0.307692	0.114286	0.987086	1	YDL085C-A
g240	Don1p	86	25	233	0.290698	0.107296	0.999981	1	YDR273W
g1754	Ctf19p	60	25	167	0.416667	0.149701	1	1	YPL018W
g4771	Tfs1p	595	170	1886	0.285714	0.0901379	1	1	YLR178C
g1919	glycogenin glucosyltransferase GLG1	121	50	402	0.413223	0.124378	0.999992	1	YKR058W
g832	hypothetical protein	56	26	193	0.464286	0.134715	0.999972	1	YOR019W
g3118	sedoheptulose-7-phosphate:D-glyceraldehyde-3- phosphate transaldolase NQM1	240	86	836	0.358333	0.102871	1	1	YGR043C
g5189	Fmp16p	649	91	2602	0.140216	0.0349731	1	1	YDR070C
g544	acireductone dioxygenase (Ni2+-requiring)	129	49	623	0.379845	0.0786517	1	1	YMR009W
g392	Sip18p	729	306	3968	0.419753	0.0771169	0.999864	1	YMR175W
g1350	transketolase TKL2	71	22	539	0.309859	0.0408163	1	1	YBR117C
g178	hexose transporter HXT6	121	43	2055	0.355372	0.0209246	0.999999	1	YDR343C

## Sheet: thin biofilm highest
Gene No	Product name	Av-1	Av-2	Av-3	Av-2/Av-1 (fold)	Av-2/Av-3 (fold)	Av-2/Av-1 (PPDE)	Av-2/Av-3 (PPDE)	S288c ref tag
g4547	putative aryl-alcohol dehydrogenase	115	674	18	5.86087	37.4444	0.996844	1	YNL331C
g1530	Dip5p	216	707	55	3.27315	12.8545	0.999711	1	YPL265W
g3130	glutathione transferase GTT2	63	171	18	2.71429	9.5	0.999995	1	YLL060C
g5226	Git1p	82	279	25	3.40244	11.16	1	1	YCR098C
g4072	hypothetical protein	50	167	18	3.34	9.27778	0.999865	1	YCR102C
g124	trifunctional uridine nucleosidase/nicotinamide riboside hydrolase/nicotinic acid riboside hydrolase	47	108	20	2.29787	5.4	0.999982	1	YDR400W
g501	ferroxidase FET3	58	145	26	2.5	5.57692	0.999523	1	YMR058W
g1304	putative lipase	92	230	42	2.5	5.47619	1	1	YBR067C
g5067	succinate--CoA ligase (GDP-forming) subunit beta	388	793	209	2.04381	3.79426	1	1	YGR244C
g2668	Mrh1p	1031	2193	629	2.12706	3.48649	0.958806	0.999911	YDR033W
g2037	hypothetical protein	91	925	59	10.1648	15.678	0.999997	0.999998	YKL071W
g3694	NADPH dehydrogenase	488	1180	346	2.41803	3.4104	1	1	YHR179W
g21	peptidylprolyl isomerase family protein FPR2	48	100	35	2.08333	2.85714	1	1	YDR519W
g2500	ribosomal 40S subunit protein S8B	338	728	249	2.15385	2.92369	1	1	YER102W
g5077	Yhb1p	1233	3267	917	2.64964	3.5627	1	1	YGR234W
g325	Yhm2p	126	377	95	2.99206	3.96842	0.99997	0.999998	YMR241W
g1011	putative iron-binding protein ISU2	42	88	33	2.09524	2.66667	0.999999	0.999999	YOR226C
g3781	hypothetical protein	46	99	37	2.15217	2.67568	0.999997	1	YJR030C
g2302	Scs3p	21	66	17	3.14286	3.88235	0.985653	0.995549	YGL126W
g5310	Dcg1p	29	79	24	2.72414	3.29167	1	1	YIR030C
g3387	ribosomal 60S subunit protein L16B	262	626	217	2.38931	2.88479	0.999981	0.999997	YNL069C
g3402	cytochrome c oxidase subunit Va	770	2131	641	2.76753	3.32449	1	1	YNL052W
g2460	high-affinity iron permease FTR1	47	131	40	2.78723	3.275	1	1	YER145C
g1512	sulfate permease	77	327	66	4.24675	4.95455	1	1	YBR294W
g3750	DNA-directed RNA polymerase III subunit RPC17	9	26	8	2.88889	3.25	1	0.999999	YJL011C
g1860	DNA-directed RNA polymerase core subunit RPC40	57	122	51	2.14035	2.39216	0.999996	0.999997	YPR110C
g2894	Gcs1p	30	64	27	2.13333	2.37037	0.995714	0.997308	YDL226C
g5167	amino acid transporter BAP3	11	50	10	4.54545	5	1	1	YDR046C
g3216	Ric1p	87	208	80	2.3908	2.6	1	1	YLR039C
g1305	branched-chain amino acid permease BAP2	74	321	71	4.33784	4.52113	1	1	YBR068C
g1320	trifunctional formate-tetrahydrofolate ligase/methenyltetrahydrofolate cyclohydrolase/methylenetetrahydrofolate dehydrogenase MIS1	71	173	69	2.43662	2.50725	0.99993	0.999757	YBR084W
g2557	Isd11p	31	83	31	2.67742	2.67742	1	1	YER048W-A
g1833	transketolase TKL1	162	343	165	2.11728	2.07879	0.999542	0.997608	YPR074C
g771	glutathione synthase	72	153	74	2.125	2.06757	0.999641	0.997641	YOL049W
g5125	ribosome biosynthesis protein MAK16	26	58	27	2.23077	2.14815	0.999504	0.996156	YAL025C
g5149	Erp1p	68	190	75	2.79412	2.53333	1	1	YAR002C-A
g574	ribosomal 40S subunit protein S18B	129	321	144	2.48837	2.22917	1	0.999983	YML026C
g3043	Utp8p	25	64	28	2.56	2.28571	0.998249	0.977044	YGR128C
g4299	Sfh5p	24	60	27	2.5	2.22222	1	0.99999	YJL145W
g3012	hypothetical protein	19	56	23	2.94737	2.43478	0.996556	0.996556	YGR161W-C
g607	ribosomal 40S subunit protein S1B	369	1035	447	2.80488	2.31544	1	0.999906	YML063W
g351	putative 1,3-beta-glucanosyltransferase	48	131	59	2.72917	2.22034	0.999993	0.996864	YMR215W
g4149	fatty acid elongase ELO3	37	119	51	3.21622	2.33333	1	0.999328	YLR372W
g2046	translation elongation factor EF1B gamma	57	183	79	3.21053	2.31646	1	1	YKL081W
g1306	amino acid transporter TAT1	20	60	28	3	2.14286	0.999861	0.964809	YBR069C
g3534	peptide alpha-N-acetyltransferase complex A subunit ARD1	15	46	22	3.06667	2.09091	1	0.999274	YHR013C
g144	phenylpyruvate decarboxylase ARO10	21	94	31	4.47619	3.03226	0.999983	0.992612	YDR380W
g1143	glutamate dehydrogenase (NADP(+)) GDH1	367	1263	583	3.44142	2.16638	1	0.999998	YOR375C
g2116	mannose-ethanolamine phosphotransferase MCD4	44	278	71	6.31818	3.91549	1	1	YKL165C
g896	ribose-5-phosphate isomerase RKI1	13	50	21	3.84615	2.38095	0.999947	0.957251	YOR095C
g1690	ribosomal 40S subunit protein S6A	200	769	349	3.845	2.20344	1	0.994195	YPL090C
g1772	citrate (Si)-synthase CIT3	13	82	26	6.30769	3.15385	1	0.974549	YPR001W
g1601	Mf(alpha)1p	7	45	18	6.42857	2.5	1	0.999944	YPL187W
g1773	putative 2-methylcitrate dehydratase	12	197	31	16.4167	6.35484	1	1	YPR002W
g2907	putative aryl-alcohol dehydrogenase	173	3013	449	17.4162	6.71047	1	0.999998	YNL331C
g2726	Bsc1p	9	135	24	15	5.625	1	0.995334	YDL037C
g2727	pheromone-regulated protein PRM7	8	204	25	25.5	8.16	1	1	YDL039C
g4946	type II nitroreductase	1	20	4	20	5	0.999993	0.962323	YCL026C-A
g1880	phosphoenolpyruvate carboxykinase PCK1	21	792	365	37.7143	2.16986	1	1	YKR097W
g1523	S-adenosylmethionine-homocysteine S-methyltransferase SAM4	66	133	39	2.01515	3.41026	1	1	YPL273W
g2008	Nfu1p	56	122	61	2.17857	2	0.999704	0.996572	YKL040C
g2851	hypothetical protein	11	26	13	2.36364	2	0.999194	0.972905	YDL177C
g2890	D-tyrosyl-tRNA(Tyr) deacylase	10	28	14	2.8	2	0.999972	0.990644	YDL219W
g4817	Wwm1p	30	60	28	2	2.14286	0.999675	0.998549	YFL010C
