# Supplementary material for: Transcriptome Profile of Yeast Strain Used for Biological Wine Aging Revealed Dynamic Changes of Gene Expression in Course of Flor Development
Source: Front Microbiol. 2020 Apr 3;11:538. doi: 10.3389/fmicb.2020.00538 (PMC7145950; doi:10.3389/fmicb.2020.00538)
Supplement: Supplementary file 1 [file Data_Sheet_1.ZIP › Table_S9.xls]

## Sheet: Description
	Table S9. S. cerevisiae genes highly expressed both under fermentative conditions and in biofilms
	Sheet "Common genes" provides the list of 79 genes highly expressed in course of fermentative growth and in biofilms
	Sheet "Common GO_BP" provides results of GO enrichment analysis for Biological process set obtained with Panther web resource and processed with "ReViGo" to remove redundant terms in "Biological Process" category.
	Sheet "Common GO_CC" provides results of GO enrichment analysis for Cellular component set obtained with Panther web resource and processed with "ReViGo" to remove redundant terms in "Cell componnet" category.
	Sheet "Common GO_MF" provides results of GO enrichment analysis for Molecular function set obtained with Panther web resource and processed with "ReViGo" to remove redundant terms in the "Molecular Function" category.
	The data on genes highly expressed in flor yeast strain CECT10094 during alcoholic fermentation were retrieved from SRR9027083; Ibáñez et al., 2017
	Ibáñez, C., Pérez-Torrado, R., Morard, M., Toft, C., Barrio, E., and Querol, A. (2017). RNAseq-based transcriptome comparison of Saccharomyces cerevisiae strains isolated from diverse fermentative environments. Int. J. Food Microbiol. 257, 262–270
	Normalized gene expression levels are shown in reads per kilobase per million mapped reads (RPKM)
	FDR, false discovery rate

## Sheet: common genes
Gene > Systematic Name	Gene > Standard Name	Fermentation (СЕСT1904)	Early biofilm (I-329)	Mature biofilm (I-329)	Gene > Name	Gene > Description
YGR254W	ENO1	78199	6753.39	1788.73	ENOlase	Enolase I, a phosphopyruvate hydratase; catalyzes conversion of 2-phosphoglycerate to phosphoenolpyruvate during glycolysis and the reverse reaction during gluconeogenesis; expression repressed in response to glucose; protein abundance increases in response to DNA replication stress; N-terminally propionylated in vivo; ENO1 has a paralog, ENO2, that arose from the whole genome duplication
YKL060C	FBA1	62028	15856.6	3561.82	Fructose-1,6-Bisphosphate Aldolase	Fructose 1,6-bisphosphate aldolase; required for glycolysis and gluconeogenesis; catalyzes conversion of fructose 1,6 bisphosphate to glyceraldehyde-3-P and dihydroxyacetone-P; locates to mitochondrial outer surface upon oxidative stress; N-terminally propionylated in vivo
YJL052W	TDH1	59774	34884.8	774.018	Triose-phosphate DeHydrogenase	Glyceraldehyde-3-phosphate dehydrogenase (GAPDH), isozyme 1; involved in glycolysis and gluconeogenesis; tetramer that catalyzes the reaction of glyceraldehyde-3-phosphate to 1,3 bis-phosphoglycerate; detected in the cytoplasm and cell wall; protein abundance increases in response to DNA replication stress; GAPDH-derived antimicrobial peptides secreted by S. cerevisiae are active against a wide v…
YLR044C	PDC1	45444	2651.75	855.444	Pyruvate DeCarboxylase	Major of three pyruvate decarboxylase isozymes; key enzyme in alcoholic fermentation; decarboxylates pyruvate to acetaldehyde; involved in amino acid catabolism; subject to glucose-, ethanol-, and autoregulation; activated by phosphorylation in response to glucose levels; N-terminally propionylated in vivo
YPR080W	TEF1	27751	2023.04	1370.53	Translation Elongation Factor	Translational elongation factor EF-1 alpha; GTP-bound active form, binds to and delivers aminoacylated tRNA to the A-site of ribosomes for elongation of nascent polypeptides; moonlighting function as an actin binding and bundling protein; association with GTPase Rho1p on the vacuolar membrane may facilitate F-actin remodeling; involved in tRNA re-export from the nucleus
YLR110C	CCW12	26107	5536.28	7127.56	Covalently linked Cell Wall protein	Cell wall mannoprotein; plays a role in maintenance of newly synthesized areas of cell wall; localizes to periphery of small buds, septum region of larger buds, and shmoo tip; CCW12 has a paralog, YDR134C, that arose from the whole genome duplication
YDR077W	SED1	16534	3790.42	2150.95	Suppression of Exponential Defect	Major stress-induced structural GPI-cell wall glycoprotein; associates with translating ribosomes, possible role in mitochondrial genome maintenance; ORF contains two distinct variable minisatellites; SED1 has a paralog, SPI1, that arose from the whole genome duplication
YDR342C	HXT7	14897	1100.78	3126.28	HeXose Transporter	High-affinity glucose transporter; member of the major facilitator superfamily, nearly identical to Hxt6p, expressed at high basal levels relative to other HXTs, expression repressed by high glucose levels; HXT7 has a paralog, HXT4, that arose from the whole genome duplication
YEL060C	PRB1	14735	2078.84	2573.93	PRoteinase B	Vacuolar proteinase B (yscB) with H3 N-terminal endopeptidase activity; serine protease of the subtilisin family; involved in protein degradation in the vacuole and required for full protein degradation during sporulation; activity inhibited by Pbi2p; protein abundance increases in response to DNA replication stress; PRB1 has a paralog, YSP3, that arose from the whole genome duplication
YNL160W	YGP1	14597	6313.01	4664.95	Yeast GlycoProtein	Cell wall-related secretory glycoprotein; induced by nutrient deprivation-associated growth arrest and upon entry into stationary phase; may be involved in adaptation prior to stationary phase entry; YGP1 has a paralog, SPS100, that arose from the whole genome duplication
YKL152C	GPM1	13753	3972.96	1005.38	Glycerate PhosphoMutase	Tetrameric phosphoglycerate mutase; mediates the conversion of 3-phosphoglycerate to 2-phosphoglycerate during glycolysis and the reverse reaction during gluconeogenesis
YAL005C	SSA1	9917	3231.63	7673.49	Stress-Seventy subfamily A	ATPase involved in protein folding and NLS-directed nuclear transport; member of HSP70 family; required for ubiquitin-dependent degradation of short-lived proteins; forms chaperone complex with Ydj1p; localized to nucleus, cytoplasm, cell wall; 98% identical to paralog Ssa2p with different functional specificity in propagation of yeast [URE3] prions, vacuolar-mediated degradations of gluconeogene…
YGR192C	TDH3	9235	7490.39	4123.22	Triose-phosphate DeHydrogenase	Glyceraldehyde-3-phosphate dehydrogenase (GAPDH), isozyme 3; involved in glycolysis and gluconeogenesis; tetramer that catalyzes the reaction of glyceraldehyde-3-phosphate to 1,3 bis-phosphoglycerate; detected in the cytoplasm and cell wall; GAPDH-derived antimicrobial peptides secreted by S. cerevisiae are active against a wide variety of wine-related yeasts and bacteria; binds AU-rich RNA
YFR053C	HXK1	9118	2241.94	3315.14	HeXoKinase	Hexokinase isoenzyme 1; a cytosolic protein that catalyzes phosphorylation of glucose during glucose metabolism; expression is highest during growth on non-glucose carbon sources; glucose-induced repression involves hexokinase Hxk2p; HXK1 has a paralog, HXK2, that arose from the whole genome duplication
YGL008C	PMA1	7599	9777.72	2464.58	Plasma Membrane ATPase	Plasma membrane P2-type H+-ATPase; pumps protons out of cell; major regulator of cytoplasmic pH and plasma membrane potential; long-lived protein asymmetrically distributed at plasma membrane between mother cells and buds; accumulates at high levels in mother cells during aging, buds emerge with very low levels of Pma1p, newborn cells have low levels of Pma1p; Hsp30p plays a role in Pma1p regulat…
YMR173W	DDR48	6812	1860.48	2588.39	DNA Damage Responsive	DNA damage-responsive protein; expression is increased in response to heat-shock stress or treatments that produce DNA lesions; contains multiple repeats of the amino acid sequence NNNDSYGS; protein abundance increases in response to DNA replication stress
YPR160W	GPH1	6674	1631.79	2323.02	Glycogen PHosphorylase	Glycogen phosphorylase required for the mobilization of glycogen; non-essential; regulated by cyclic AMP-mediated phosphorylation; phosphorylation by Cdc28p may coordinately regulate carbohydrate metabolism and the cell cycle; expression is regulated by stress-response elements and by the HOG MAP kinase pathway
YDR345C	HXT3	6577	6591.51	1034.78	HeXose Transporter	Low affinity glucose transporter of the major facilitator superfamily; expression is induced in low or high glucose conditions; HXT3 has a paralog, HXT5, that arose from the whole genome duplication
YER091C	MET6	6107	829.79	863.644	METhionine requiring	Cobalamin-independent methionine synthase; involved in methionine biosynthesis and regeneration; requires a minimum of two glutamates on the methyltetrahydrofolate substrate, similar to bacterial metE homologs
YLR249W	YEF3	5593	3072.89	1041.94	Yeast Elongation Factor	Translation elongation factor 3; contains two ABC cassettes; binds and hydrolyzes ATP; YEF3 has a paralog, HEF3, that arose from the whole genome duplication
YGR032W	GSC2	4942	3690.71	2136.97	Glucan Synthase of Cerevisiae	Catalytic subunit of 1,3-beta-glucan synthase; involved in formation of the inner layer of the spore wall; activity positively regulated by Rho1p and negatively by Smk1p; GSC2 has a paralog, FKS1, that arose from the whole genome duplication
YGR279C	SCW4	4672	1498.04	2374.34	Soluble Cell Wall protein	Cell wall protein with similarity to glucanases; scw4 scw10 double mutants exhibit defects in mating; SCW4 has a paralog, SCW10, that arose from the whole genome duplication
YJR121W	ATP2	4485	1793.83	5204.39	ATP synthase	Beta subunit of the F1 sector of mitochondrial F1F0 ATP synthase; which is a large, evolutionarily conserved enzyme complex required for ATP synthesis; F1 translationally regulates ATP6 and ATP8 expression to achieve a balanced output of ATP synthase genes encoded in nucleus and mitochondria; phosphorylated
YEL011W	GLC3	4357	537.68	1937.04	GLyCogen	Glycogen branching enzyme, involved in glycogen accumulation; green fluorescent protein (GFP)-fusion protein localizes to the cytoplasm in a punctate pattern; relocalizes from nucleus to cytoplasmic foci upon DNA replication stress; glycogen accumulation defect of the null mutant is functionally complemented by human GBE1, which is associated with glycogen storage disease
YDR050C	TPI1	4195	4213.47	1835.17	Triose-Phosphate Isomerase	Triose phosphate isomerase, abundant glycolytic enzyme; mRNA half-life is regulated by iron availability; transcription is controlled by activators Reb1p, Gcr1p, and Rap1p through binding sites in the 5' non-coding region; inhibition of Tpi1p activity by PEP (phosphoenolpyruvate) stimulates redox metabolism in respiring cells; E104D mutation in human homolog TPI1 causes a rare autosomal disease; …
YOR303W	CPA1	4186	1233.87	2186.31	Carbamyl Phosphate synthetase A	Small subunit of carbamoyl phosphate synthetase; carbamoyl phosphate synthetase catalyzes a step in the synthesis of citrulline, an arginine precursor; translationally regulated by an attenuator peptide encoded by YOR302W within the CPA1 mRNA 5'-leader
YOL155C	HPF1	4122	1549.1	1274.73	Haze Protective Factor	Haze-protective mannoprotein; reduces the particle size of aggregated proteins in white wines
YDL126C	CDC48	3634	1184.98	2560.12	Cell Division Cycle	AAA ATPase; subunit of polyUb-selective segregase complex involved in ERAD, INM-associated degradation (INMAD), mitotic spindle disassembly, macroautophagy, PMN, ribosome-associated degradation, ribophagy, homotypic ER membrane fusion, SCF complex disassembly, cell wall integrity during heat stress, and telomerase regulation; mobilizes membrane-anchored transcription factors by regulated Ub/prote…
YJR104C	SOD1	3431	1025.06	849.182	SuperOxide Dismutase	Cytosolic copper-zinc superoxide dismutase; detoxifies superoxide; stabilizes Yck1p and Yck2p kinases in glucose to repress respiration; phosphorylated by Dun1p, enters nucleus under oxidative stress to promote transcription of stress response genes; human ortholog SOD1 implicated in ALS complements a null allele; abundance increases under DNA replication stress and during exposure to boric acid;…
YLR178C	TFS1	3270	594.87	1885.71	cdc Twenty-Five Suppressor	Inhibitor of carboxypeptidase Y (Prc1p), and Ras GAP (Ira2p); phosphatidylethanolamine-binding protein (PEBP) family member and ortholog of hPEBP1/RKIP, a natural metastasis suppressor; targets to vacuolar membranes during stationary phase; acetylated by NatB N-terminal acetyltransferase; protein abundance increases in response to DNA replication stress
YPR149W	NCE102	3193	786.51	1810.21	NonClassical Export	Protein of unknown function; contains transmembrane domains; involved in secretion of proteins that lack classical secretory signal sequences; component of the detergent-insoluble glycolipid-enriched complexes (DIGs); NCE102 has a paralog, FHN1, that arose from the whole genome duplication
YLL039C	UBI4	3106	2385.1	3056.28	Ubiquitin	Ubiquitin; becomes conjugated to proteins, marking them for selective degradation via the ubiquitin-26S proteasome system; essential for the cellular stress response; encoded as a polyubiquitin precursor comprised of 5 head-to-tail repeats; protein abundance increases in response to DNA replication stress
YEL009C	GCN4	3086	2333.08	3518.89	General Control Nonderepressible	bZIP transcriptional activator of amino acid biosynthetic genes; activator responds to amino acid starvation; expression is tightly regulated at both the transcriptional and translational levels
YMR297W	PRC1	3045	1330.72	803.307	PRoteinase C	Vacuolar carboxypeptidase Y (proteinase C, CPY); broad-specificity C-terminal exopeptidase involved in non-specific protein degradation in the vacuole; involved, along with functional homolog Prc1p, in vacuolar zymogen activation, breakdown of the autophagic body, and autophagosome-dependent protein synthesis; role in phytochelatin synthesis; localizes to the vacuole lumen; member of the serine c…
YBR286W	APE3	2896	718	1945.65	AminoPEptidase	Vacuolar aminopeptidase Y; processed to mature form by Prb1p
YDR155C	CPR1	2820	625.74	1399.97	Cyclosporin A-sensitive Proline Rotamase	Cytoplasmic peptidyl-prolyl cis-trans isomerase (cyclophilin); catalyzes the cis-trans isomerization of peptide bonds N-terminal to proline residues; binds the drug cyclosporin A; N-terminally propionylated in vivo; protein abundance increases in response to DNA replication stress
YLR342W	FKS1	2688	2331.65	1735.28	FK506 Sensitivity	Catalytic subunit of 1,3-beta-D-glucan synthase; functionally redundant with alternate catalytic subunit Gsc2p; binds to regulatory subunit Rho1p; involved in cell wall synthesis and maintenance; localizes to sites of cell wall remodeling; FKS1 has a paralog, GSC2, that arose from the whole genome duplication
YPL154C	PEP4	2594	1017.71	1927.86	carboxyPEPtidase Y-deficient	Vacuolar aspartyl protease (proteinase A); required for posttranslational precursor maturation of vacuolar proteinases; important for protein turnover after oxidative damage; plays a protective role in acetic acid induced apoptosis; synthesized as a zymogen, self-activates
YJR009C	TDH2	2418	2427.08	1061.48	Triose-phosphate DeHydrogenase	Glyceraldehyde-3-phosphate dehydrogenase (GAPDH), isozyme 2; involved in glycolysis and gluconeogenesis; tetramer that catalyzes reaction of glyceraldehyde-3-phosphate to 1,3 bis-phosphoglycerate; detected in cytoplasm and cell wall; protein abundance increases in response to DNA replication stress; GAPDH-derived antimicrobial peptides are active against a wide variety of wine-related yeasts and …
YBL099W	ATP1	2375	1520.77	4003.37	ATP synthase	Alpha subunit of the F1 sector of mitochondrial F1F0 ATP synthase; which is a large, evolutionarily conserved enzyme complex required for ATP synthesis; F1 translationally regulates ATP6 and ATP8 expression to achieve a balanced output of ATP synthase genes encoded in nucleus and mitochondria; phosphorylated; N-terminally propionylated in vivo
YCR021C	HSP30	2230	4715.98	4524.93	Heat Shock Protein	Negative regulator of the H(+)-ATPase Pma1p; stress-responsive protein; hydrophobic plasma membrane localized; induced by heat shock, ethanol treatment, weak organic acid, glucose limitation, and entry into stationary phase
YFL039C	ACT1	2074	1467.56	2082.38	ACTin	Actin; structural protein involved in cell polarization, endocytosis, and other cytoskeletal functions
YBR054W	YRO2	2071	4822	936.336		Protein with a putative role in response to acid stress; null mutant is sensitive to acetic acid; transcription is regulated by Haa1p and induced in the presence of acetic acid; protein observed in plasma membrane foci in the presence of acetic acid; the authentic, non-tagged protein is detected in a phosphorylated state in highly purified mitochondria in high-throughput studies
YDR533C	HSP31	2068	1253.14	1420.95	Heat-Shock Protein	Methylglyoxalase that converts methylglyoxal to D-lactate; involved in oxidative stress resistance, diauxic shift, and stationary phase survival; has similarity to E. coli Hsp31 and C. albicans Glx3p; member of the DJ-1/ThiJ/PfpI superfamily, which includes human DJ-1 involved in Parkinson's disease and cancer; exists as a dimer and contains a putative metal-binding site; protein abundance increa…
YNL055C	POR1	2053	884.19	2741.76	PORin	Mitochondrial porin (voltage-dependent anion channel); outer membrane protein required for maintenance of mitochondrial osmotic stability and mitochondrial membrane permeability; couples the glutathione pools of the intermembrane space (IMS) and the cytosol; interacts with Om45 and Om14 in the outer membrane; phosphorylated; protein abundance increases in response to DNA replication stress
YER150W	SPI1	2034	817.41	3980.63	Stationary Phase Induced	GPI-anchored cell wall protein involved in weak acid resistance; basal expression requires Msn2p/Msn4p; expression is induced under conditions of stress and during the diauxic shift; SPI1 has a paralog, SED1, that arose from the whole genome duplication
YML028W	TSA1	1973	894.92	2069.55	Thiol-Specific Antioxidant	Thioredoxin peroxidase; acts as both ribosome-associated and free cytoplasmic antioxidant; self-associates to form high-molecular weight chaperone complex under oxidative stress; chaperone activity essential for growth in zinc deficiency; required for telomere length maintenance; binds and modulates Cdc19p activity; protein abundance increases, forms cytoplasmic foci during DNA replication stress…
YGR234W	YHB1	1966	1232.94	916.582	Yeast flavoHemogloBin	Nitric oxide oxidoreductase; flavohemoglobin that plays role in oxidative and nitrosative stress responses; protects against nitration of cellular targets and against cell growth inhibition under aerobic or anaerobic conditions; yeast flavohemoglobin Yhb1p and human homolog neuroglobin NGB protect cells against alpha-synuclein cytotoxicity and aggregate formation; protein increases in abundance, …
YKR059W	TIF1	1916	1022.18	1014.78	Translation Initiation Factor	Translation initiation factor eIF4A; DEA(D/H)-box RNA helicase that couples ATPase activity to RNA binding and unwinding; forms a dumbbell structure of two compact domains connected by a linker; interacts with eIF4G; protein abundance increases in response to DNA replication stress; TIF1 has a paralog, TIF2, that arose from the whole genome duplication
YBR126C	TPS1	1882	585.36	872.564	Trehalose-6-Phosphate Synthase	Synthase subunit of trehalose-6-P synthase/phosphatase complex; synthesizes the storage carbohydrate trehalose, which is critically important for survival of long-term desiccation; also found in a monomeric form; expression is induced by the stress response and repressed by the Ras-cAMP pathway; protein abundance increases in response to DNA replication stress and in response to prolonged exposur…
YER177W	BMH1	1788	806.69	778.167	Brain Modulosignalin Homolog	14-3-3 protein, major isoform; controls proteome at post-transcriptional level, binds proteins and DNA, involved in regulation of exocytosis, vesicle transport, Ras/MAPK and rapamycin-sensitive signaling, aggresome formation, spindle position checkpoint; protein increases in abundance and relative distribution to the nucleus increases upon DNA replication stress; antiapoptotic gene similar to hum…
YGR282C	BGL2	1785	1540.35	970.283	Beta-GLucanase	Endo-beta-1,3-glucanase; major protein of the cell wall, involved in cell wall maintenance; involved in incorporation of newly synthesized mannoprotein molecules into the cell wall
YKL096W-A	CWP2	1743	4486.06	4296.74	Cell Wall Protein	Covalently linked cell wall mannoprotein; major constituent of the cell wall; plays a role in stabilizing the cell wall; involved in low pH resistance; precursor is GPI-anchored
YDR171W	HSP42	1737	592.44	5366.5	Heat Shock Protein	Small heat shock protein (sHSP) with chaperone activity; forms barrel-shaped oligomers that suppress unfolded protein aggregation; involved in cytoskeleton reorganization after heat shock; protein abundance increases and forms cytoplasmic foci in response to DNA replication stress
YLR075W	RPL10	1688	906.29	1562.49	Ribosomal Protein of the Large subunit	Ribosomal 60S subunit protein L10; homologous to mammalian ribosomal protein L10 and bacterial L16; responsible for joining the 40S and 60S subunits; regulates translation initiation; similar to members of the QM gene family; protein abundance increases under DNA replication stress; mutations in human homolog implicated in T-cell acute lymphoblastic leukemia and also autism spectrum disorders (AS…
YLL066C		1686	3647.49	1273.75		Putative Y' element ATP-dependent helicase; YLL066C is not an essential gene
YKL085W	MDH1	1666	807.78	3742.05	Malate DeHydrogenase	Mitochondrial malate dehydrogenase; catalyzes interconversion of malate and oxaloacetate; involved in the tricarboxylic acid (TCA) cycle; phosphorylated
YDR293C	SSD1	1657	1682.52	974.798	Suppressor of SIT4 Deletion	Translational repressor with a role in polar growth and wall integrity; regulated by Cbk1p phosphorylation to effect bud-specific translational control and localization of specific mRNAs; interacts with TOR pathway components; contains a functional N-terminal nuclear localization sequence and nucleocytoplasmic shuttling appears to be critical to Ssd1p function
YLL026W	HSP104	1639	1263.24	13832.4	Heat Shock Protein	Disaggregase; heat shock protein that cooperates with Ydj1p (Hsp40) and Ssa1p (Hsp70) to refold and reactivate previously denatured, aggregated proteins; responsive to stresses including: heat, ethanol, and sodium arsenite; involved in [PSI+] propagation; protein becomes more abundant and forms cytoplasmic foci in response to DNA replication stress; potentiated Hsp104p variants decrease TDP-43 pr…
YBL045C	COR1	1599	747.45	1301.18	CORe protein of QH2 cytochrome c reductase	Core subunit of the ubiquinol-cytochrome c reductase complex; the ubiquinol-cytochrome c reductase complex (bc1 complex) is a component of the mitochondrial inner membrane electron transport chain
YJR045C	SSC1	1531	638.74	1635.36	Stress-Seventy subfamily C	Hsp70 family ATPase; constituent of the import motor component of the Translocase of the Inner Mitochondrial membrane (TIM23 complex); involved in protein translocation and folding; subunit of SceI endonuclease; SSC1 has a paralog, ECM10, that arose from the whole genome duplication
YPR184W	GDB1	1501	560.16	1407.25	Glycogen DeBranching	Glycogen debranching enzyme; contains glucanotranferase and alpha-1,6-amyloglucosidase activities; required for glycogen degradation; phosphorylated in mitochondria; activity is inhibited by Igd1p; protein abundance increases in response to DNA replication stress
YDR001C	NTH1	1492	770.68	952.717	Neutral TreHalase	Neutral trehalase, degrades trehalose; required for thermotolerance and may mediate resistance to other cellular stresses; phosphorylated and activated by Cdc28p at the G1/S phase transition to coordinately regulate carbohydrate metabolism and the cell cycle; inhibited by Dcs1p; NTH1 has a paralog, NTH2, that arose from the whole genome duplication
YKL150W	MCR1	1453	1396.61	1494.9	Mitochondrial NADH-Cytochrome b5 Reductase	Mitochondrial NADH-cytochrome b5 reductase; involved in ergosterol biosynthesis
YPL240C	HSP82	1335	1013.67	18333.3	Heat Shock Protein	Hsp90 chaperone; redundant in function with Hsc82p; required for pheromone signaling, negative regulation of Hsf1p; docks with Tom70p for mitochondrial preprotein delivery; promotes telomerase DNA binding, nucleotide addition; protein abundance increases in response to DNA replication stress; contains two acid-rich unstructured regions that promote solubility of chaperone-substrate complexes; HSP…
YDR074W	TPS2	1299	1055.25	830.756	Trehalose-6-Phosphate Synthase/phosphatase	Phosphatase subunit of the trehalose-6-P synthase/phosphatase complex; involved in synthesis of the storage carbohydrate trehalose; expression is induced by stress conditions and repressed by the Ras-cAMP pathway; protein abundance increases in response to DNA replication stress
YML131W		1296	579.54	871.49		Protein of unknown function; similar to medium chain dehydrogenase/reductases; expression induced by stresses including osmotic shock, DNA damaging agents, and other chemicals; GFP-fusion protein localizes to the cytoplasm; protein abundance increases in response to DNA replication stress
YNR001C	CIT1	1295	808.29	1891.53	CITrate synthase	Citrate synthase; catalyzes the condensation of acetyl coenzyme A and oxaloacetate to form citrate; the rate-limiting enzyme of the TCA cycle; nuclear encoded mitochondrial protein; CIT1 has a paralog, CIT2, that arose from the whole genome duplication
YBL064C	PRX1	1288	873.33	2345.87	PeroxiRedoXin	Mitochondrial peroxiredoxin with thioredoxin peroxidase activity; has a role in reduction of hydroperoxides; reactivation requires Trr2p and glutathione; induced during respiratory growth and oxidative stress; phosphorylated; protein abundance increases in response to DNA replication stress
YNL104C	LEU4	1246	577.8	919.862	LEUcine biosynthesis	Alpha-isopropylmalate synthase (2-isopropylmalate synthase); the main isozyme responsible for the first step in the leucine biosynthesis pathway; LEU4 has a paralog, LEU9, that arose from the whole genome duplication
YLL028W	TPO1	1154	634.74	858.932	Transporter of POlyamines	Polyamine transporter of the major facilitator superfamily; member of the 12-spanner drug:H(+) antiporter DHA1 family; recognizes spermine, putrescine, and spermidine; catalyzes uptake of polyamines at alkaline pH and excretion at acidic pH; during oxidative stress exports spermine, spermidine from the cell, which controls timing of expression of stress-responsive genes; phosphorylation enhances …
YML100W	TSL1	1151	600.34	1041.52	Trehalose Synthase Long chain	Large subunit of trehalose 6-phosphate synthase/phosphatase complex; Tps1p-Tps2p complex converts uridine-5'-diphosphoglucose and glucose 6-phosphate to trehalose; contributes to survival to acute lethal heat stress; mutant has aneuploidy tolerance; protein abundance increases in response to DNA replication stress; TSL1 has a paralog, TPS3, that arose from the whole genome duplication
YDL185W	VMA1	1109	990.15	820.865	Vacuolar Membrane Atpase	Subunit A of the V1 peripheral membrane domain of V-ATPase; protein precursor undergoes self-catalyzed splicing to yield the extein Tfp1p and the intein Vde (PI-SceI), which is a site-specific endonuclease; the V1 peripheral membrane domain of the vacuolar H+-ATPase (V-ATPase) has eight subunits; involved in methionine restriction extension of chronological lifespan in an autophagy-dependent mann…
YJL130C	URA2	1108	791.5	1722.92	URAcil requiring	Bifunctional carbamoylphosphate synthetase/aspartate transcarbamylase; catalyzes the first two enzymatic steps in the de novo biosynthesis of pyrimidines; both activities are subject to feedback inhibition by UTP
YHR008C	SOD2	1085	541.11	1158.17	SuperOxide Dismutase	Mitochondrial manganese superoxide dismutase; protects cells against oxygen toxicity and oxidative stress; human mitochondrial SOD2 can complement a yeast null mutant and human cytoplasmic SOD1 can also complement when targeted to the mitochondrial matrix
YER053C	PIC2	1035	1182.2	8319.85	PI Carrier	Mitochondrial copper and phosphate carrier; imports copper and inorganic phosphate into mitochondria; functionally redundant with Mir1p but less abundant than Mir1p under normal conditions; expression is induced at high temperature
YMR186W	HSC82	1027	1205.34	7086.09		Cytoplasmic chaperone of the Hsp90 family; plays a role in determining prion variants; redundant in function and nearly identical with Hsp82p, and together they are essential; expressed constitutively at 10-fold higher basal levels than HSP82 and induced 2-3 fold by heat shock; contains two acid-rich unstructured regions that promote the solubility of chaperone-substrate complexes; HSC82 has a pa…
YPL004C	LSP1	983	567.15	988.482	Long chain bases Stimulate Phosphorylation	Eisosome core component; eisosomes are large immobile patch structures at the cell cortex associated with endocytosis; phosphorylated on Thr233 upon Pkc1p hyperactivation in a Slt2p MAPK-dependent fashion; null mutants show activation of Pkc1p/Ypk1p stress resistance pathways; member of the BAR domain family
YKL109W	HAP4	966	865.49	1707.37	Heme Activator Protein	Transcription factor; subunit of the heme-activated, glucose-repressed Hap2p/3p/4p/5p CCAAT-binding complex, a transcriptional activator and global regulator of respiratory gene expression; provides the principal activation function of the complex; involved in diauxic shift

## Sheet: Common_GO_BP
GO biological process complete	S. cerevisiae - REFLIST (6049)	CG (common genes)	CG (expected)	CG (over/under)	CG (fold Enrichment)	Enrichment (raw P-value)	Enrichment (FDR)	Genes
cellular age-dependent response to reactive oxygen species GO:0072353	3	3	0.0367003	+	81.7432	3.3026e-05	0.00345931	YJR104C, YLL026W, YHR008C
stress granule disassembly GO:0035617	2	2	0.0244669	+	81.7432	0.000851164	0.0488916	YAL005C, YLL026W
age-dependent response to reactive oxygen species involved in chronological cell aging GO:0001320	2	2	0.0244669	+	81.7432	0.000851164	0.0483714	YJR104C, YHR008C
trehalose metabolism in response to heat stress GO:0070414	2	2	0.0244669	+	81.7432	0.000851164	0.0478623	YBR126C, YLL026W
trehalose metabolism in response to stress GO:0070413	5	4	0.0611671	+	65.3946	2.36663e-06	0.000383107	YBR126C, YML100W, YLL026W, YDR074W
age-dependent response to reactive oxygen species GO:0001315	4	3	0.0489337	+	61.3074	5.72934e-05	0.00577474	YJR104C, YLL026W, YHR008C
trehalose metabolic process GO:0005991	11	5	0.134568	+	37.156	8.85795e-07	0.00016317	YBR126C, YDR001C, YML100W, YLL026W, YDR074W
gluconeogenesis GO:0006094	16	7	0.195735	+	35.7627	5.92738e-09	3.95801e-06	YGR192C, YJR009C, YDR050C, YJL052W, YKL152C, YGR254W, YKL060C
hexose biosynthetic process GO:0019319	16	7	0.195735	+	35.7627	5.92738e-09	3.51823e-06	YGR192C, YJR009C, YDR050C, YJL052W, YKL152C, YGR254W, YKL060C
trehalose biosynthetic process GO:0005992	7	3	0.085634	+	35.0328	0.000191363	0.0162264	YBR126C, YML100W, YDR074W
monosaccharide biosynthetic process GO:0046364	17	7	0.207968	+	33.659	8.28787e-09	4.02489e-06	YGR192C, YJR009C, YDR050C, YJL052W, YKL152C, YGR254W, YKL060C
age-dependent response to oxidative stress GO:0001306	8	3	0.0978674	+	30.6537	0.000260842	0.0201945	YJR104C, YLL026W, YHR008C
age-dependent general metabolic decline GO:0007571	8	3	0.0978674	+	30.6537	0.000260842	0.0196256	YJR104C, YLL026W, YHR008C
disaccharide biosynthetic process GO:0046351	8	3	0.0978674	+	30.6537	0.000260842	0.019906	YBR126C, YML100W, YDR074W
oligosaccharide biosynthetic process GO:0009312	8	3	0.0978674	+	30.6537	0.000260842	0.0204914	YBR126C, YML100W, YDR074W
glycolytic process GO:0006096	26	8	0.318069	+	25.1518	4.36604e-09	3.88723e-06	YGR192C, YJR009C, YDR050C, YJL052W, YKL152C, YGR254W, YKL060C, YFR053C
ATP generation from ADP GO:0006757	26	8	0.318069	+	25.1518	4.36604e-09	4.66467e-06	YGR192C, YJR009C, YDR050C, YJL052W, YKL152C, YGR254W, YKL060C, YFR053C
reactive oxygen species metabolic process GO:0072593	23	7	0.281369	+	24.8784	4.60128e-08	1.11728e-05	YGR192C, YJR009C, YJR104C, YGR234W, YBL064C, YML028W, YHR008C
ADP metabolic process GO:0046031	28	8	0.342536	+	23.3552	7.13769e-09	3.81295e-06	YGR192C, YJR009C, YDR050C, YJL052W, YKL152C, YGR254W, YKL060C, YFR053C
purine ribonucleoside diphosphate metabolic process GO:0009179	29	8	0.354769	+	22.5499	9.01928e-09	3.70623e-06	YGR192C, YJR009C, YDR050C, YJL052W, YKL152C, YGR254W, YKL060C, YFR053C
purine nucleoside diphosphate metabolic process GO:0009135	29	8	0.354769	+	22.5499	9.01928e-09	3.4415e-06	YGR192C, YJR009C, YDR050C, YJL052W, YKL152C, YGR254W, YKL060C, YFR053C
ribonucleoside diphosphate metabolic process GO:0009185	29	8	0.354769	+	22.5499	9.01928e-09	4.01508e-06	YGR192C, YJR009C, YDR050C, YJL052W, YKL152C, YGR254W, YKL060C, YFR053C
nucleoside diphosphate phosphorylation GO:0006165	29	8	0.354769	+	22.5499	9.01928e-09	3.21207e-06	YGR192C, YJR009C, YDR050C, YJL052W, YKL152C, YGR254W, YKL060C, YFR053C
nucleotide phosphorylation GO:0046939	30	8	0.367003	+	21.7982	1.13147e-08	3.77771e-06	YGR192C, YJR009C, YDR050C, YJL052W, YKL152C, YGR254W, YKL060C, YFR053C
protein catabolic process in the vacuole GO:0007039	12	3	0.146801	+	20.4358	0.000694689	0.0436591	YBR286W, YEL060C, YMR297W
nucleoside diphosphate metabolic process GO:0009132	33	8	0.403703	+	19.8165	2.14763e-08	6.37368e-06	YGR192C, YJR009C, YDR050C, YJL052W, YKL152C, YGR254W, YKL060C, YFR053C
glucose metabolic process GO:0006006	35	8	0.42817	+	18.6842	3.19706e-08	8.98877e-06	YGR192C, YJR009C, YDR050C, YJL052W, YKL152C, YGR254W, YKL060C, YFR053C
pyruvate metabolic process GO:0006090	41	9	0.501571	+	17.9436	5.63144e-09	4.29759e-06	YGR192C, YJR009C, YDR050C, YJL052W, YKL152C, YGR254W, YLR044C, YKL060C, YFR053C
carbohydrate biosynthetic process GO:0016051	64	14	0.782939	+	17.8813	2.19611e-13	5.8658e-10	YJR009C, YGR032W, YKL152C, YGR254W, YEL011W, YML100W, YPR184W, YGR192C, YDR050C, YBR126C, YJL052W, YLR342W, YKL060C, YDR074W
de novo protein folding GO:0006458	25	5	0.305836	+	16.3486	2.53284e-05	0.00276131	YJR045C, YAL005C, YLL026W, YMR186W, YPL240C
chaperone-mediated protein folding GO:0061077	21	4	0.256902	+	15.5701	0.000205196	0.0171275	YJR045C, YAL005C, YLL026W, YML028W
cellular response to reactive oxygen species GO:0034614	22	4	0.269135	+	14.8624	0.000240297	0.0194495	YJR104C, YCR021C, YLL026W, YHR008C
disaccharide metabolic process GO:0005984	31	5	0.379236	+	13.1844	6.33281e-05	0.00626479	YBR126C, YDR001C, YML100W, YLL026W, YDR074W
hexose metabolic process GO:0019318	52	8	0.636138	+	12.5759	4.78768e-07	9.13422e-05	YGR192C, YJR009C, YDR050C, YJL052W, YKL152C, YGR254W, YKL060C, YFR053C
protein refolding GO:0042026	33	5	0.403703	+	12.3853	8.2747e-05	0.00803699	YDR155C, YJR045C, YAL005C, YMR186W, YPL240C
cellular carbohydrate biosynthetic process GO:0034637	47	7	0.574971	+	12.1745	3.17703e-06	0.000458695	YGR032W, YBR126C, YLR342W, YEL011W, YML100W, YPR184W, YDR074W
oligosaccharide metabolic process GO:0009311	34	5	0.415937	+	12.0211	9.40278e-05	0.00866029	YBR126C, YDR001C, YML100W, YLL026W, YDR074W
response to reactive oxygen species GO:0000302	30	4	0.367003	+	10.8991	0.000692902	0.0440652	YJR104C, YCR021C, YLL026W, YHR008C
cellular carbohydrate catabolic process GO:0044275	30	4	0.367003	+	10.8991	0.000692902	0.0445961	YDR050C, YDR001C, YPR184W, YPR160W
monosaccharide metabolic process GO:0005996	61	8	0.746239	+	10.7204	1.43443e-06	0.000247186	YGR192C, YJR009C, YDR050C, YJL052W, YKL152C, YGR254W, YKL060C, YFR053C
ATP metabolic process GO:0046034	93	12	1.13771	+	10.5475	3.10091e-09	4.14127e-06	YGR192C, YJR009C, YDL185W, YDR050C, YJL052W, YJR121W, YKL152C, YGR254W, YLR044C, YKL060C, YBL099W, YFR053C
glycogen metabolic process GO:0005977	31	4	0.379236	+	10.5475	0.000775205	0.0460127	YEL011W, YPR184W, YER177W, YPR160W
carbohydrate catabolic process GO:0016052	87	11	1.06431	+	10.3354	1.81568e-08	5.70552e-06	YGR192C, YJR009C, YDR050C, YJL052W, YKL152C, YGR254W, YDR001C, YKL060C, YFR053C, YPR184W, YPR160W
chronological cell aging GO:0001300	32	4	0.39147	+	10.2179	0.00086419	0.0480886	YJR104C, YHR008C, YKL085W, YFL039C
cellular oxidant detoxification GO:0098869	32	4	0.39147	+	10.2179	0.00086419	0.0475928	YJR104C, YBL064C, YML028W, YHR008C
response to inorganic substance GO:0010035	60	7	0.734006	+	9.53671	1.37663e-05	0.00153207	YBR126C, YJR104C, YDL126C, YCR021C, YDR001C, YBL064C, YHR008C
cellular glucan metabolic process GO:0006073	55	6	0.672838	+	8.91744	8.3288e-05	0.00794508	YGR032W, YLR342W, YEL011W, YPR184W, YER177W, YPR160W
glucan metabolic process GO:0044042	55	6	0.672838	+	8.91744	8.3288e-05	0.0078057	YGR032W, YLR342W, YEL011W, YPR184W, YER177W, YPR160W
cellular response to heat GO:0034605	74	8	0.905274	+	8.83711	5.39341e-06	0.00072029	YBR126C, YCR021C, YJR045C, YAL005C, YLL026W, YMR186W, YPL240C, YDR074W
purine ribonucleotide metabolic process GO:0009150	104	11	1.27228	+	8.64592	9.79973e-08	2.18126e-05	YGR192C, YJR009C, YNR001C, YDR050C, YJL052W, YJR121W, YKL152C, YGR254W, YKL060C, YBL099W, YFR053C
cellular polysaccharide metabolic process GO:0044264	58	6	0.709539	+	8.4562	0.00010929	0.00989536	YGR032W, YLR342W, YEL011W, YPR184W, YER177W, YPR160W
ribonucleotide metabolic process GO:0009259	117	12	1.43131	+	8.38392	3.30903e-08	8.83841e-06	YGR192C, YJR009C, YNR001C, YDR050C, YJL052W, YJR121W, YKL152C, YGR254W, YJL130C, YKL060C, YBL099W, YFR053C
response to heat GO:0009408	88	9	1.07654	+	8.3601	2.04175e-06	0.000340844	YBR126C, YCR021C, YPL004C, YJR045C, YAL005C, YLL026W, YMR186W, YPL240C, YDR074W
cellular response to oxidative stress GO:0034599	113	11	1.38238	+	7.95731	2.13686e-07	4.39042e-05	YBR126C, YJR104C, YCR021C, YDR533C, YGR234W, YBL064C, YKL150W, YLL026W, YML028W, YHR008C, YFL039C
purine nucleotide metabolic process GO:0006163	113	11	1.38238	+	7.95731	2.13686e-07	4.56603e-05	YGR192C, YJR009C, YNR001C, YDR050C, YJL052W, YJR121W, YKL152C, YGR254W, YKL060C, YBL099W, YFR053C
cellular response to oxygen-containing compound GO:1901701	62	6	0.758472	+	7.91064	0.00015358	0.0132327	YBR126C, YJR104C, YCR021C, YDR001C, YLL026W, YHR008C
response to temperature stimulus GO:0009266	93	9	1.13771	+	7.91064	3.11805e-06	0.000462684	YBR126C, YCR021C, YPL004C, YJR045C, YAL005C, YLL026W, YMR186W, YPL240C, YDR074W
ribose phosphate metabolic process GO:0019693	124	12	1.51694	+	7.91064	6.00229e-08	1.3941e-05	YGR192C, YJR009C, YNR001C, YDR050C, YJL052W, YJR121W, YKL152C, YGR254W, YJL130C, YKL060C, YBL099W, YFR053C
carbohydrate metabolic process GO:0005975	238	23	2.91156	+	7.89956	1.37216e-14	7.33008e-11	YJR009C, YGR032W, YKL152C, YGR254W, YEL011W, YML100W, YFR053C, YPR184W, YER177W, YPR160W, YKL085W, YGR192C, YNR001C, YDR050C, YBR126C, YJL052W, YLR342W, YGR282C, YDR001C, YKL060C, YLL026W, YGR279C, YDR074W
cellular response to toxic substance GO:0097237	53	5	0.648372	+	7.71163	0.000626117	0.041809	YJR104C, YCR021C, YBL064C, YML028W, YHR008C
regulation of developmental process GO:0050793	55	5	0.672838	+	7.4312	0.000732431	0.0454959	YGR032W, YLR342W, YDL126C, YAL005C, YML028W
cellular carbohydrate metabolic process GO:0044262	145	13	1.77385	+	7.3287	3.68277e-08	9.36826e-06	YGR032W, YEL011W, YML100W, YFR053C, YPR184W, YER177W, YPR160W, YDR050C, YBR126C, YLR342W, YDR001C, YLL026W, YDR074W
response to oxidative stress GO:0006979	123	11	1.50471	+	7.31037	4.7194e-07	9.33742e-05	YBR126C, YJR104C, YCR021C, YDR533C, YGR234W, YBL064C, YKL150W, YLL026W, YML028W, YHR008C, YFL039C
polysaccharide metabolic process GO:0005976	68	6	0.831873	+	7.21264	0.000245492	0.0195734	YGR032W, YLR342W, YEL011W, YPR184W, YER177W, YPR160W
purine-containing compound metabolic process GO:0072521	132	11	1.61481	+	6.81194	9.09447e-07	0.000161942	YGR192C, YJR009C, YNR001C, YDR050C, YJL052W, YJR121W, YKL152C, YGR254W, YKL060C, YBL099W, YFR053C
response to toxic substance GO:0009636	72	6	0.880807	+	6.81194	0.000327653	0.023977	YJR104C, YCR021C, YGR234W, YBL064C, YML028W, YHR008C
cell aging GO:0007569	73	6	0.89304	+	6.71862	0.000351223	0.0250164	YJR104C, YLL026W, YML028W, YHR008C, YKL085W, YFL039C
aging GO:0007568	74	6	0.905274	+	6.62783	0.000376102	0.026436	YJR104C, YLL026W, YML028W, YHR008C, YKL085W, YFL039C
response to oxygen-containing compound GO:1901700	88	7	1.07654	+	6.5023	0.000133629	0.0118974	YBR126C, YJR104C, YCR021C, YDR001C, YLL026W, YML028W, YHR008C
generation of precursor metabolites and energy GO:0006091	214	17	2.61795	+	6.49362	1.19443e-09	2.12689e-06	YJR009C, YJR121W, YKL152C, YBL045C, YGR254W, YLR044C, YEL011W, YFR053C, YPR184W, YER177W, YPR160W, YKL085W, YGR192C, YNR001C, YDR050C, YJL052W, YKL060C
nucleotide metabolic process GO:0009117	182	12	2.22648	+	5.38966	2.85374e-06	0.000435562	YGR192C, YJR009C, YNR001C, YDR050C, YJL052W, YJR121W, YKL152C, YGR254W, YJL130C, YKL060C, YBL099W, YFR053C
nucleoside phosphate metabolic process GO:0006753	189	12	2.31212	+	5.19005	4.13454e-06	0.000566326	YGR192C, YJR009C, YNR001C, YDR050C, YJL052W, YJR121W, YKL152C, YGR254W, YJL130C, YKL060C, YBL099W, YFR053C
protein folding GO:0006457	111	7	1.35791	+	5.15498	0.000511178	0.0350092	YDR155C, YJR045C, YAL005C, YLL026W, YMR186W, YML028W, YPL240C
monocarboxylic acid metabolic process GO:0032787	166	10	2.03075	+	4.92429	4.35484e-05	0.00447376	YGR192C, YJR009C, YDR050C, YJL052W, YKL152C, YDR533C, YGR254W, YLR044C, YKL060C, YFR053C
nucleobase-containing small molecule metabolic process GO:0055086	222	13	2.71582	+	4.78677	3.66338e-06	0.000514994	YJR009C, YJR121W, YKL152C, YGR254W, YJL130C, YOR303W, YFR053C, YGR192C, YNR001C, YDR050C, YJL052W, YKL060C, YBL099W
response to abiotic stimulus GO:0009628	191	11	2.33658	+	4.70773	2.59212e-05	0.00276942	YER150W, YBR126C, YCR021C, YDR001C, YPL004C, YJR045C, YAL005C, YLL026W, YMR186W, YPL240C, YDR074W
energy derivation by oxidation of organic compounds GO:0015980	147	8	1.79831	+	4.44861	0.000514395	0.0347836	YNR001C, YBL045C, YLR044C, YEL011W, YPR184W, YER177W, YPR160W, YKL085W
small molecule biosynthetic process GO:0044283	331	16	4.04926	+	3.95134	2.63583e-06	0.000414136	YJR009C, YER091C, YKL152C, YEL009C, YDR533C, YGR254W, YLR044C, YJL130C, YKL150W, YOR303W, YNL104C, YGR192C, YNR001C, YDR050C, YJL052W, YKL060C
cellular response to chemical stimulus GO:0070887	369	16	4.51413	+	3.54442	1.00893e-05	0.00122493	YEL009C, YJR104C, YCR021C, YDR533C, YGR234W, YBL064C, YKL150W, YAL005C, YML028W, YHR008C, YFL039C, YBR126C, YDL126C, YDR001C, YJR045C, YLL026W
carboxylic acid metabolic process GO:0019752	398	17	4.8689	+	3.49155	6.09882e-06	0.000794632	YJR009C, YER091C, YKL152C, YEL009C, YDR533C, YGR254W, YLR044C, YJL130C, YOR303W, YFR053C, YNL104C, YKL085W, YGR192C, YNR001C, YDR050C, YJL052W, YKL060C
cell wall organization GO:0071555	240	10	2.93602	+	3.40597	0.00076993	0.0467382	YDR077W, YGR032W, YER150W, YLR342W, YJR104C, YGR282C, YOL155C, YGR279C, YDR074W, YFL039C
external encapsulating structure organization GO:0045229	240	10	2.93602	+	3.40597	0.00076993	0.0462131	YDR077W, YGR032W, YER150W, YLR342W, YJR104C, YGR282C, YOL155C, YGR279C, YDR074W, YFL039C
oxoacid metabolic process GO:0043436	416	17	5.08911	+	3.34047	1.07653e-05	0.00125018	YJR009C, YER091C, YKL152C, YEL009C, YDR533C, YGR254W, YLR044C, YJL130C, YOR303W, YFR053C, YNL104C, YKL085W, YGR192C, YNR001C, YDR050C, YJL052W, YKL060C
organic acid metabolic process GO:0006082	418	17	5.11357	+	3.32449	1.14445e-05	0.00130078	YJR009C, YER091C, YKL152C, YEL009C, YDR533C, YGR254W, YLR044C, YJL130C, YOR303W, YFR053C, YNL104C, YKL085W, YGR192C, YNR001C, YDR050C, YJL052W, YKL060C
oxidation-reduction process GO:0055114	451	18	5.51728	+	3.26248	7.66013e-06	0.000974296	YJR009C, YJR104C, YBL045C, YGR234W, YLR044C, YBL064C, YKL150W, YEL011W, YML028W, YPR184W, YER177W, YHR008C, YPR160W, YKL085W, YGR192C, YNR001C, YJL052W, YML131W
cellular developmental process GO:0048869	278	11	3.40089	+	3.23444	0.000626224	0.0412998	YGR032W, YJR104C, YLL039C, YEL060C, YDR155C, YLL026W, YML028W, YER177W, YHR008C, YKL085W, YFL039C
carbohydrate derivative metabolic process GO:1901135	333	13	4.07373	+	3.19118	0.000216142	0.0177635	YJR009C, YJR121W, YKL152C, YGR254W, YJL130C, YFR053C, YER177W, YGR192C, YNR001C, YDR050C, YJL052W, YKL060C, YBL099W
developmental process GO:0032502	284	11	3.47429	+	3.16611	0.000743728	0.0456666	YGR032W, YJR104C, YLL039C, YEL060C, YDR155C, YLL026W, YML028W, YER177W, YHR008C, YKL085W, YFL039C
ion transmembrane transport GO:0034220	286	11	3.49876	+	3.14397	0.000786771	0.0461861	YDL185W, YNL055C, YGL008C, YJR121W, YBR054W, YCR021C, YDR342C, YER053C, YDR345C, YBL099W, YLL028W
cellular response to stress GO:0033554	716	23	8.75913	+	2.62583	1.06471e-05	0.00126393	YEL009C, YJR104C, YCR021C, YDR533C, YGR234W, YBL064C, YKL150W, YAL005C, YML100W, YMR186W, YML028W, YER177W, YHR008C, YFL039C, YBR126C, YDL126C, YDR001C, YEL060C, YJR045C, YLL026W, YPL154C, YPL240C, YDR074W
response to stress GO:0006950	763	24	9.3341	+	2.57122	9.01851e-06	0.00112039	YEL009C, YJR104C, YCR021C, YDR533C, YGR234W, YBL064C, YKL150W, YAL005C, YML100W, YMR186W, YML028W, YER177W, YHR008C, YFL039C, YBR126C, YDL126C, YDR001C, YEL060C, YPL004C, YJR045C, YLL026W, YPL154C, YPL240C, YDR074W
response to chemical GO:0042221	545	17	6.66722	+	2.54979	0.000290689	0.0215675	YEL009C, YJR104C, YCR021C, YDR533C, YGR234W, YBL064C, YKL150W, YAL005C, YML028W, YHR008C, YFL039C, YBR126C, YDL126C, YDR001C, YJR045C, YLL028W, YLL026W
organic substance catabolic process GO:1901575	700	20	8.5634	+	2.33552	0.000328019	0.0236794	YJR009C, YKL152C, YDR533C, YGR254W, YLR044C, YAL005C, YFR053C, YPR184W, YMR297W, YPR160W, YGR192C, YNR001C, YDR050C, YJL052W, YDL126C, YBR286W, YDR001C, YEL060C, YKL060C, YPL154C
small molecule metabolic process GO:0044281	715	20	8.7469	+	2.28652	0.000387621	0.0268918	YJR009C, YER091C, YJR121W, YKL152C, YEL009C, YDR533C, YGR254W, YLR044C, YJL130C, YKL150W, YOR303W, YFR053C, YNL104C, YKL085W, YGR192C, YNR001C, YDR050C, YJL052W, YKL060C, YBL099W
catabolic process GO:0009056	843	23	10.3128	+	2.23024	0.000148785	0.0130296	YJR009C, YKL152C, YDR533C, YGR234W, YGR254W, YLR044C, YBL064C, YAL005C, YML028W, YFR053C, YPR184W, YMR297W, YPR160W, YGR192C, YNR001C, YDR050C, YJL052W, YDL126C, YBR286W, YDR001C, YEL060C, YKL060C, YPL154C
organic substance biosynthetic process GO:1901576	1517	32	18.5581	+	1.72431	0.000683715	0.0445415	YDR533C, YJL130C, YKL150W, YEL011W, YAL005C, YLR249W, YML100W, YPR184W, YMR297W, YER177W, YDR050C, YBR126C, YJL052W, YKL060C, YBL099W, YJR009C, YGR032W, YPR080W, YER091C, YJR121W, YKR059W, YKL152C, YEL009C, YGR254W, YLR044C, YOR303W, YNL104C, YGR192C, YNR001C, YLR342W, YLR075W, YDR074W
metabolic process GO:0008152	3517	57	43.025	+	1.32481	0.000837005	0.0486009	YDR533C, YLL039C, YJL130C, YBL064C, YKL150W, YML100W, YMR186W, YFR053C, YPR184W, YER177W, YPR160W, YKL085W, YFL039C, YDL185W, YJL052W, YDL126C, YML131W, YBL099W, YPL154C, YER091C, YKR059W, YKL152C, YJR104C, YNL104C, YHR008C, YGR192C, YNR001C, YDR293C, YPL240C, YDR074W, YEL011W, YAL005C, YLR249W, YMR297W, YDR050C, YBR126C, YBR286W, YGR282C, YEL060C, YDR155C, YKL060C, YJR009C, YGR032W, YPR080W, YJR…

## Sheet: Common_CC
GO cellular component complete	S. cerevisiae - REFLIST (6049)	CG (common genes)	CG (expected)	CG (over/under)	CG (fold Enrichment)	Enrichment (raw P-value)	Enrichment (FDR)	Genes
mitochondrial proton-transporting ATP synthase, catalytic core GO:0005754	2	2	0.0244669	+	81.7432	0.000851164	0.0492779	YJR121W, YBL099W
proton-transporting ATP synthase, catalytic core GO:0045267	2	2	0.0244669	+	81.7432	0.000851164	0.046814	YJR121W, YBL099W
alpha,alpha-trehalose-phosphate synthase complex (UDP-forming) GO:0005946	4	3	0.0489337	+	61.3074	5.72934e-05	0.00572934	YBR126C, YML100W, YDR074W
proton-transporting two-sector ATPase complex, catalytic domain GO:0033178	12	3	0.146801	+	20.4358	0.000694689	0.0449505	YDL185W, YJR121W, YBL099W
cell surface GO:0009986	20	4	0.244669	+	16.3486	0.000173948	0.0136674	YGR282C, YMR186W, YGR279C, YPL240C
fungal-type cell wall GO:0009277	132	12	1.61481	+	7.4312	1.13637e-07	2.50002e-05	YGR192C, YJR009C, YDR077W, YER150W, YJL052W, YGR282C, YOL155C, YKL060C, YAL005C, YMR186W, YGR279C, YPL240C
mitochondrial intermembrane space GO:0005758	90	8	1.10101	+	7.26607	2.04055e-05	0.00249401	YNL055C, YNR001C, YJR121W, YKL152C, YJR104C, YDR155C, YKL150W, YBL099W
cell wall GO:0005618	138	12	1.68821	+	7.10811	1.78588e-07	2.80638e-05	YGR192C, YJR009C, YDR077W, YER150W, YJL052W, YGR282C, YOL155C, YKL060C, YAL005C, YMR186W, YGR279C, YPL240C
external encapsulating structure GO:0030312	138	12	1.68821	+	7.10811	1.78588e-07	3.27411e-05	YGR192C, YJR009C, YDR077W, YER150W, YJL052W, YGR282C, YOL155C, YKL060C, YAL005C, YMR186W, YGR279C, YPL240C
organelle envelope lumen GO:0031970	95	8	1.16218	+	6.88364	2.93777e-05	0.00323155	YNL055C, YNR001C, YJR121W, YKL152C, YJR104C, YDR155C, YKL150W, YBL099W
cytoplasmic stress granule GO:0010494	94	7	1.14994	+	6.08726	0.000196341	0.0143984	YDR293C, YKR059W, YDR533C, YGR234W, YOR303W, YLR249W, YER177W
extracellular region GO:0005576	123	8	1.50471	+	5.31663	0.000163117	0.0138022	YDR077W, YER150W, YJR104C, YGR282C, YEL060C, YOL155C, YAL005C, YGR279C
plasma membrane GO:0005886	536	23	6.55712	+	3.50764	7.55694e-08	2.07816e-05	YJR009C, YGR032W, YER091C, YKR059W, YCR021C, YGR254W, YAL005C, YMR186W, YER177W, YGR192C, YDL185W, YGL008C, YDR050C, YJL052W, YLR342W, YPR149W, YBR054W, YDR342C, YPL004C, YKL060C, YDR345C, YLL028W, YPL240C
cell periphery GO:0071944	818	29	10.0069	+	2.89799	4.8552e-08	1.78024e-05	YDR077W, YCR021C, YAL005C, YMR186W, YER177W, YFL039C, YDL185W, YDR050C, YJL052W, YPR149W, YBR054W, YGR282C, YOL155C, YKL060C, YDR345C, YJR009C, YGR032W, YER091C, YKR059W, YGR254W, YGR192C, YGL008C, YER150W, YLR342W, YDR342C, YPL004C, YLL028W, YGR279C, YPL240C
mitochondrion GO:0005739	1172	37	14.3376	+	2.58063	4.4153e-09	4.85684e-06	YDR077W, YJL130C, YBL064C, YKL150W, YMR186W, YFR053C, YPR184W, YKL085W, YDR050C, YJL052W, YPR149W, YDL126C, YBR054W, YDR155C, YER053C, YKL060C, YBL099W, YPL154C, YJR009C, YNL055C, YPR080W, YJR121W, YKL152C, YJR104C, YBL045C, YGR234W, YGR254W, YNL104C, YHR008C, YGR192C, YGL008C, YNR001C, YLR342W, YDR342C, YPL004C, YJR045C, YDR074W
cytosol GO:0005829	982	30	12.0132	+	2.49725	6.68879e-07	9.19709e-05	YLL039C, YJL130C, YAL005C, YLR249W, YML100W, YMR186W, YFR053C, YDR050C, YBR126C, YJL052W, YDL126C, YML131W, YKL060C, YBL099W, YJR009C, YPR080W, YJR121W, YKL152C, YJR104C, YGR234W, YGR254W, YLR044C, YML028W, YGR192C, YGL008C, YNR001C, YLL026W, YLR075W, YPL240C, YDR074W
cytoplasmic part GO:0044444	3279	63	40.1134	+	1.57055	2.61576e-08	1.43867e-05	YLR178C, YDR533C, YLL039C, YJL130C, YBL064C, YKL150W, YML100W, YMR186W, YFR053C, YPR184W, YER177W, YKL085W, YFL039C, YDL185W, YJL052W, YPR149W, YDL126C, YBR054W, YML131W, YER053C, YBL099W, YPL154C, YNL055C, YKR059W, YKL152C, YJR104C, YNL104C, YHR008C, YGR192C, YNR001C, YDR293C, YDR342C, YLL028W, YPL240C, YDR074W, YDR077W, YCR021C, YAL005C, YLR249W, YMR297W, YDR050C, YBR126C, YBR286W, YGR282C, YEL…
cytoplasm GO:0005737	4408	68	53.9249	+	1.26101	9.46848e-05	0.00867944	YLR178C, YDR533C, YLL039C, YJL130C, YBL064C, YKL150W, YML100W, YMR186W, YFR053C, YPR184W, YER177W, YPR160W, YKL085W, YFL039C, YDL185W, YJL052W, YPR149W, YDL126C, YBR054W, YML131W, YER053C, YBL099W, YPL154C, YNL055C, YER091C, YKR059W, YKL152C, YJR104C, YNL104C, YHR008C, YGR192C, YNR001C, YDR293C, YDR342C, YLL028W, YDR171W, YPL240C, YDR074W, YDR077W, YCR021C, YEL011W, YAL005C, YLR249W, YMR297W, YDR…
nucleus GO:0005634	2365	15	28.9321	-	0.518456	0.000715937	0.0437517	YJR009C, YEL009C, YJR104C, YGR234W, YLL039C, YLR044C, YAL005C, YER177W, YFL039C, YGR192C, YDR293C, YDL126C, YDR155C, YJR045C, YLL026W
nuclear part GO:0044428	1256	4	15.3652	-	0.260329	0.000416955	0.0286656	YEL009C, YDR155C, YLL026W, YFL039C

## Sheet: Common_MF
GO molecular function complete	S. cerevisiae - REFLIST (6049)	CG (common genes)	CG (expected)	CG (over/under)	CG (fold Enrichment)	Enrichment (raw P-value)	Enrichment (FDR)	Genes
glyceraldehyde-3-phosphate dehydrogenase (NAD+) (phosphorylating) activity GO:0004365	3	3	0.0367003	+	81.7432	3.3026e-05	0.0104362	YGR192C, YJR009C, YJL052W
glyceraldehyde-3-phosphate dehydrogenase (NAD(P)+) (phosphorylating) activity GO:0043891	3	3	0.0367003	+	81.7432	3.3026e-05	0.00927664	YGR192C, YJR009C, YJL052W
alpha,alpha-trehalose-phosphate synthase (UDP-forming) activity GO:0003825	4	3	0.0489337	+	61.3074	5.72934e-05	0.0131671	YBR126C, YML100W, YDR074W
trehalose-phosphatase activity GO:0004805	4	3	0.0489337	+	61.3074	5.72934e-05	0.0120698	YBR126C, YML100W, YDR074W
UDP-glucosyltransferase activity GO:0035251	15	5	0.183501	+	27.2477	3.02774e-06	0.00382706	YGR032W, YBR126C, YLR342W, YML100W, YDR074W
glucosyltransferase activity GO:0046527	18	5	0.220202	+	22.7065	6.38808e-06	0.00538302	YGR032W, YBR126C, YLR342W, YML100W, YDR074W
UDP-glycosyltransferase activity GO:0008194	26	5	0.318069	+	15.7199	2.99164e-05	0.0108041	YGR032W, YBR126C, YLR342W, YML100W, YDR074W
hydrolase activity, hydrolyzing O-glycosyl compounds GO:0004553	49	6	0.599438	+	10.0094	4.6046e-05	0.0116404	YGR282C, YDR001C, YOL155C, YEL011W, YPR184W, YGR279C
hydrolase activity, acting on glycosyl bonds GO:0016798	61	6	0.746239	+	8.04032	0.00014137	0.0255274	YGR282C, YDR001C, YOL155C, YEL011W, YPR184W, YGR279C
transferase activity, transferring hexosyl groups GO:0016758	85	8	1.03984	+	7.69348	1.38587e-05	0.00875867	YGR032W, YBR126C, YLR342W, YEL011W, YML100W, YPR184W, YDR074W, YPR160W
unfolded protein binding GO:0051082	88	8	1.07654	+	7.4312	1.75294e-05	0.00886286	YDR155C, YJR045C, YAL005C, YLL026W, YMR186W, YML028W, YDR171W, YPL240C
transferase activity, transferring glycosyl groups GO:0016757	107	8	1.30898	+	6.11164	6.509e-05	0.0126575	YGR032W, YBR126C, YLR342W, YEL011W, YML100W, YPR184W, YDR074W, YPR160W
drug binding GO:0008144	728	21	8.90593	+	2.35798	0.000198359	0.0334301	YJR121W, YKR059W, YGR234W, YJL130C, YOR303W, YAL005C, YLR249W, YMR186W, YLL066C, YFR053C, YPR160W, YFL039C, YDL185W, YGL008C, YDL126C, YGR282C, YDR155C, YJR045C, YBL099W, YLL026W, YPL240C
hydrolase activity GO:0016787	1025	28	12.5393	+	2.23299	1.77202e-05	0.00746609	YJL130C, YEL011W, YAL005C, YLR249W, YML100W, YMR186W, YPR184W, YMR297W, YDL185W, YBR126C, YDL126C, YBR286W, YGR282C, YEL060C, YOL155C, YBL099W, YPL154C, YPR080W, YJR121W, YKR059W, YLL066C, YDR293C, YDR001C, YJR045C, YLL026W, YGR279C, YPL240C, YDR074W
small molecule binding GO:0036094	942	24	11.5239	+	2.08263	0.00030732	0.0485566	YJR009C, YPR080W, YJR121W, YKR059W, YGR234W, YLR044C, YJL130C, YOR303W, YAL005C, YLR249W, YMR186W, YLL066C, YFR053C, YPR160W, YFL039C, YGR192C, YDL185W, YGL008C, YJL052W, YDL126C, YJR045C, YBL099W, YLL026W, YPL240C
catalytic activity GO:0003824	2382	56	29.14	+	1.92176	3.9926e-10	1.00933e-06	YDR533C, YJL130C, YBL064C, YKL150W, YML100W, YMR186W, YFR053C, YPR184W, YPR160W, YKL085W, YFL039C, YDL185W, YJL052W, YDL126C, YML131W, YBL099W, YPL154C, YER091C, YKR059W, YKL152C, YJR104C, YNL104C, YHR008C, YGR192C, YNR001C, YDR293C, YPL240C, YDR074W, YEL011W, YAL005C, YLR249W, YMR297W, YDR050C, YBR126C, YBR286W, YGR282C, YEL060C, YOL155C, YDR155C, YKL060C, YJR009C, YGR032W, YPR080W, YJR121W, YBL…
