# Supplementary material for: Transcriptome Profile of Yeast Strain Used for Biological Wine Aging Revealed Dynamic Changes of Gene Expression in Course of Flor Development
Source: Front Microbiol. 2020 Apr 3;11:538. doi: 10.3389/fmicb.2020.00538 (PMC7145950; doi:10.3389/fmicb.2020.00538)
Supplement: Supplementary file 1 [file Data_Sheet_1.ZIP › Table_S13.xls]

## Sheet: Description
	Table S13. Changes in expression of genes related to cell wall structure and biogenesis
	Sheet "Cell wall" provides the data on expression of genes involved in related to cell wall structure and biogenesis
	Normalized gene expression levels are shown in reads per kilobase per million mapped reads (RPKM)
	Mature biofilm and early biofilm stages has been compared

## Sheet: Cell wall
Gene > Systematic Name	Gene > Standard Name	Gene > Name	Log2FoldChange	PPDE	RPKM (mature biofilm)	Gene > Description
YNR044W	AGA1	a-AGglutinin	-0.642692	0.737082	25.0623	Anchorage subunit of a-agglutinin of a-cells; highly O-glycosylated protein with N-terminal secretion signal and C-terminal signal for addition of GPI anchor to cell wall, linked to adhesion subunit Aga2p via two disulfide bonds; AGA1 has a paralog, FIG2, that arose from the whole genome duplication
YLR040C	AFB1	A-Factor Barrier	1.06766	3.076e-08	22.8222	MATalpha-specific a-factor blocker; contributes to mating efficiency under certain conditions; localizes to the cell wall; predicted to be a GPI-attached protein; upregulated by Mcm1p-Alpha1p transcription factor; partially overlaps the dubious ORF YLR041W
YGR282C	BGL2	Beta-GLucanase	-0.66678	0.198204	970.283	Endo-beta-1,3-glucanase; major protein of the cell wall, involved in cell wall maintenance; involved in incorporation of newly synthesized mannoprotein molecules into the cell wall
YKL096W	CWP1	Cell Wall Protein	0.956358	0.603813	129.762	Cell wall mannoprotein that localizes to birth scars of daughter cells; linked to a beta-1,3- and beta-1,6-glucan heteropolymer through a phosphodiester bond; required for propionic acid resistance
YKL096W-A	CWP2	Cell Wall Protein	-0.0622064	0.0170193	4296.74	Covalently linked cell wall mannoprotein; major constituent of the cell wall; plays a role in stabilizing the cell wall; involved in low pH resistance; precursor is GPI-anchored
YLR286C	CTS1	ChiTinaSe	0.86606	1	740.377	Endochitinase; required for cell separation after mitosis; transcriptional activation during the G1 phase of the cell cycle is mediated by transcription factor Ace2p
YJL158C	CIS3	CIk1 Suppressing	4.25596	1	526.314	Mannose-containing glycoprotein constituent of the cell wall; member of the PIR (proteins with internal repeats) family
YGR189C	CRH1	Congo Red Hypersensitive	2.55237	1	304.195	Chitin transglycosylase; functions in the transfer of chitin to beta(1-6) and beta(1-3) glucans in the cell wall; similar and functionally redundant to Utr2; localizes to sites of polarized growth; expression induced by cell wall stress
YLR110C	CCW12	Covalently linked Cell Wall protein	0.364492	0.999999	7127.56	Cell wall mannoprotein; plays a role in maintenance of newly synthesized areas of cell wall; localizes to periphery of small buds, septum region of larger buds, and shmoo tip; CCW12 has a paralog, YDR134C, that arose from the whole genome duplication
YLR390W-A	CCW14	Covalently linked Cell Wall protein	-0.199636	0.531641	346.375	Covalently linked cell wall glycoprotein; present in the inner layer of the cell wall
YHR143W	DSE2	Daughter Specific Expression	1.15894	1	226.931	Daughter cell-specific secreted protein with similarity to glucanases; degrades cell wall from the daughter side causing daughter to separate from mother; expression is repressed by cAMP
YNR067C	DSE4	Daughter Specific Expression	2.62872	1	409.313	Daughter cell-specific secreted protein with similarity to glucanases; degrades cell wall from the daughter side causing daughter to separate from mother
YJR150C	DAN1	Delayed ANaerobic	-2.87837	0.57311	1.72657	Cell wall mannoprotein; has similarity to Tir1p, Tir2p, Tir3p, and Tir4p; expressed under anaerobic conditions, completely repressed during aerobic growth
YJR151C	DAN4	Delayed ANaerobic	-1.75871	1	61.1053	Cell wall mannoprotein; has similarity to Tir1p, Tir2p, Tir3p, and Tir4p; expressed under anaerobic conditions, completely repressed during aerobic growth
YNL327W	EGT2	Early G1 Transcript	2.1027	1	237.302	Glycosylphosphatidylinositol (GPI)-anchored cell wall endoglucanase; required for proper cell separation after cytokinesis; expression is activated by Swi5p and tightly regulated in a cell cycle-dependent manner
YLR300W	EXG1	EXo-1,3-beta-Glucanase	-1.15513	1	416.7	Major exo-1,3-beta-glucanase of the cell wall; involved in cell wall beta-glucan assembly; exists as three differentially glycosylated isoenzymes; EXG1 has a paralog, SPR1, that arose from the whole genome duplication
YBR078W	ECM33	ExtraCellular Mutant	-0.28195	0.142705	470.073	GPI-anchored protein of unknown function; possible role in apical bud growth; GPI-anchoring on the plasma membrane crucial to function; phosphorylated in mitochondria; similar to Sps2p; ECM33 has a paralog, PST1, that arose from the whole genome duplication
YDR534C	FIT1	Facilitator of Iron Transport	0.764556	0.975131	29.0486	Mannoprotein that is incorporated into the cell wall; incorporated via a glycosylphosphatidylinositol (GPI) anchor; involved in the retention of siderophore-iron in the cell wall
YCR089W	FIG2	Factor-Induced Gene	-1.1963	1	25.7042	Cell wall adhesin, expressed specifically during mating; may be involved in maintenance of cell wall integrity during mating; FIG2 has a paralog, AGA1, that arose from the whole genome duplication
YAR050W	FLO1	FLOcculation	0.517895	0.556209	17.6216	Lectin-like protein involved in flocculation; cell wall protein that binds mannose chains on the surface of other cells, confers floc-forming ability that is chymotrypsin sensitive and heat resistant; important for co-flocculation with other yeasts, mediating interaction with specific species; FLO1 has a paralog, FLO5, that arose from a segmental duplication
YHR211W	FLO5	FLOcculation	-1.16097	1	39.3691	Lectin-like cell wall protein (flocculin) involved in flocculation; binds mannose chains on the surface of other cells, confers floc-forming ability that is chymotrypsin resistant but heat labile; important for co-flocculation with other yeasts, mediating interaction with specific species; FLO5 has a paralog, FLO1, that arose from a segmental duplication
YIR019C	FLO11	FLOcculation	5.2859	1	12356.1	GPI-anchored cell surface glycoprotein (flocculin); required for pseudohyphal and invasive growth, flocculation, and biofilm formation; major determinant of colony morphology; transcription regulated by the MAPK pathway (Ste12p and Tec1p) and the cAMP pathway (Flo8p); required for formation of fibrous interconnections between cells of a wild strain; role in co-flocculation with other yeast specie…
YKR102W	FLO10	FLOcculation	-1.4118	1	29.9828	Member of the FLO family of cell wall flocculation proteins; not expressed in most lab strains; overproduction induces flocculation that can be inhibited by mannose, sucrose, or glucose; overproduction also promotes haploid invasive growth and diploid filamentous growth
YMR215W	GAS3	Glycophospholipid-Anchored Surface protein	0.297745	0.446767	58.9327	Putative 1,3-beta-glucanosyltransferase; has similarity go other GAS family members; low abundance, possibly inactive member of the GAS family of GPI-containing proteins; localizes to the cell wall; mRNA induced during sporulation
YMR307W	GAS1	Glycophospholipid-Anchored Surface protein	0.00579983	0.152997	404.874	Beta-1,3-glucanosyltransferase; required for cell wall assembly and also has a role in transcriptional silencing; localizes to cell surface via a glycosylphosphatidylinositol (GPI) anchor; also found at nuclear periphery; genetic interactions with histone H3 lysine acetyltransferases GCN5 and SAS3 indicate previously unsuspected functions for Gas1 in DNA damage response and cell cycle regulation
YOL030W	GAS5	Glycophospholipid-Anchored Surface protein	-1.50294	0.999991	226.933	1,3-beta-glucanosyltransferase; has similarity to Gas1p; localizes to the cell wall
YOL155C	HPF1	Haze Protective Factor	-0.28124	1	1274.73	Haze-protective mannoprotein; reduces the particle size of aggregated proteins in white wines
YJL159W	HSP150	Heat Shock Protein	2.33685	1	815.678	O-mannosylated heat shock protein; secreted and covalently attached to the cell wall via beta-1,3-glucan and disulfide bridges; required for cell wall stability; induced by heat shock, oxidative stress, and nitrogen limitation; HSP150 has a paralog, PIR3, that arose from the whole genome duplication
YJL174W	KRE9	Killer toxin REsistant	0.456342	0.999879	275.753	Glycoprotein involved in cell wall beta-glucan assembly; null mutation leads to severe growth defects, aberrant multibudded morphology, and mating defects
YNL322C	KRE1	Killer toxin REsistant	1.73774	1	377.712	Cell wall glycoprotein involved in beta-glucan assembly; serves as a K1 killer toxin membrane receptor
YDL049C	KNH1	Kre9(Nine) Homolog	-1.6683	0.999999	16.3914	Protein with similarity to Kre9p; Kre9p is involved in cell wall beta 1,6-glucan synthesis; overproduction suppresses growth defects of a kre9 null mutant; required for propionic acid resistance
YJL078C	PRY3	Pathogen Related in Yeast	-1.22436	1	59.7308	Cell wall-associated protein involved in export of acetylated sterols; member of the CAP protein superfamily (cysteine-rich secretory proteins (CRISP), antigen 5, and pathogenesis related 1 proteins); role in mating efficiency; expression of full-length transcript is daughter cell-specific; in response to alpha factor, a short transcript starting at +452 is expressed and the long form is represse…
YMR006C	PLB2	PhosphoLipase B	0.130107	0.303639	84.4006	Phospholipase B (lysophospholipase) involved in lipid metabolism; displays transacylase activity in vitro; overproduction confers resistance to lysophosphatidylcholine
YKL163W	PIR3	Protein containing Internal Repeats	1.60743	1	1311.7	O-glycosylated covalently-bound cell wall protein; required for cell wall stability; expression is cell cycle regulated, peaking in M/G1 and also subject to regulation by the cell integrity pathway; coding sequence contains length polymorphisms in different strains; PIR3 has a paralog, HSP150, that arose from the whole genome duplication
YKL164C	PIR1	Protein containing Internal Repeats	3.95554	1	863.149	O-glycosylated protein required for cell wall stability; attached to the cell wall via beta-1,3-glucan; mediates mitochondrial translocation of Apn1p; expression regulated by the cell integrity pathway and by Swi5p during the cell cycle; PIR1 has a paralog, YJL160C, that arose from the whole genome duplication
YJL160C	PIR5	Protein with Internal Repeats	1.25995	4.93406e-12	7.00998	Putative protein of unknown function; member of the PIR (Proteins with Internal Repeats) family of cell wall proteins; SWAT-GFP fusion protein localizes to the endoplasmic reticulum and vacuole, and mCherry fusion localizes to the vacuole; non-essential gene that is required for sporulation; mRNA is weakly cell cycle regulated, peaking in mitosis; YJL160C has a paralog, PIR1, that arose from the …
YDR055W	PST1	Protoplasts-SecreTed	2.3311	1	1113.67	Cell wall protein that contains a putative GPI-attachment site; secreted by regenerating protoplasts; up-regulated by activation of the cell integrity pathway, as mediated by Rlm1p; upregulated by cell wall damage via disruption of FKS1; PST1 has a paralog, ECM33, that arose from the whole genome duplication
YLR037C	PAU23	seriPAUperin family	0.428328	1.89434e-12	7.14051	Cell wall mannoprotein; has similarity to Tir1p, Tir2p, Tir3p, and Tir4p; member of the seripauperin multigene family encoded mainly in subtelomeric regions; expressed under anaerobic conditions, completely repressed during aerobic growth
YJR004C	SAG1	Sexual AGglutination	-1.21297	0.775537	25.7351	Alpha-agglutinin of alpha-cells; binds to Aga1p during agglutination, N-terminal half is homologous to the immunoglobulin superfamily and contains binding site for a-agglutinin, C-terminal half is highly glycosylated and contains GPI anchor
YNL066W	SUN4	Sim1 Uth1 Nca3	0.37416	0.686042	68.7413	Cell wall protein related to glucanases; possibly involved in cell wall septation; member of the SUN family; SUN4 has a paralog, SIM1, that arose from the whole genome duplication
YGL028C	SCW11	Soluble Cell Wall protein	0.672793	0.986439	69.344	Cell wall protein with similarity to glucanases; may play a role in conjugation during mating based on its regulation by Ste12p
YGR279C	SCW4	Soluble Cell Wall protein	0.664456	1	2374.34	Cell wall protein with similarity to glucanases; scw4 scw10 double mutants exhibit defects in mating; SCW4 has a paralog, SCW10, that arose from the whole genome duplication
YMR305C	SCW10	Soluble Cell Wall protein	2.77265	0.999984	349.386	Cell wall protein with similarity to glucanases; may play a role in conjugation during mating based on mutant phenotype and its regulation by Ste12p; SWC10 has a paralog, SCW4, that arose from the whole genome duplication
YIL123W	SIM1	Start Independent of Mitosis	2.63577	1	116.708	Protein of the SUN family (Sim1p, Uth1p, Nca3p, Sun4p); may participate in DNA replication; promoter contains SCB regulation box at -300 bp indicating that expression may be cell cycle-regulated; SIM1 has a paralog, SUN4, that arose from the whole genome duplication
YER150W	SPI1	Stationary Phase Induced	2.28386	1	3980.63	GPI-anchored cell wall protein involved in weak acid resistance; basal expression requires Msn2p/Msn4p; expression is induced under conditions of stress and during the diauxic shift; SPI1 has a paralog, SED1, that arose from the whole genome duplication
YAL005C	SSA1	Stress-Seventy subfamily A	1.24762	1	7673.49	ATPase involved in protein folding and NLS-directed nuclear transport; member of HSP70 family; required for ubiquitin-dependent degradation of short-lived proteins; forms chaperone complex with Ydj1p; localized to nucleus, cytoplasm, cell wall; 98% identical to paralog Ssa2p with different functional specificity in propagation of yeast [URE3] prions, vacuolar-mediated degradations of gluconeogene…
YLL024C	SSA2	Stress-Seventy subfamily A	1.78416	1	490.469	HSP70 family ATP-binding protein; involved in protein folding, vacuolar import of proteins; required for ubiquitin-dependent degradation of short-lived proteins; associated with chaperonin-containing T-complex; 98% identical to paralog Ssa1p with distinct functional specificity in propagation of yeast [URE3] prions and vacuolar-mediated degradation of gluconeogenesis enzymes; binds tRNA, has role…
YDR077W	SED1	Suppression of Exponential Defect	-0.817387	1	2150.95	Major stress-induced structural GPI-cell wall glycoprotein; associates with translating ribosomes, possible role in mitochondrial genome maintenance; ORF contains two distinct variable minisatellites; SED1 has a paralog, SPI1, that arose from the whole genome duplication
YOR247W	SRL1	Suppressor of Rad53 null Lethality	3.88582	1	428.006	Mannoprotein that exhibits a tight association with the cell wall; required for cell wall stability in the absence of GPI-anchored mannoproteins; has a high serine-threonine content; expression is induced in cell wall mutants; SRL1 has a paralog, SVS1, that arose from the whole genome duplication
YBR067C	TIP1	Temperature shock-Inducible Protein	-1.13142	1	41.8145	Major cell wall mannoprotein with possible lipase activity; transcription is induced by heat- and cold-shock; member of the Srp1p/Tip1p family of serine-alanine-rich proteins
YER011W	TIR1	TIp1-Related	-1.61191	0.0115973	5.69111	Cell wall mannoprotein; expression is downregulated at acidic pH and induced by cold shock and anaerobiosis; abundance is increased in cells cultured without shaking; member of the Srp1p/Tip1p family of serine-alanine-rich proteins
YIL011W	TIR3	TIp1-Related	-0.699066	9.00334e-12	8.97576	Cell wall mannoprotein; member of Srp1p/Tip1p family of serine-alanine-rich proteins; expressed under anaerobic conditions and required for anaerobic growth; TIR3 has a paralog, TIR2, that arose from the whole genome duplication
YOR009W	TIR4	TIp1-Related	-1.74505	0.999999	13.4886	Cell wall mannoprotein; expressed under anaerobic conditions and required for anaerobic growth; transcription is also induced by cold shock; member of the Srp1p/Tip1p family of serine-alanine-rich proteins
YOR010C	TIR2	TIp1-Related	-1.0679	0.269289	23.7204	Putative cell wall mannoprotein; member of the Srp1p/Tip1p family of serine-alanine-rich proteins; transcription is induced by cold shock and anaerobiosis; TIR2 has a paralog, TIR3, that arose from the whole genome duplication
YEL040W	UTR2	Unidentified TRanscript	1.06063	0.981093	29.7883	Chitin transglycosylase; functions in the transfer of chitin to beta(1-6) and beta(1-3) glucans in the cell wall; similar to and functionally redundant with Crh1; glycosylphosphatidylinositol (GPI)-anchored protein localized to bud neck
YKR042W	UTH1	yoUTH	0.809413	0.988063	427.258	Mitochondrial inner membrane protein; role in mitophagy is disputed; implicated in cell wall biogenesis, the oxidative stress response, life span during starvation, and cell death; SUN family member; UTH1 has a paralog, NCA3, that arose from the whole genome duplication
YHR126C	ANS1		2.14373	6.00023e-12	2.88194	Putative GPI protein; SWAT-GFP and mCherry fusion proteins localize to the vacuole; transcription dependent upon Azf1p
YLR042C			1.90085	1.12187e-07	15.4305	Cell wall protein of unknown function; localizes to the cytoplasm; deletion improves xylose fermentation in industrially engineered strains; YLR042C is not an essential gene
YNL190W			0.141936	0.244103	330.505	Hydrophilin essential in desiccation-rehydration process; cell wall protein; contains a putative GPI-attachment site
YNL300W	TOS6		0.406566	9.14853e-13	7.68782	Glycosylphosphatidylinositol-dependent cell wall protein; expression is periodic and decreases in respone to ergosterol perturbation or upon entry into stationary phase; depletion increases resistance to lactic acid
