# Supplementary material for: Transcriptome Profile of Yeast Strain Used for Biological Wine Aging Revealed Dynamic Changes of Gene Expression in Course of Flor Development
Source: Front Microbiol. 2020 Apr 3;11:538. doi: 10.3389/fmicb.2020.00538 (PMC7145950; doi:10.3389/fmicb.2020.00538)
Supplement: Supplementary file 1 [file Data_Sheet_1.ZIP › Table_S16.xls]

## Sheet: Description
	Table S16. Changes in expression of transport protein genes
	Mature biofilm and early biofilm stages has been compared
	Normalized gene expression levels are shown in reads per kilobase per million mapped reads (RPKM)

## Sheet: YTP
Gene > Systematic Name	Gene > Standard Name	Early Biofilm (RKPM)	Mature Biofilm (RKPM)	log2 fold expression change	PPDE	Gene > Name	Gene > Description
YAL022C	FUN26	48.437	21.8772	-1.14668	0.966542	Function Unknown Now	High affinity, broad selectivity, nucleoside/nucleobase transporter; vacuolar membrane localized transporter which may regulate the balance of nicotinamide riboside (NmR) levels between the cytosol and vacuole, contributing to salvage of NmR for use in cytosolic NAD+ synthesis; equilibrative nucleoside transporter (ENT) family member
YAL026C	DRS2	129.755	52.1879	-1.314	1	Deficiency of Ribosomal Subunits	Trans-golgi network aminophospholipid translocase (flippase); maintains membrane lipid asymmetry in post-Golgi secretory vesicles; contributes to clathrin-coated vesicle formation, endocytosis, protein trafficking between the Golgi and endosomal system and the cellular response to mating pheromone; autoinhibited by its C-terminal tail; localizes to the trans-Golgi network; mutations in human homo…
YAL053W	FLC2	243.411	102.328	-1.25019	0.999955	FLavin Carrier	Putative calcium channel involved in calcium release under hypotonic stress; required for uptake of FAD into endoplasmic reticulum; involved in cell wall maintenance; FLC2 has a paralog, YOR365C, that arose from the whole genome duplication
YAL067C	SEO1	44.916	63.8443	0.507328	3.24936e-11	Suppressor of sulfoxyde EthiOnine resistance	Putative permease; member of the allantoate transporter subfamily of the major facilitator superfamily; mutation confers resistance to ethionine sulfoxide
YBL030C	PET9	281.026	703.549	1.32395	1	PETite	Major ADP/ATP carrier of the mitochondrial inner membrane; exchanges cytosolic ADP for mitochondrially synthesized ATP; also imports heme and ATP; required for viability in many lab strains that carry a sal1 mutation; PET9 has a paralog, AAC3, that arose from the whole genome duplication; human homolog SLC25A4 implicated in progressive external ophthalmoplegia can complement yeast null mutant
YBL042C	FUI1	99.6706	48.2333	-1.04714	0.999993	5-FlUorourIdine resistance	High affinity uridine permease, localizes to the plasma membrane; also mediates low but significant transport of the cytotoxic nucleoside analog 5-fluorouridine; not involved in uracil transport; relative distribution to the vacuole increases upon DNA replication stress
YBL089W	AVT5	60.4276	42.9131	-0.493791	4.86139e-12	Amino acid Vacuolar Transport	Putative transporter; member of a family of seven S. cerevisiae genes (AVT1-7) related to vesicular GABA-glycine transporters; AVT5 has a paralog, AVT6, that arose from the whole genome duplication
YBR008C	FLR1	92.7089	82.9023	-0.161295	0.382587	FLuconazole Resistance	Plasma membrane transporter of the major facilitator superfamily; member of the 12-spanner drug:H(+) antiporter DHA1 family; involved in efflux of fluconazole, diazaborine, benomyl, methotrexate, and other drugs; expression induced in cells treated with the mycotoxin patulin; relocalizes from nucleus to plasma membrane upon DNA replication stress
YBR021W	FUR4	73.0525	30.2718	-1.27096	0.999979	5-FlUoRouridine sensitivity	Plasma membrane localized uracil permease; expression is tightly regulated by uracil levels and environmental cues; conformational alterations induced by unfolding or substrate binding result in Rsp5p-mediated ubiquitination and degradation
YBR041W	FAT1	109.467	59.8079	-0.872092	2.83933e-05	FATty acid transporter	Very long chain fatty acyl-CoA synthetase and fatty acid transporter; activates imported fatty acids with a preference for very long lengths (C20-C26); has a separate function in the transport of long chain fatty acids
YBR043C	QDR3	291.414	187.387	-0.637052	0.0264055	QuiniDine Resistance	Multidrug transporter of the major facilitator superfamily; member of the 12-spanner drug:H(+) antiporter DHA1 family; has a role in polyamine homeostasis; involved in spore wall asembly; sequence similarity to DTR1 and QDR1, and the triple mutant dtr1 qdr1 qdr3 exhibits reduced dityrosine fluorescence relative to the single mutants; expression is upregulated under polyamine stress; required for …
YBR068C	BAP2	74.4062	70.5457	-0.0768641	0.291115	Branched-chain Amino acid Permease	High-affinity leucine permease; functions as a branched-chain amino acid permease involved in uptake of leucine, isoleucine and valine; contains 12 predicted transmembrane domains; BAP2 has a paralog, BAP3, that arose from the whole genome duplication
YBR069C	TAT1	19.845	28.1064	0.502125	0.615812	Tyrosine and tryptophan Amino acid Transporter	Amino acid transporter for valine, leucine, isoleucine, and tyrosine; low-affinity tryptophan and histidine transporter; overexpression confers FK506 and FTY720 resistance; protein abundance increases in response to DNA replication stress
YBR085W	AAC3	4.00466	1.93691	-1.04792	0.618922	ADP/ATP Carrier	Mitochondrial inner membrane ADP/ATP translocator; exchanges cytosolic ADP for mitochondrially synthesized ATP; expressed under anaerobic conditions; similar to Aac1p; has roles in maintenance of viability and in respiration; AAC3 has a paralog, PET9, that arose from the whole genome duplication
YBR104W	YMC2	36.2801	24.6166	-0.559547	0.703092	Yeast Mitochondrial Carrier	Putative mitochondrial inner membrane transporter; proposed role in oleate metabolism and glutamate biosynthesis; member of the mitochondrial carrier (MCF) family; YMC2 has a paralog, YMC1, that arose from the whole genome duplication
YBR132C	AGP2	108.192	55.1316	-0.972644	0.999996	high-Affinity Glutamine Permease	Plasma membrane regulator of polyamine and carnitine transport; has similarity to transporters but lacks transport activity; may act as a sensor that transduces environmental signals; has a positive or negative regulatory effect on transcription of many transporter genes
YBR147W	RTC2	179.868	268.522	0.5781	0.998854	Restriction of Telomere Capping	Putative vacuolar membrane transporter for cationic amino acids; likely contributes to amino acid homeostasis by exporting cationic amino acids from the vacuole; positive regulation by Lys14p suggests that lysine may be the primary substrate; member of the PQ-loop family, with seven transmembrane domains; similar to mammalian PQLC2 vacuolar transporter; RTC2 has a paralog, YPQ1, that arose from t…
YBR180W	DTR1	7.54044	28.924	1.93955	0.0216194	DiTyRosine	Putative dityrosine transporter of the major facilitator superfamily; member of the 12-spanner drug:H(+) antiporter DHA1 family; required for spore wall synthesis; sequence similarity to QDR1 and QDR3, and the triple mutant dtr1 qdr1 qdr3 exhibits reduced dityrosine fluorescence relative to the single mutants; expressed during sporulation
YBR192W	RIM2	58.3813	38.2986	-0.608214	3.44775e-09	Replication In Mitochondria	Mitochondrial pyrimidine nucleotide transporter; imports pyrimidine nucleoside triphosphates and exports pyrimidine nucleoside monophosphates; member of the mitochondrial carrier family
YBR207W	FTH1	86.1997	107.137	0.313698	0.540356	FTR1 Homolog	Putative high affinity iron transporter; involved in transport of intravacuolar stores of iron; forms complex with Fet5p; expression is regulated by iron; proposed to play indirect role in endocytosis; protein abundance increases in response to DNA replication stress
YBR220C		45	17	-1.40439	5.66408e-07		Putative protein of unknown function; YBR220C is not an essential gene
YBR235W	VHC1	486.549	159.745	-1.60682	1	Vacuolar protein Homologous to CCC family	Vacuolar membrane cation-chloride cotransporter (CCC); likely mediates K+ and Cl- cotransport into the vacuole; has a role in potassium homeostasis and salt tolerance; localizes to sites of contact between the vacuole and mitochondria (vCLAMPs); similar to mammalian electroneutral Na(+)-(K+)-C1- cotransporter family
YBR241C		124.22	94.1914	-0.399235	0.701848		Putative transporter, member of the sugar porter family; green fluorescent protein (GFP)-fusion protein localizes to the vacuolar membrane; YBR241C is not an essential gene; YBR241C has a paralog, VPS73, that arose from the whole genome duplication
YBR287W		515.186	400.22	-0.364297	0.27345		Protein of unknown function; green fluorescent protein (GFP)-fusion protein localizes to the ER; YBR287W is not an essential gene
YBR291C	CTP1	31.8763	24.4322	-0.383701	6.80973e-13	Citrate Transport Protein	Mitochondrial inner membrane citrate transporter; member of the mitochondrial carrier family
YBR293W	VBA2	34.2487	20.8255	-0.717696	0.883446	Vacuolar Basic Amino acid transporter	Permease of basic amino acids in the vacuolar membrane
YBR294W	SUL1	76.8224	65.7433	-0.224684	0.326594	SULfate	High affinity sulfate permease of the SulP anion transporter family; sulfate uptake is mediated by specific sulfate transporters Sul1p and Sul2p, which control the concentration of endogenous activated sulfate intermediates
YBR295W	PCA1	190.081	56.7306	-1.74442	1	P-type Cation-transporting ATPase	Cadmium transporting P-type ATPase; may also have a role in copper and iron homeostasis; stabilized by Cd binding, which prevents ubiquitination; S288C and other lab strains contain a G970R mutation which eliminates Cd transport function
YBR296C	PHO89	0.552827	6.9322	3.64841	0.996844	PHOsphate metabolism	Plasma membrane Na+/Pi cotransporter; active in early growth phase; similar to phosphate transporters of Neurospora crassa; transcription regulated by inorganic phosphate concentrations and Pho4p; mutations in related human transporter genes hPit1 and hPit2 are associated with hyperphosphatemia-induced calcification of vascular tissue and familial idiopathic basal ganglia calcification
YCL025C	AGP1	159.76	388.864	1.28336	0.544153	high-Affinity Glutamine Permease	Low-affinity amino acid permease with broad substrate range; involved in uptake of asparagine, glutamine, and other amino acids; expression regulated by SPS plasma membrane amino acid sensor system (Ssy1p-Ptr3p-Ssy5p); AGP1 has a paralog, GNP1, that arose from the whole genome duplication
YCL038C	ATG22	265.233	68.1347	-1.9608	1	AuTophaGy related	Vacuolar integral membrane protein required for efflux of amino acids; required for efflux of amino acids during autophagic body breakdown in the vacuole; null mutation causes a gradual loss of viability during starvation
YCL073C	GEX1	4.7392	9.0376	0.931298	0.747967	Glutathione EXchanger	Proton:glutathione antiporter; localized to the vacuolar and plasma membranes; imports glutathione from the vacuole and exports it through the plasma membrane; has a role in resistance to oxidative stress and modulation of the PKA pathway; GEX1 has a paralog, GEX2, that arose from a segmental duplication
YCR010C	ADY2	5.81374	3.50499	-0.730056	2.19191e-12	Accumulation of DYads	Acetate transporter required for normal sporulation; phosphorylated in mitochondria; ADY2 has a paralog, ATO2, that arose from the whole genome duplication
YCR011C	ADP1	604.712	242.922	-1.31575	1	ATP-Dependent Permease	Putative ATP-dependent permease of the ABC transporter family
YCR023C		148.232	58.9427	-1.33048	1		Vacuolar membrane protein of unknown function; member of the multidrug resistance family; YCR023C is not an essential gene
YCR028C	FEN2	49.3704	9.45625	-2.38431	1	FENpropimorph resistance	Plasma membrane H+-pantothenate symporter; confers sensitivity to the antifungal agent fenpropimorph; relocalizes from vacuole to cytoplasm upon DNA replication stress
YCR037C	PHO87	143.828	47.7458	-1.5909	1	PHOsphate metabolism	Low-affinity inorganic phosphate (Pi) transporter; acts upstream of Pho81p in regulation of the PHO pathway; expression is independent of Pi concentration and Pho4p activity; contains 12 membrane-spanning segments; PHO87 has a paralog, PHO90, that arose from the whole genome duplication
YCR075C	ERS1	31.9802	14.8044	-1.11115	9.14672e-08	ERd Suppressor	Protein involved in cystine transport; localizes to the vacuole, plasma membrane and endosome; similarity to human cystinosin, a H(+)-driven transporter involved in L-cystine export from lysosomes and implicated in the disease cystinosis; contains seven transmembrane domains; mutation is functionally complemented by human CTNS
YCR098C	GIT1	81.5724	24.6316	-1.72757	1	GlycerophosphoInosiTol	Plasma membrane permease; mediates uptake of glycerophosphoinositol and glycerophosphocholine as sources of the nutrients inositol and phosphate; expression and transport rate are regulated by phosphate and inositol availability
YDL054C	MCH1	114.744	79.6695	-0.526314	0.718442	MonoCarboxylate transporter Homolog	Protein with similarity to mammalian monocarboxylate permeases; monocarboxylate permeases are involved in transport of monocarboxylic acids across the plasma membrane but mutant is not deficient in monocarboxylate transport
YDL119C	HEM25	23.9336	16.8677	-0.504776	1.54848e-12	HEMe synthesis by SLC25 family member	Mitochondrial glycine transporter; required for the transport of glycine into mitochondria for initiation of heme biosynthesis, with YMC1 acting as a secondary transporter; homolog of human SLC25A38, a mitochondrial glycine transporter associated with nonsyndromic autosomal recessive congenital sideroblastic anemia; human SLC25A38 can complement the heme deficiency associated with the null mutant…
YDL128W	VCX1	229.732	203.564	-0.174473	0.371472	VaCuolar H+/Ca2+ eXchanger	Vacuolar membrane antiporter with Ca2+/H+ and K+/H+ exchange activity; involved in control of cytosolic Ca2+ and K+ concentrations; has similarity to sodium/calcium exchangers, including the bovine Na+/Ca2+,K+ antiporter
YDL138W	RGT2	123.36	40.2862	-1.61451	1	Restores Glucose Transport	Plasma membrane high glucose sensor that regulates glucose transport; low affinity sesnor that contains 12 predicted transmembrane segments and a long C-terminal tail required for hexose transporter induction; phosphorylation of the tail by Yck1p/Yck2p facilitates binding to the HXT co-repressors, Mth1p and Std1p; RGT2 has a paralog, SNF3, that arose from the whole genome duplication
YDL194W	SNF3	127.505	129.349	0.0207159	1.17207e-11	Sucrose NonFermenting	Plasma membrane low glucose sensor, regulates glucose transport; high affinity sensor that contains 12 predicted transmembrane segments and a long C-terminal tail required for induction of hexose transporters; also senses fructose and mannose; SNF3 has a paralog, RGT2, that arose from the whole genome duplication
YDL198C	GGC1	149.336	167.235	0.163318	0.475602	GDP/GTP Carrier	Mitochondrial GTP/GDP transporter; essential for mitochondrial genome maintenance; has a role in mitochondrial iron transport; member of the mitochondrial carrier family
YDL199C		94.554	74.885	-0.336463	0.00011198		Putative transporter; member of the sugar porter family
YDL206W		219	107	-1.03332	1		Putative protein of unknown function; YDL206W is not an essential protein
YDL210W	UGA4	307.484	33.2674	-3.20833	1	Utilization of GAba	GABA (gamma-aminobutyrate) permease; serves as a GABA transport protein involved in the utilization of GABA as a nitrogen source; catalyzes the transport of putrescine and delta-aminolevulinic acid (ALA); localized to the vacuolar membrane
YDL245C	HXT15	37.2933	33.7353	-0.144658	2.98011e-13	HeXose Transporter	Putative transmembrane polyol transporter; supports growth on and uptake of mannitol, sorbitol and xylitol with moderate affinity when overexpressed in a strain deleted for hexose family members; minor hexose transport activity when overexpressed in a similar strain; similarity to hexose transporters; expression is induced by low levels of glucose and repressed by high levels of glucose
YDR011W	SNQ2	453.38	461.673	0.0261503	0.1013	Sensitivity to 4-NitroQuinoline-N-oxide	Plasma membrane ATP-binding cassette (ABC) transporter; multidrug transporter involved in multidrug resistance and resistance to singlet oxygen species
YDR040C	ENA1	113.099	149.736	0.404838	0.649742	Exitus NAtru (Latin, "exit sodium")	P-type ATPase sodium pump; involved in Na+ and Li+ efflux to allow salt tolerance
YDR046C	BAP3	10.7563	10.178	-0.0797226	0.356687	Branched-chain Amino acid Permease	Amino acid permease; involved in uptake of cysteine, leucine, isoleucine and valine; BAP3 has a paralog, BAP2, that arose from the whole genome duplication
YDR090C	ILT1	122.713	24.6944	-2.31303	1	Ionic Liquid Tolerance	Protein of unknown function; deletion confers sensitivity to cationic compounds; green fluorescent protein (GFP)-fusion protein localizes to the plasma membrane
YDR093W	DNF2	134.545	135.944	0.0149169	0.251311	Drs2 Neo1 Family	Aminophospholipid translocase (flippase); type 4 P-type ATPase; involved in phospholipid translocation, contributing to endocytosis, protein transport, and cellular polarization; localizes primarily to the plasma membrane; localizes to the shmoo tip where it has a redundant role in the cellular response to mating pheromone; DNF2 has a paralog, DNF1, that arose from the whole genome duplication
YDR119W	VBA4	172.168	46.378	-1.89231	1	Vacuolar Basic Amino acid transporter	Protein of unknown function; proposed role as a basic amino acid permease based on phylogeny; GFP-fusion protein localizes to vacuolar membrane; physical interaction with Atg27p suggests a possible role in autophagy; non-essential gene
YDR135C	YCF1	456.203	271.625	-0.748059	0.40641	Yeast Cadmium Factor	Vacuolar glutathione S-conjugate transporter; ABC-C transporter of the ATP-binding cassette family; required for vacuole fusion; forms stable complexes with vacuole fusion machinery; regulates Vam7p recruitment to vacuoles; role in detoxifying metals (Cd, Hg, As); transports GSSG that is not immediately reduced in cytosol to vacuole; transports unconjugated bilirubin, selenodigluthatione, oxidize…
YDR160W	SSY1	65.9745	37.7782	-0.804355	0.997148	Sulfonylurea Sensitive on YPD	Component of the SPS plasma membrane amino acid sensor system; senses external amino acid concentration and transmits intracellular signals that result in regulation of expression of amino acid permease genes; other members are Ssy1p, Ptr3p, and Ssy5p
YDR205W	MSC2	95.7994	53.3821	-0.84366	0.946815	Meiotic Sister-Chromatid recombination	Endoplasmic reticulum zinc transporter; part of a heterodimeric transporter with Zrg17p that transfers zinc from the cytosol to the ER lumen; member of the cation diffusion facilitator family of efflux pumps; localizes to ER and nucleus; mutations affect the cellular distribution of zinc and also confer defects in meiotic recombination between homologous chromatids
YDR270W	CCC2	177.22	70.5512	-1.3288	1	Cross-Complements Ca(2+) phenotype of csg1	Cu(+2)-transporting P-type ATPase; required for export of copper from the cytosol into an extracytosolic compartment; similar to human proteins involved in Menkes and Wilsons diseases; protein abundance increases in response to DNA replication stress; affects TBSV model (+)RNA virus replication by regulating copper metabolism; human homologs ATP7A and ATP7B both complement yeast null mutant
YDR342C	HXT7	1100.78	3126.28	1.50592	1	HeXose Transporter	High-affinity glucose transporter; member of the major facilitator superfamily, nearly identical to Hxt6p, expressed at high basal levels relative to other HXTs, expression repressed by high glucose levels; HXT7 has a paralog, HXT4, that arose from the whole genome duplication
YDR343C	HXT6	121.474	2055.48	4.08075	1	HeXose Transporter	High-affinity glucose transporter; member of the major facilitator superfamily, nearly identical to Hxt7p, expressed at high basal levels relative to other HXTs, repression of expression by high glucose requires SNF3; HXT6 has a paralog, HXT1, that arose from the whole genome duplication
YDR345C	HXT3	6591.51	1034.78	-2.67128	1	HeXose Transporter	Low affinity glucose transporter of the major facilitator superfamily; expression is induced in low or high glucose conditions; HXT3 has a paralog, HXT5, that arose from the whole genome duplication
YDR352W	YPQ2	69.1234	20.2184	-1.7735	1	Yeast PQ-loop protein	Putative vacuolar membrane transporter for cationic amino acids; likely contributes to amino acid homeostasis by exporting cationic amino acids from the vacuole; member of the PQ-loop family, with seven transmembrane domains; mutant phenotype is functionally complemented by rat PQLC2 vacuolar transporter
YDR384C	ATO3	15.415	27.5085	0.83554	0.90484	Ammonia (Ammonium) Transport Outward	Plasma membrane protein, putative ammonium transporter; regulation pattern suggests a possible role in export of ammonia from the cell; phosphorylated in mitochondria; member of the TC 9.B.33 YaaH family of putative transporters
YDR387C	CIN10	56.1915	53.5496	-0.069475	0.292236	Chromosome INstability	Putative transporter; member of the sugar porter family; non-essential gene; overexpression results in elevated colony sectoring, an indicator of chromosomal instability
YDR406W	PDR15	1324.62	495.583	-1.41838	1	Pleiotropic Drug Resistance	Plasma membrane ATP binding cassette (ABC) transporter; multidrug transporter and general stress response factor implicated in cellular detoxification; regulated by Pdr1p, Pdr3p and Pdr8p; promoter contains a PDR responsive element; PDR15 has a paralog, PDR5, that arose from the whole genome duplication
YDR414C	ERD1	32.2894	20.0731	-0.685792	1.44229e-07	Endoplasmic reticulum Retention Defective	Predicted membrane protein required for lumenal ER protein retention; mutants secrete the endogenous ER protein, BiP (Kar2p)
YDR456W	NHX1	456.21	339.071	-0.428109	0.229705	Na+/H+ eXchanger	Na+/H+ and K+/H+ exchanger; required for intracellular sequestration of Na+ and K+; located in the vacuole and late endosome compartments; required for osmotolerance to acute hypertonic shock and for vacuolar fusion; ortholog of human NHE9, which is linked to autism
YDR497C	ITR1	412.837	407.748	-0.0178957	0.151811	myo-Inositol TRansporter	Myo-inositol transporter; member of the sugar transporter superfamily; expression is repressed by inositol and choline via Opi1p and derepressed via Ino2p and Ino4p; relative distribution to the vacuole increases upon DNA replication stress; ITR1 has a paralog, ITR2, that arose from the whole genome duplication
YDR508C	GNP1	11.5126	17.6685	0.617958	1.25045e-05	GlutamiNe Permease	High-affinity glutamine permease; also transports Leu, Ser, Thr, Cys, Met and Asn; expression is fully dependent on Grr1p and modulated by the Ssy1p-Ptr3p-Ssy5p (SPS) sensor of extracellular amino acids; GNP1 has a paralog, AGP1, that arose from the whole genome duplication
YDR536W	STL1	53.3888	285.003	2.41637	1	Sugar Transporter-Like protein	Glycerol proton symporter of the plasma membrane; subject to glucose-induced inactivation, strongly but transiently induced when cells are subjected to osmotic shock
YEL006W	YEA6	105.828	39.7282	-1.41348	1		Putative mitochondrial NAD+ transporter; member of the mitochondrial carrier subfamily (see also YIA6); has putative human ortholog; YEA6 has a paralog, YIA6, that arose from the whole genome duplication
YEL031W	SPF1	441.531	400.884	-0.139328	0.120495	Sensitivity to Pichia Farinosa killer toxin	P-type ATPase, ion transporter of the ER membrane; required to maintain normal lipid composition of intracellular compartments and proper targeting of mitochondrial outer membrane tail-anchored proteins; involved in ER function and Ca2+ homeostasis; required for regulating Hmg2p degradation; confers sensitivity to a killer toxin (SMKT) produced by Pichia farinosa KK1
YEL063C	CAN1	1217.59	323.054	-1.91418	1	CANavanine resistance	Plasma membrane arginine permease; requires phosphatidyl ethanolamine (PE) for localization, exclusively associated with lipid rafts; mutation confers canavanine resistance; CAN1 has a paralog, ALP1, that arose from the whole genome duplication
YEL064C	AVT2	73.9078	18.0712	-2.03204	0.999912	Amino acid Vacuolar Transport	Putative transporter; member of a family of seven S. cerevisiae genes (AVT1-7) related to vesicular GABA-glycine transporters
YEL065W	SIT1	102.734	19.6004	-2.38996	1	Siderophore Iron Transport	Ferrioxamine B transporter; member of the ARN family of transporters that specifically recognize siderophore-iron chelates; transcription is induced during iron deprivation and diauxic shift; potentially phosphorylated by Cdc28p
YEL069C	HXT13	0.856882	349.673	8.6727	1	HeXose Transporter	Putative transmembrane polyol transporter; supports growth on and uptake of mannitol and sorbitol with moderate affinity when overexpressed in a strain deleted for hexose family members; minor hexose transport activity when overexpressed in a similar strain; induced by non-fermentable carbon sources; induced in low glucose, repressed in high glucose; HXT13 has a paralog, HXT17, that arose from a …
YER053C	PIC2	1182.2	8319.85	2.81508	1	PI Carrier	Mitochondrial copper and phosphate carrier; imports copper and inorganic phosphate into mitochondria; functionally redundant with Mir1p but less abundant than Mir1p under normal conditions; expression is induced at high temperature
YER056C	FCY2	1252.02	225.744	-2.4715	1	FluoroCYtosine resistance	Purine-cytosine permease; mediates purine (adenine, guanine, and hypoxanthine) and cytosine accumulation; relative distribution to the vacuole increases upon DNA replication stress
YER060W	FCY21	125.286	41.7664	-1.58481	1	FluoroCYtosine resistance	Putative purine-cytosine permease; very similar to Fcy2p but cannot substitute for its function
YER060W-A	FCY22	16.9741	38.1187	1.16716	5.7225e-06	FluoroCYtosine resistance	Putative purine-cytosine permease; very similar to Fcy2p but cannot substitute for its function
YER119C	AVT6	29.5548	24.0893	-0.295	1.27678e-08	Amino acid Vacuolar Transport	Vacuolar aspartate and glutamate exporter; member of a family of seven genes (AVT1-7) related to vesicular GABA-glycine transporters; involved in compartmentalizing acidic amino acids in response to nitrogen starvation; AVT6 has a paralog, AVT5, that arose from the whole genome duplication
YER145C	FTR1	46.6838	39.9534	-0.224605	0.385758	Fe TRansporter	High affinity iron permease; involved in the transport of iron across the plasma membrane; forms complex with Fet3p; expression is regulated by iron; protein abundance increases in response to DNA replication stress
YER166W	DNF1	420.406	293.997	-0.515981	0.994846	Drs2 Neo1 Family	Aminophospholipid translocase (flippase); type 4 P-type ATPase; involved in phospholipid translocation, contributing to endocytosis, protein transport, and cellular polarization; localizes primarily to the plasma membrane; localizes to the shmoo tip where it has a redundant role in the cellular response to mating pheromone; DNF1 has a paralog, DNF2, that arose from the whole genome duplication
YFL011W	HXT10	1.1646	3.49999	1.58751	0.505036	HeXose Transporter	Putative hexose transporter; expressed at low levels and expression is repressed by glucose
YFL040W		5.27483	11.0762	1.07026	0.288845		Putative transporter; member of the sugar porter family; YFL040W is not an essential gene; may have a role in intracellular sterol transport
YFL050C	ALR2	155.877	35.0747	-2.1519	1	ALuminum Resistance	Probable Mg(2+) transporter; overexpression confers increased tolerance to Al(3+) and Ga(3+) ions; plays a role in regulating Ty1 transposition
YFR045W		67.0196	63.923	-0.0682482	4.03986e-13		Putative mitochondrial transport protein; null mutant is viable, exhibits decreased levels of chitin and normal resistance to calcofluor white
YGL006W	PMC1	428.424	816.452	0.93033	1	Plasma Membrane Calcium	Vacuolar Ca2+ ATPase involved in depleting cytosol of Ca2+ ions; prevents growth inhibition by activation of calcineurin in the presence of elevated concentrations of calcium; similar to mammalian PMCA1a
YGL008C	PMA1	9777.72	2464.58	-1.98816	1	Plasma Membrane ATPase	Plasma membrane P2-type H+-ATPase; pumps protons out of cell; major regulator of cytoplasmic pH and plasma membrane potential; long-lived protein asymmetrically distributed at plasma membrane between mother cells and buds; accumulates at high levels in mother cells during aging, buds emerge with very low levels of Pma1p, newborn cells have low levels of Pma1p; Hsp30p plays a role in Pma1p regulat…
YGL077C	HNM1	411.696	146.303	-1.49262	1	Hyper-resistance to Nitrogen Mustard	Plasma membrane transporter for choline, ethanolamine, and carnitine; involved in the uptake of nitrogen mustard and the uptake of glycine betaine during hypersaline stress; co-regulated with phospholipid biosynthetic genes and negatively regulated by choline and myo-inositol
YGL080W	MPC1	33.2302	87.3752	1.39473	0.999082	Mitochondrial Pyruvate Carrier	Highly conserved subunit of mitochondrial pyruvate carrier (MPC); MPC is a mitochondrial inner membrane complex that mediates pyruvate uptake and comprises Mpc1p and Mpc2p during fermentative growth, or Mcp1p and Mpc3p during respiratory growth; null mutant displays slow growth that is complemented by expression of human or mouse ortholog; mutation in human ortholog MPC1 is associated with lactic…
YGL084C	GUP1	104.118	78.3118	-0.410911	0.627149	Glycerol UPtake	Plasma membrane protein involved in remodeling GPI anchors; member of the MBOAT family of putative membrane-bound O-acyltransferases; role in misfolded protein quality control; proposed to be involved in glycerol transport; homolog of the mammalian Hedgehog pathway modulator HHATL; GUP1 has a paralog, GUP2, that arose from the whole genome duplication
YGL104C	VPS73	46.9973	26.5455	-0.82411	0.997119	Vacuolar Protein Sorting	Mitochondrial protein; mutation affects vacuolar protein sorting; putative transporter; member of the sugar porter family; VPS73 has a paralog, YBR241C, that arose from the whole genome duplication
YGL114W		161.266	92.2609	-0.805651	0.717892		Putative protein of unknown function; predicted member of the oligopeptide transporter (OPT) family of membrane transporters
YGL167C	PMR1	258.993	278.558	0.105063	0.198553	Plasma Membrane ATPase Related	High affinity Ca2+/Mn2+ P-type ATPase; required for Ca2+ and Mn2+ transport into Golgi; involved in Ca2+ dependent protein sorting, processing; D53A mutant (Mn2+ transporting) is rapamycin sensitive, Q783A mutant (Ca2+ transporting) is rapamycin resistant; Mn2+ transport into Golgi lumen required for rapamycin sensitivity; mutations in human homolog ATP2C1 cause acantholytic skin condition Hailey…
YGL186C	TPN1	261.371	588.388	1.17067	1	Transport of PyridoxiNe	Plasma membrane pyridoxine (vitamin B6) transporter; member of the purine-cytosine permease subfamily within the major facilitator superfamily; proton symporter with similarity to Fcy21p, Fcy2p, and Fcy22p
YGL225W	VRG4	154.012	115.355	-0.416962	0.999967	Vandate Resistance Glycosylation	Golgi GDP-mannose transporter; regulates Golgi function and glycosylation in Golgi; VRG4 has a paralog, HVG1, that arose from the whole genome duplication
YGL255W	ZRT1	66.5411	27.2463	-1.28818	0.0785664	Zinc-Regulated Transporter	High-affinity zinc transporter of the plasma membrane; responsible for the majority of zinc uptake; transcription is induced under low-zinc conditions by the Zap1p transcription factor
YGR055W	MUP1	8.65074	13.5584	0.648287	3.0218e-10	Methionine UPtake	High affinity methionine permease; integral membrane protein with 13 putative membrane-spanning regions; also involved in cysteine uptake
YGR065C	VHT1	53.5738	43.8999	-0.287308	0.515207	Vitamin H Transporter	High-affinity plasma membrane H+-biotin (vitamin H) symporter; mutation results in fatty acid auxotrophy; 12 transmembrane domain containing major facilitator subfamily member; mRNA levels negatively regulated by iron deprivation and biotin
YGR096W	TPC1	13.775	15.8691	0.204172	4.78491e-13	Thiamine Pyrophosphate Carrier	Mitochondrial membrane transporter; mediates uptake of the essential cofactor thiamine pyrophosphate (ThPP) into mitochondria; expression appears to be regulated by carbon source; member of the mitochondrial carrier family
YGR121C	MEP1	68.386	31.5927	-1.11411	0.999901		Ammonium permease; belongs to Mep-Amt-Rh family of well-conserved ammonium (NH4+) transporters that includes the human Rh factors; expression is under the nitrogen catabolite repression regulation; activity regulated by TORC1 effectors, Npr1p and Par32p; human homolog RHCG complements yeast null mutant; mutations in human homolog RHCG implicated in metabolic acidosis; MEP1 has a paralog, MEP3, th…
YGR125W		1935	392.371	-2.30204	1		Putative protein of unknown function; deletion mutant has decreased rapamycin resistance but normal wormannin resistance; green fluorescent protein (GFP)-fusion protein localizes to the vacuole
YGR138C	TPO2	369.033	113.687	-1.69869	1	Transporter of POlyamines	Polyamine transporter of the major facilitator superfamily; member of the 12-spanner drug:H(+) antiporter DHA1 family; specific for spermine; localizes to the plasma membrane; transcription of TPO2 is regulated by Haa1p; TPO2 has a paralog, TPO3, that arose from the whole genome duplication
YGR191W	HIP1	194.104	78.6676	-1.30298	1	HIstidine Permease	High-affinity histidine permease; also involved in the transport of manganese ions
YGR197C	SNG1	37.5796	102.729	1.45082	1		Protein involved in resistance to nitrosoguanidine and 6-azauracil; expression is regulated by transcription factors involved in multidrug resistance; SNG1 has a paralog, YJR015W, that arose from the whole genome duplication
YGR217W	CCH1	182.142	73.5687	-1.3079	1	Calcium Channel Homolog	Voltage-gated high-affinity calcium channel; involved in calcium influx in response to some environmental stresses as well as exposure to mating pheromones; interacts and partially co-localizes with Mid1p; however, evidence suggests CCH1 is not required for Mid1p function
YGR224W	AZR1	28.8141	15.1733	-0.925242	2.85933e-07	Acetic Acid and AZoles Resistance	Plasma membrane transporter of the major facilitator superfamily; involved in resistance to azole drugs such as ketoconazole and fluconazole
YGR257C	MTM1	132.772	41.4955	-1.67792	1	Manganese Trafficking factor for Mitochondrial SOD2	Mitochondrial protein of the mitochondrial carrier family; high affinity pyridoxal 5'-phosphate (PLP) transporter, important for delivery of the PLP cofactor to mitochondrial enzymes; involved in mitochondrial iron homeostasis
YGR260W	TNA1	254.96	69.3619	-1.87805	1	Transporter of Nicotinic Acid	High affinity nicotinic acid plasma membrane permease; responsible for uptake of low levels of nicotinic acid; expression of the gene increases in the absence of extracellular nicotinic acid or para-aminobenzoate (PABA)
YGR281W	YOR1	979.218	543.253	-0.850007	1	Yeast Oligomycin Resistance	Plasma membrane ATP-binding cassette (ABC) transporter; multidrug transporter mediates export of many different organic anions including oligomycin; homolog of human cystic fibrosis transmembrane receptor (CFTR)
YHL008C		57.1884	396.212	2.79248	1		Putative protein of unknown function; may be involved in the uptake of chloride ions; does not appear to be involved in monocarboxylic acid transport; green fluorescent protein (GFP)-fusion protein localizes to the vacuole
YHL016C	DUR3	294.481	62.0689	-2.24623	1	Degradation of URea	Plasma membrane transporter for both urea and polyamines; expression is highly sensitive to nitrogen catabolite repression and induced by allophanate, the last intermediate of the allantoin degradative pathway
YHL035C	VMR1	82.1347	43.892	-0.904035	0.00161788	Vacuolar Multidrug Resistance	Vacuolar membrane protein; involved in multiple drug resistance and metal sensitivity; ATP-binding cassette (ABC) family member involved in drug transport; potential Cdc28p substrate; induced under respiratory conditions; VMR1 has a paralog, YBT1, that arose from the whole genome duplication
YHL036W	MUP3	52.5347	176.854	1.75121	0.999916	Methionine UPtake	Low affinity methionine permease; similar to Mup1p
YHL040C	ARN1	86.4778	40.5007	-1.09438	0.98533	AFT1 ReguloN	ARN family transporter for siderophore-iron chelates; responsible for uptake of iron bound to ferrirubin, ferrirhodin, and related siderophores; protein increases in abundance and relocalizes to the vacuole upon DNA replication stress
YHL047C	ARN2	15.505	20.8255	0.425624	8.1739e-13	AFT1 ReguloN	Transporter; member of the ARN family of transporters that specifically recognize siderophore-iron chelates; responsible for uptake of iron bound to the siderophore triacetylfusarinine C
YHR002W	LEU5	47.9865	19.5017	-1.29903	0.999993	LEUcine biosynthesis	Mitochondrial carrier protein; involved in the accumulation of CoA in the mitochondrial matrix; homolog of human Graves disease protein SLC25A16, which complements yeast null mutant; does not encode an isozyme of Leu4p, as first hypothesized
YHR048W	YHK8	44.6032	28.3089	-0.655888	0.575146		Presumed antiporter of the major facilitator superfamily; member of the 12-spanner drug:H(+) antiporter DHA1 family; expression of gene is up-regulated in cells exhibiting reduced susceptibility to azoles
YHR050W	SMF2	222.63	137.374	-0.696538	0.959117	Suppressor of Mitochondria import Function	Divalent metal ion transporter involved in manganese homeostasis; has broad specificity for di-valent and tri-valent metals; post-translationally regulated by levels of metal ions; member of the Nramp family of metal transport proteins
YHR094C	HXT1	1411.35	8.67368	-7.34622	1	HeXose Transporter	Low-affinity glucose transporter of the major facilitator superfamily; expression is induced by Hxk2p in the presence of glucose and repressed by Rgt1p when glucose is limiting; HXT1 has a paralog, HXT6, what arose from the whole genome duplication
YHR096C	HXT5	97.2917	42.2591	-1.20305	1	HeXose Transporter	Hexose transporter with moderate affinity for glucose; induced in the presence of non-fermentable carbon sources, induced by a decrease in growth rate, contains an extended N-terminal domain relative to other HXTs; HXT5 has a paralog, HXT3, that arose from the whole genome duplication
YHR162W	MPC2	330.731	817.645	1.30582	1	Mitochondrial Pyruvate Carrier	Highly conserved subunit of the mitochondrial pyruvate carrier (MPC); expressed during growth on fermentable carbon sources, and heterodimerizes with Mpc1p to form the fermentative isoform of MPC; MPC localizes to the mitochondrial inner membrane and mediates pyruvate uptake; MPC2 paralog, MPC3, heterodimerizes with Mpc1p to form the respiratory MPC isoform
YHR175W	CTR2	61.2367	24.2398	-1.33702	0.999962	Copper TRansport	Low-affinity copper transporter of the vacuolar membrane; mutation confers resistance to toxic copper concentrations, while overexpression confers resistance to copper starvation; regulated by nonsense-mediated mRNA decay pathway
YHR208W	BAT1	283	141.801	-0.996933	1	Branched-chain Amino acid Transaminase	Mitochondrial branched-chain amino acid (BCAA) aminotransferase; preferentially involved in BCAA biosynthesis; homolog of murine ECA39; highly expressed during logarithmic phase and repressed during stationary phase; BAT1 has a paralog, BAT2, that arose from the whole genome duplication
YIL006W	YIA6	51.1079	22.9757	-1.15343	0.996992		Mitochondrial NAD+ transporter; involved in the transport of NAD+ into the mitochondria (see also YEA6); member of the mitochondrial carrier subfamily; disputed role as a pyruvate transporter; has putative mouse and human orthologs; YIA6 has a paralog, YEA6, that arose from the whole genome duplication
YIL013C	PDR11	113.626	72.2777	-0.652669	3.42764e-05	Pleiotropic Drug Resistance	ATP-binding cassette (ABC) transporter; multidrug transporter involved in multiple drug resistance; mediates sterol uptake when sterol biosynthesis is compromised; regulated by Pdr1p; required for anaerobic growth; PDR11 has a paralog, AUS1, that arose from the whole genome duplication
YIL023C	YKE4	31.2784	38.1431	0.286256	0.359348	Yeast ortholog of mouse KE4	Zinc transporter; localizes to the ER; null mutant is sensitive to calcofluor white, leads to zinc accumulation in cytosol; ortholog of the mouse KE4 and member of the ZIP (ZRT, IRT-like Protein) family
YIL047C	SYG1	659.054	348.414	-0.919595	1	Suppressor of Yeast Gpa1	Plasma membrane protein of unknown function; truncation and overexpression suppresses lethality of G-alpha protein deficiency
YIL048W	NEO1	236.231	98.5272	-1.2616	0.997546	NEOmycin-resistance	Phospholipid translocase (flippase), role in phospholipid asymmetry of plasma membrane; involved in endocytosis, vacuolar biogenesis and Golgi to ER vesicle-mediated transport; localizes to endosomes and the Golgi apparatus
YIL088C	AVT7	379.233	165.333	-1.19771	1	Amino acid Vacuolar Transport	Putative transporter; member of a family of seven S. cerevisiae genes (AVT1-7) related to vesicular GABA-glycine transporters
YIL114C	POR2	37.7489	18.3643	-1.03953	0.998337	PORin	Putative mitochondrial porin (voltage-dependent anion channel); not required for mitochondrial membrane permeability or mitochondrial osmotic stability; POR2 has a paralog, POR1, that arose from the whole genome duplication
YIL120W	QDR1	99.6398	53.1191	-0.90749	1	QuiniDine Resistance	Multidrug transporter of the major facilitator superfamily; member of the 12-spanner drug:H(+) antiporter DHA1 family; involved in spore wall assembly; sequence similarity to DTR1 and QDR3, and the triple mutant dtr1 qdr1 qdr3 exhibits reduced dityrosine fluorescence relative to the single mutants; required for resistance to quinidine, ketoconazole, fluconazole, and barban; QDR1 has a paralog, AQ…
YIL121W	QDR2	167.984	84.1493	-0.997296	0.999832	QuiniDine Resistance	Plasma membrane transporter of the major facilitator superfamily; member of the 12-spanner drug:H(+) antiporter DHA1 family; exports copper; has broad substrate specificity and can transport many mono- and divalent cations; transports a variety of drugs and is required for resistance to quinidine, barban, cisplatin, and bleomycin; contributes to potassium homeostasis; expression is regulated by c…
YIL134W	FLX1	18.2642	13.7687	-0.407628	3.37886e-12	FLavin eXchange	Mitochondrial flavin adenine dinucleotide transporter; FAD is a synthesis product of riboflavin; human homolog SLC25A32 is implicated in multiple acyl-CoA dehydrogenase deficiency (MADD) or glutaric aciduria type II (GAII), and can complement yeast null mutant
YIL166C	SOA1	116.02	27.7866	-2.06192	1	SulfOnAte transport	Sulfonate and inorganic sulfur transporter; low affinity sulfate, high affinity sulfite, thiosulfite and major sulfonate transporter; functions as a an H+ symporter; similar to the allantoate permease (Dal5p) subfamily of the major facilitator superfamily; mRNA expression is elevated by sulfur limitation; non-essential gene
YIR028W	DAL4	95.9249	21.8483	-2.13438	1	Degradation of Allantoin	Allantoin permease; expression sensitive to nitrogen catabolite repression and induced by allophanate, an intermediate in allantoin degradation
YJL059W	YHC3	24.6679	22.902	-0.107161	0.169906	Yeast Homolog of human Cln3	Protein required for the ATP-dependent transport of arginine; vacuolar membrane protein; involved in the ATP-dependent transport of arginine into the vacuole and possibly in balancing ion homeostasis; human homolog CLN3 involved in Batten disease (juvenile onset neuronal ceroid lipofuscinosis) can complement yeast null mutant
YJL093C	TOK1	86.1054	74.3522	-0.211727	0.296807		Outward-rectifier potassium channel of the plasma membrane; has two pore domains in tandem, each of which forms a functional channel permeable to potassium; carboxy tail functions to prevent inner gate closures; target of K1 toxin
YJL094C	KHA1	296.05	308.607	0.059926	0.111899	K/H ion Antiporter	Putative K+/H+ antiporter; has a probable role in intracellular cation homeostasis; localized to Golgi vesicles and detected in highly purified mitochondria in high-throughput studies
YJL129C	TRK1	376.072	216.688	-0.795391	1	TRansport of potassium (K)	Component of the Trk1p-Trk2p potassium transport system; 180 kDa high affinity potassium transporter; phosphorylated in vivo and interacts physically with the phosphatase Ppz1p, suggesting Trk1p acitivy is regulated by phosphorylation; TRK1 has a paralog, TRK2, that arose from the whole genome duplication
YJL133W	MRS3	46.1433	37.7772	-0.288606	1.52553e-12	Mitochondrial RNA Splicing	Iron transporter, mediates Fe2+ transport across inner mito membrane; mitochondrial carrier family member; active under low-iron conditions; may transport other cations; MRS3 has a paralog, MRS4, that arose from the whole genome duplication
YJL163C		223	186.627	-0.256884	0.788461		Putative protein of unknown function
YJL193W		95.8863	11.4291	-3.06862	1		Putative protein of unknown function; predicted to encode a triose phosphate transporter subfamily member based on phylogenetic analysis; similar to YOR307C/SLY41; deletion mutant has a respiratory growth defect
YJL198W	PHO90	52.7057	32.1768	-0.711937	0.99517	PHOsphate metabolism	Low-affinity phosphate transporter; acts upstream of Pho81p in regulation of the PHO pathway; deletion of pho84, pho87, pho89, pho90, and pho91 causes synthetic lethality; transcription independent of Pi and Pho4p activity; overexpression results in vigorous growth; PHO90 has a paralog, PHO87, that arose from the whole genome duplication
YJL212C	OPT1	703.063	18.3463	-5.26009	1	OligoPeptide Transporter	Proton-coupled oligopeptide transporter of the plasma membrane; also transports glutathione and phytochelatin; member of the OPT family
YJL214W	HXT8	6.19615	8.46936	0.45088	6.97146e-12	HeXose Transporter	Protein of unknown function with similarity to hexose transporters; expression is induced by low levels of glucose and repressed by high levels of glucose
YJL219W	HXT9	0.01	1.77842	7.47445	7.73564e-11	HeXose Transporter	Putative hexose transporter that is nearly identical to Hxt11p; has similarity to major facilitator superfamily (MFS) transporters, expression of HXT9 is regulated by transcription factors Pdr1p and Pdr3p
YJR001W	AVT1	130.347	113.067	-0.205172	0.385222	Amino acid Vacuolar Transport	Vacuolar transporter; imports large neutral amino acids into the vacuole; member of a family of seven S. cerevisiae genes (AVT1-7) related to vesicular GABA-glycine transporters
YJR005W	APL1	111.242	102.715	-0.115055	0.159291	clathrin Adaptor Protein complex Large chain	Beta-adaptin; large subunit of the clathrin associated protein complex (AP-2); involved in vesicle mediated transport; similar to mammalian beta-chain of the clathrin associated protein complex
YJR015W		134.876	46.3891	-1.53977	1		Putative protein of unknown function; localizes to endoplasmic reticulum and cytoplasm; predicted to encode a membrane transporter based on phylogenetic analysis; not an essential gene; YJR015W has a paralog, SNG1, that arose from the whole genome duplication
YJR040W	GEF1	38.1992	49.1076	0.362406	2.23611e-12	Glycerol Ethanol, Ferric requiring	Voltage-gated chloride channel; localized to the golgi, the endosomal system, and plasma membrane; involved in cation homeostasis; highly homologous to vertebrate voltage-gated chloride channels; modulates TBSV model (+) RNA virus replication by regulating copper metabolism
YJR054W	KCH1	36.4834	39.4858	0.114094	6.0082e-13	Potassium (K) regulator of CcH1	Potassium transporter that mediates K+ influx; activates high-affinity Ca2+ influx system (HACS) during mating pheromone response; expression up-regulated in response to alpha factor; localized to sites of polarized growth; member of a fungal-specific gene family; potential Cdc28p substrate; KCH1 has a paralog, PRM6, that arose from the whole genome duplication
YJR077C	MIR1	694.512	816.957	0.23426	0.134192	Mitochondrial Import Receptor	Mitochondrial phosphate carrier; imports inorganic phosphate into mitochondria; functionally redundant with Pic2p but more abundant than Pic2p under normal conditions; phosphorylated
YJR095W	SFC1	9.42408	152.483	4.01615	1	Succinate-Fumarate Carrier	Mitochondrial succinate-fumarate transporter; transports succinate into and fumarate out of the mitochondrion; required for ethanol and acetate utilization
YJR106W	ECM27	55.7151	18.3593	-1.60156	1	ExtraCellular Mutant	Protein involved in calcium homeostasis and exit from quiescence; required for proper trehalose levels during quiescence; may play a role in cell wall biosynthesis, mutants are hypersensitive to antifungal, Papulacandin B; null mutants have increased plasmid loss; interacts with Pdr5p
YJR124C		26.199	11.8318	-1.14684	1e-09		Putative protein of unknown function; expression induced under calcium shortage
YJR152W	DAL5	2352.77	227.17	-3.37252	1	Degradation of Allantoin	Allantoate permease; ureidosuccinate permease; also transports dipeptides, though with lower affinity than for allantoate and ureidosuccinate; expression is constitutive but sensitive to nitrogen catabolite repression
YJR160C	MPH3	22.7548	30.1592	0.406424	2.30471e-12	Maltose Permease Homolog	Alpha-glucoside permease; transports maltose, maltotriose, alpha-methylglucoside, and turanose; identical to Mph2p; encoded in a subtelomeric position in a region likely to have undergone duplication
YKL064W	MNR2	464.334	558.723	0.26697	0.853204	MaNganese Resistance	Vacuolar membrane protein required for magnesium homeostasis; putative magnesium transporter; has similarity to Alr1p and Alr2p, which mediate influx of Mg2+ and other divalent cations; localizes to sites of contact between the vacuole and mitochondria (vCLAMPs)
YKL120W	OAC1	95.3162	33.4824	-1.50932	0.999999	OxaloAcetate Carrier	Mitochondrial inner membrane transporter; transports oxaloacetate, sulfate, thiosulfate, and isopropylmalate; member of the mitochondrial carrier family
YKL146W	AVT3	240.037	293.275	0.288994	0.496078	Amino acid Vacuolar Transport	Vacuolar transporter; exports large neutral amino acids from the vacuole; member of a family of seven S. cerevisiae genes (AVT1-7) related to vesicular GABA-glycine transporters
YKL174C	TPO5	107.329	60.2904	-0.832045	0.999999	Transporter of POlyamines	Protein involved in excretion of putrescine and spermidine; putative polyamine transporter in the Golgi or post-Golgi vesicles
YKL175W	ZRT3	294.365	167.543	-0.813076	0.999996	Zinc-Regulated Transporter	Vacuolar membrane zinc transporter; transports zinc from storage in the vacuole to the cytoplasm when needed; transcription is induced under conditions of zinc deficiency
YKL188C	PXA2	86.813	64.8939	-0.419827	0.720032	PeroXisomal ABC-transporter	Subunit of heterodimeric peroxisomal ABC transport complex, with Pxa1p; required for import of long-chain fatty acids into peroxisomes; similar to human adrenoleukodystrophy transportesr ABCD1 and ABCD2, and ALD-related proteins; mutations in ABCD1 cause X-linked adrenoleukodystrophy (X-ALD), a peroxisomal disorder; human ABCD1 and ABCD2 can each partially complement yeast pxa1 pxa2 double null m…
YKL209C	STE6	41.0114	26.5894	-0.625172	0.948102	STErile	Plasma membrane ATP-binding cassette (ABC) transporter; required for the export of a-factor, catalyzes ATP hydrolysis coupled to a-factor transport; contains 12 transmembrane domains and two ATP binding domains; expressed only in MATa cells; human homolog ABCB1 mediates multidrug resistance in many chemotherapy-resistant tumors by effluxing toxic compounds from the cell
YKL217W	JEN1	69.5786	263.451	1.92082	1		Monocarboxylate/proton symporter of the plasma membrane; transport activity is dependent on the pH gradient across the membrane; mediates high-affinity uptake of carbon sources lactate, pyuvate, and acetate, and also of the micronutrient selenite, whose structure mimics that of monocarboxylates; expression and localization are tightly regulated, with transcription repression, mRNA degradation, an…
YKL221W	MCH2	29.4756	34.5703	0.230016	6.34012e-13	MonoCarboxylate permease Homologue	Protein with similarity to mammalian monocarboxylate permeases; monocarboxylate permeases are involved in transport of monocarboxylic acids across the plasma membrane but mutant is not deficient in monocarboxylate transport
YKR039W	GAP1	3179.32	650.586	-2.2889	1	General Amino acid Permease	General amino acid permease; Gap1p senses the presence of amino acid substrates to regulate localization to the plasma membrane when needed; essential for invasive growth
YKR050W	TRK2	28.6853	26.7968	-0.0982525	0.390164	TRansport of potassium (K)	Component of the Trk1p-Trk2p potassium transport system; contributes to K(+) supply and maintenance of plasma-membrane potential; TRK2 has a paralog, TRK1, that arose from the whole genome duplication
YKR052C	MRS4	42.3498	22.4564	-0.915228	0.972007	Mitochondrial RNA Splicing	Iron transporter of the mitochondrial carrier family; mediates Fe2+ transport across the inner mitochondrial membrane; active under low-iron conditions; may transport other cations; protein abundance increases in response to DNA replication stress; MRS4 has a paralog, MRS3, that arose from the whole genome duplication
YKR093W	PTR2	1124.04	295.777	-1.92612	1	Peptide TRansport	Integral membrane peptide transporter; mediates transport of di- and tri-peptides; conserved protein that contains 12 transmembrane domains; PTR2 expression is regulated by the N-end rule pathway via repression by Cup9p
YKR103W	NFT1	85.0622	32.0363	-1.40881	0.540497	New Full-length MRP-type Transporter	Putative transporter of the MRP subfamily; adjacent ORFs YKR103W and YKR104W are merged in different strain backgrounds; MRP stands for multidrug resistance-associated protein
YKR105C	VBA5	43.3267	18.751	-1.20828	2.64031e-08	Vacuolar Basic Amino acid transporter	Plasma membrane protein of the Major Facilitator Superfamily (MFS); involved in amino acid uptake and drug sensitivity; VBA5 has a paralog, VBA3, that arose from a segmental duplication
YLL015W	BPT1	310.556	152.19	-1.02898	0.99962	Bile Pigment Transporter	ABC type transmembrane transporter of MRP/CFTR family; found in vacuolar membrane, involved in the transport of unconjugated bilirubin and in heavy metal detoxification via glutathione conjugates, along with Ycf1p
YLL028W	TPO1	634.736	858.932	0.436388	0.951723	Transporter of POlyamines	Polyamine transporter of the major facilitator superfamily; member of the 12-spanner drug:H(+) antiporter DHA1 family; recognizes spermine, putrescine, and spermidine; catalyzes uptake of polyamines at alkaline pH and excretion at acidic pH; during oxidative stress exports spermine, spermidine from the cell, which controls timing of expression of stress-responsive genes; phosphorylation enhances …
YLL043W	FPS1	74.9325	107.98	0.527094	0.950877	fdp1 Suppressor	Aquaglyceroporin, plasma membrane channel; involved in efflux of glycerol and xylitol, and in uptake of acetic acid, arsenite, and antimonite; key factor in maintaining redox balance by mediating passive diffusion of glycerol; phosphorylated by Hog1p MAPK under acetate stress; deletion improves xylose fermentation; regulated by Rgc1p and Ask10p, which are regulated by Hog1p phosphorylation under …
YLL055W	YCT1	404.373	757.58	0.905711	1	Yeast Cysteine Transporter	High-affinity cysteine-specific transporter; has similarity to the Dal5p family of transporters; green fluorescent protein (GFP)-fusion protein localizes to the endoplasmic reticulum; YCT1 is not an essential gene
YLL061W	MMP1	10	14.8772	0.573105	0.99598	S-MethylMethionine Permease	High-affinity S-methylmethionine permease; required for utilization of S-methylmethionine as a sulfur source; has similarity to S-adenosylmethionine permease Sam3p
YLR004C	THI73	280.18	129.629	-1.11196	1	THIamine regulon	Putative plasma membrane permease; proposed to be involved in carboxylic acid uptake and repressed by thiamine; substrate of Dbf2p/Mob1p kinase; transcription is altered if mitochondrial dysfunction occurs
YLR034C	SMF3	131.746	73.4729	-0.842469	0.824676		Putative divalent metal ion transporter involved in iron homeostasis; transcriptionally regulated by metal ions; member of the Nramp family of metal transport proteins; protein abundance increases in response to DNA replication stress
YLR081W	GAL2	9.04833	12.0133	0.408904	0.471736	GALactose metabolism	Galactose permease; required for utilization of galactose; also able to transport glucose
YLR092W	SUL2	84.2311	913.247	3.43858	1	SULfate	High affinity sulfate permease; sulfate uptake is mediated by specific sulfate transporters Sul1p and Sul2p, which control the concentration of endogenous activated sulfate intermediates
YLR130C	ZRT2	55.263	32.7301	-0.755697	7.87662e-11	Zinc-Regulated Transporter	Low-affinity zinc transporter of the plasma membrane; transcription is induced under low-zinc conditions by the Zap1p transcription factor
YLR138W	NHA1	284.006	226.079	-0.329095	0.837978	Na+/H+ Antiporter	Na+/H+ antiporter; involved in sodium and potassium efflux through the plasma membrane; required for alkali cation tolerance at acidic pH
YLR152C		297	57.1204	-2.37838	1		Putative protein of unknown function; YLR152C is not an essential gene
YLR188W	MDL1	76.5583	33.2834	-1.20176	0.999981	MultiDrug resistance-Like	Mitochondrial inner membrane half-type ABC transporter; mediates export of peptides generated upon proteolysis of mitochondrial proteins; plays a role in the regulation of cellular resistance to oxidative stress
YLR220W	CCC1	210.76	112.411	-0.906825	0.999909	Cross-Complements Ca(2+) phenotype of csg1	Vacuolar Fe2+/Mn2+ transporter; suppresses respiratory deficit of yfh1 mutants, which lack the ortholog of mammalian frataxin, by preventing mitochondrial iron accumulation; relative distribution to the vacuole decreases upon DNA replication stress
YLR237W	THI7	283.266	109.751	-1.36793	1	THIamine metabolism	Plasma membrane transporter responsible for the uptake of thiamine; contributes to uptake of 5-aminoimidazole-4-carboxamide-1-beta-D-ribofuranoside (acadesine); member of the major facilitator superfamily of transporters; mutation of human ortholog causes thiamine-responsive megaloblastic anemia
YLR348C	DIC1	79.414	118.423	0.57648	0.986979	DIcarboxylate Carrier	Mitochondrial dicarboxylate carrier; integral membrane protein, catalyzes a dicarboxylate-phosphate exchange across the inner mitochondrial membrane, transports cytoplasmic dicarboxylates into the mitochondrial matrix
YLR411W	CTR3	478.54	247.036	-0.953917	1	Copper TRansport	High-affinity copper transporter of the plasma membrane; acts as a trimer; gene is disrupted by a Ty2 transposon insertion in many laboratory strains of S. cerevisiae
YML018C		67.9886	91.7067	0.431735	0.971797		Protein of unknown function; green fluorescent protein (GFP)-fusion protein localizes to the membrane of the vacuole; physical interaction with Atg27p suggests a possible role in autophagy; YML018C is not an essential gene; relative distribution to the vacuolar membrane decreases upon DNA replication stress; YML018C has a paralog, THI74, that arose from the whole genome duplication
YML038C	YMD8	32.7333	32.1489	-0.025991	2.85351e-09		Putative nucleotide sugar transporter; has similarity to Vrg4p
YML047C	PRM6	3.75167	3.47906	-0.108832	3.70056e-12	Pheromone-Regulated Membrane protein	Potassium transporter that mediates K+ influx; activates high-affinity Ca2+ influx system (HACS) during mating pheromone response; expression up-regulated in response to alpha factor; regulated by Ste12p during mating; localized to sites of polarized growth; member of a fungal-specific gene family; PRM6 has a paralog, KCH1, that arose from the whole genome duplication
YML062C	MFT1	41.3903	114.656	1.46995	0.990726	Mitochondrial Fusion Targeting	Subunit of the THO complex; THO is a nuclear complex comprised of Hpr1p, Mft1p, Rlr1p, and Thp2p, that is involved in transcription elongation and mitotic recombination; involved in telomere maintenance
YML116W	ATR1	85.2246	30.0974	-1.50163	0.999993	AminoTriazole Resistance	Multidrug efflux pump of the major facilitator superfamily; required for resistance to aminotriazole and 4-nitroquinoline-N-oxide; ATR1 has a paralog, YMR279C, that arose from the whole genome duplication; protein abundance increases in response to DNA replication stress
YML123C	PHO84	68.8129	20.2932	-1.76168	1	PHOsphate metabolism	High-affinity inorganic phosphate (Pi) transporter; also low-affinity manganese transporter; regulated by Pho4p and Spt7p; mutation confers resistance to arsenate; exit from the ER during maturation requires Pho86p; cells overexpressing Pho84p accumulate heavy metals but do not develop symptoms of metal toxicity
YMR010W	ANY1	54.9124	64.9199	0.241529	0.316096	Antagonizes Neo1 Yeast phospholipid flippase	Protein involved in phospholipid flippase function; null allele suppresses growth and membrane trafficking defects associated with all flippase null alleles; proposed function as a phospholipid scramblase that reduces membrane asymmetry; PQ loop family member; localizes to the endosome and trans-Golgi network; non-essential gene
YMR011W	HXT2	25.8746	18.7653	-0.463469	0.598359	HeXose Transporter	High-affinity glucose transporter of the major facilitator superfamily; expression is induced by low levels of glucose and repressed by high levels of glucose
YMR056C	AAC1	57.6399	79.0126	0.455016	0.884463	ADP/ATP Carrier	Mitochondrial inner membrane ADP/ATP translocator; exchanges cytosolic ADP for mitochondrially synthesized ATP; phosphorylated; Aac1p is a minor isoform while Pet9p is the major ADP/ATP translocator; relocalizes from mitochondrion to cytoplasm upon DNA replication stress
YMR088C	VBA1	1058.71	76.9516	-3.78221	1	Vacuolar Basic Amino acid transporter	Permease of basic amino acids in the vacuolar membrane
YMR155W		186	44.4891	-2.06378	1		Putative protein of unknown function; identified as interacting with Hsp82p in a high-throughput two-hybrid screen
YMR162C	DNF3	264.685	92.2679	-1.52037	1	Drs2 Neo1 Family	Trans-golgi network aminophospholipid translocase (flippase); type 4 P-type ATPase; involved in phospholipid translocation, contributing to the maintenance of membrane lipid asymmetry in post-Golgi secretory vesicles; role in protein trafficking between the Golgi and endosomal system; localizes to the trans-Golgi network; localizes to the shmoo tip where it has a redundant role in the cellular re…
YMR166C	MME1	21.7534	20.358	-0.0956458	0.360155	Mitochondrial Magnesium Exporter	Transporter of the mitochondrial inner membrane that exports magnesium; involved in mitochondrial Mg2+ homeostasis; has similarity to human mitochondrial ATP-Mg/Pi carriers
YMR221C	FMP42	240.366	40.5246	-2.56836	1	Found in Mitochondrial Proteome	Putative protein of unknown function; the authentic, non-tagged protein is detected in highly purified mitochondria in high-throughput studies; physical interaction with Atg27p suggests a possible role in autophagy
YMR241W	YHM2	126.098	94.6338	-0.414115	0.356911	Yeast suppressor of HM mutant	Citrate and oxoglutarate carrier protein; exports citrate from and imports oxoglutarate into the mitochondrion, causing net export of NADPH reducing equivalents; also associates with mt nucleoids and has a role in replication and segregation of the mt genome
YMR243C	ZRC1	201.617	128.243	-0.652742	0.820408	Zinc Resistance Conferring	Vacuolar membrane zinc transporter; transports zinc from cytosol to vacuole for storage; also has role in resistance to zinc shock resulting from sudden influx of zinc into cytoplasm; human ortholog SLC30A10 functions as a Mn transporter and mutations in SLC30A10 cause neurotoxic accumulation of Mn in liver and brain; ZRC1 has a paralog, COT1, that arose from the whole genome duplication
YMR279C	ATR2	38	15.1035	-1.33112	0.000275322	AminoTriazole Resistance	Putative boron transporter involved in boron efflux and resistance; overexpression mutant but not null mutant displays boron tolerance phenotype; identified as a heat-induced gene in a high-throughout screen; YMR279C is not an essential gene; YMR279C has a paralog, ATR1, that arose from the whole genome duplication
YMR301C	ATM1	43.7212	78.8102	0.85005	0.999164	ABC Transporter, Mitochondrial	Mitochondrial inner membrane ATP-binding cassette (ABC) transporter; exports mitochondrially synthesized precursors of iron-sulfur (Fe/S) clusters to the cytosol; human homolog ABCB7 can complement yeast null mutant
YMR319C	FET4	403.119	41.6431	-3.27506	1	FErrous Transport	Low-affinity Fe(II) transporter of the plasma membrane
YNL003C	PET8	39.148	27.5992	-0.50431	1.9666e-11	PETite colonies	S-adenosylmethionine transporter of the mitochondrial inner membrane; member of the mitochondrial carrier family; required for biotin biosynthesis and respiratory growth
YNL055C	POR1	884.193	2741.76	1.63267	1	PORin	Mitochondrial porin (voltage-dependent anion channel); outer membrane protein required for maintenance of mitochondrial osmotic stability and mitochondrial membrane permeability; couples the glutathione pools of the intermembrane space (IMS) and the cytosol; interacts with Om45 and Om14 in the outer membrane; phosphorylated; protein abundance increases in response to DNA replication stress
YNL065W	AQR1	132.866	23.4921	-2.49973	1	Acids Quinidine Resistance	Plasma membrane transporter of the major facilitator superfamily; member of the 12-spanner drug:H(+) antiporter DHA1 family; confers resistance to short-chain monocarboxylic acids and quinidine; involved in the excretion of excess amino acids; AQR1 has a paralog, QDR1, that arose from the whole genome duplication; relocalizes from plasma membrane to cytoplasm upon DNA replication stress
YNL083W	SAL1	94.4796	80.8847	-0.224135	8.96208e-11	Suppressor of Aac2 Lethality	ADP/ATP transporter; member of the Ca2+-binding subfamily of mitochondrial carriers, with two EF-hand motifs; transport activity of either Sal1p or Pet9p is critical for viability; polymorphic in different S. cerevisiae strains
YNL095C		49.2706	27.0749	-0.863772	0.928996		Putative protein of unknown function; predicted to contain a transmembrane domain; not an essential gene; YNL095C has a paralog, ECM3, that arose from the whole genome duplication
YNL101W	AVT4	734.126	95.6981	-2.93947	1	Amino acid Vacuolar Transport	Vacuolar transporter; exports large neutral amino acids from the vacuole; member of a family of seven S. cerevisiae genes (AVT1-7) related to vesicular GABA-glycine transporters; localizes to sites of contact between the vacuole and mitochondria (vCLAMPs)
YNL125C	ESBP6	298.627	307.011	0.0399458	0.220228		Protein with similarity to monocarboxylate permeases; appears not to be involved in transport of monocarboxylates such as lactate, pyruvate or acetate across the plasma membrane
YNL142W	MEP2	3016.85	327.187	-3.20486	1		Ammonium permease involved in regulation of pseudohyphal growth; belongs to Mep-Amt-Rh family of well-conserved ammonium (NH4+) transporters that includes human Rh factors; expression is under the nitrogen catabolite repression regulation; activity is controlled by phospho-silencing; phosphorylation of Mep2 mediated by Npr1; dephosphorylation involves Psr1p and Psr2p
YNL268W	LYP1	233.658	299.373	0.357544	0.843106	LYsine-specific Permease	Lysine permease; one of three amino acid permeases (Alp1p, Can1p, Lyp1p) responsible for uptake of cationic amino acids
YNL275W	BOR1	79.0321	86.9815	0.13827	7.11407e-13	BORon transporter	Boron efflux transporter of the plasma membrane; binds HCO3-, I-, Br-, NO3- and Cl-; has similarity to the characterized boron efflux transporter A. thaliana BOR1
YNL291C	MID1	45.5578	21.5034	-1.08314	2.92927e-07	Mating pheromone-Induced Death	Stretch-activated Ca2+-permeable cation channel; required for Ca2+ influx stimulated by mating pheromones and some abiotic stresses; sensor of compressive mechanical stress; N-glycosylated membrane protein of the ER and plasma membrane; interacts with Cch1p; oligomerizes; is an alpha2/delta-like protein and participates in the generation of stretch-activated Ca2+-permeable cation channel activity…
YNL318C	HXT14	1.45029	6.54543	2.17414	2.46684e-11	HeXose Transporter	Protein with similarity to hexose transporter family members; expression is induced in low glucose and repressed in high glucose; the authentic, non-tagged protein is detected in highly purified mitochondria in high-throughput studies
YNL321W	VNX1	125.786	85.7533	-0.552705	0.999082	Vacuolar Na+/H+ eXchanger	Calcium/H+ antiporter localized to the endoplasmic reticulum membrane; member of the calcium exchanger (CAX) family; potential Cdc28p substrate
YNR002C	ATO2	55.5084	70.2581	0.339957	8.7173e-09	Ammonia (Ammonium) Transport Outward	Putative transmembrane protein involved in export of ammonia; ammonia is a starvation signal that promotes cell death in aging colonies; phosphorylated in mitochondria; member of the TC 9.B.33 YaaH family; homolog of Y. lipolytica Gpr1p; ATO2 has a paralog, ADY2, that arose from the whole genome duplication
YNR013C	PHO91	97.7017	95.0421	-0.0398174	0.207098	PHOsphate metabolism	Low-affinity vacuolar phosphate transporter; exports phosphate from the vacuolar lumen to the cytosol; regulates phosphate and polyphosphate metabolism; acts upstream of Pho81p in regulation of the PHO pathway; localizes to sites of contact between the vacuole and mitochondria (vCLAMPs); deletion of pho84, pho87, pho89, pho90, and pho91 causes synthetic lethality; transcription independent of Pi …
YNR039C	ZRG17	41.4569	47.9552	0.210074	3.70698e-13	Zinc Regulated Gene	Endoplasmic reticulum zinc transporter; part of a heterodimeric transporter with Msc2p that transfers zinc from the cytosol to the ER lumen; member of the cation diffusion facilitator family of efflux pumps; zinc-regulated directly through Zap1p; transcription induced under conditions of zinc deficiency
YNR055C	HOL1	203.462	91.3767	-1.15486	1	HistidinOl	Putative transporter in the major facilitator superfamily; member of the 12-spanner drug:H(+) antiporter DHA1 family; mutations in membrane-spanning domains permit cation and histidinol uptake
YNR056C	BIO5	34.2333	23.5729	-0.538274	0.886016	BIOtin	Putative transmembrane protein involved in the biotin biosynthesis; responsible for uptake of 7-keto 8-aminopelargonic acid; BIO5 is in a cluster of 3 genes (BIO3, BIO4, and BIO5) that mediate biotin synthesis
YNR062C	PUL3	11.553	0.94503	-3.61177	0.999931	PULcherrimin	Putative membrane protein of unknown function
YNR070W	PDR18	54.4229	35.1086	-0.632391	8.21095e-10	Pleiotropic Drug Resistance	Putative transporter of the ATP-binding cassette (ABC) family; role in plasma membrane sterol incorporation; implicated in pleiotropic drug resistance; provides resistance to ethanol stress and contributes to a decreased intracellular accumulation of ethanol; the authentic, non-tagged protein is detected in highly purified mitochondria in high-throughput studies
YNR072W	HXT17	30.4845	2084.25	6.09531	1	HeXose Transporter	Putative transmembrane polyol transporter; supports growth on and uptake of mannitol and sorbitol with moderate affinity when overexpressed in a strain deleted for hexose family members; minor hexose transport activity when overexpressed in a similar strain; induced by raffinose and galactose at pH 7.7 versus pH 4.7, repressed by high levels of glucose; HXT17 has a paralog, HXT13, that arose from…
YOL020W	TAT2	8.9629	4.90458	-0.869838	3.00077e-12	Tryptophan Amino acid Transporter	High affinity tryptophan and tyrosine permease; overexpression confers FK506 and FTY720 resistance
YOL075C		199.064	77.8631	-1.35422	1		Putative ABC transporter
YOL092W	YPQ1	140.062	68.2833	-1.03646	0.953993	Yeast PQ-loop protein	Putative vacuolar membrane transporter for cationic amino acids; likely contributes to amino acid homeostasis by exporting cationic amino acids from the vacuole; member of the PQ-loop family, with seven transmembrane domains; similar to mammalian PQLC2 vacuolar transporter; YPQ1 has a paralog, RTC2, that arose from the whole genome duplication
YOL103W	ITR2	63.7196	45.7461	-0.478088	3.11755e-11	myo-Inositol TRansporter	Myo-inositol transporter; member of the sugar transporter superfamily; expressed constitutively; ITR2 has a paralog, ITR1, that arose from the whole genome duplication
YOL119C	MCH4	179.349	98.9419	-0.858116	0.996158	MonoCarboxylate transporter Homolog	Protein with similarity to mammalian monocarboxylate permeases; monocarboxylate permeases are involved in transport of monocarboxylic acids across the plasma membrane but mutant is not deficient in monocarboxylate transport
YOL122C	SMF1	118.074	87.0024	-0.440567	0.92146	Suppressor of Mitochondria import Function	Divalent metal ion transporter; broad specificity for di-valent and tri-valent metals; post-translationally regulated by levels of metal ions; member of the Nramp family of metal transport proteins
YOL130W	ALR1	182.728	51.0345	-1.84015	1	ALuminum Resistance	Plasma membrane Mg(2+) transporter; expression and turnover are regulated by Mg(2+) concentration; overexpression confers increased tolerance to Al(3+) and Ga(3+) ions; magnesium transport defect of the null mutant is functionally complemented by either of the human genes MAGT1 and TUSC3 that are not orthologous to ALR1
YOL156W	HXT11	0.01	5.55854	9.11856	8.41e-07	HeXose Transporter	Hexose transporter; capable of transporting a broad range of substrates including: glucose, fructose, mannose and galactose; polyol transporter that supports the growth on and uptake of xylitol with low affinity when overexpressed in a strain deleted for hexose family members; nearly identical in sequence to Hxt9p; has similarity to major facilitator superfamily (MFS) transporters; involved in pl…
YOL158C	ENB1	0.01	18.7121	10.8698	1	ENteroBactin	Ferric enterobactin transmembrane transporter; expressed under conditions of iron deprivation; member of the major facilitator superfamily; expression is regulated by Rcs1p and affected by chloroquine treatment
YOR011W	AUS1	82.1393	19.1956	-2.0973	1	ABC protein involved in Uptake of Sterols	Plasma membrane sterol transporter of the ATP-binding cassette family; required, along with Pdr11p, for uptake of exogenous sterols and their incorporation into the plasma membrane; activity is stimulated by phosphatidylserine; sterol uptake is required for anaerobic growth because sterol biosynthesis requires oxygen; AUS1 has a paralog, PDR11, that arose from the whole genome duplication
YOR071C	NRT1	52.3239	26.3009	-0.99236	0.999968	Nicotinamide Riboside Transporter	High-affinity nicotinamide riboside transporter; also transports thiamine with low affinity; major transporter for 5-aminoimidazole-4-carboxamide-1-beta-D-ribofuranoside (acadesine) uptake; shares sequence similarity with Thi7p and Thi72p; proposed to be involved in 5-fluorocytosine sensitivity
YOR079C	ATX2	24.9023	11.7561	-1.08288	0.961896	AnTioXidant	Golgi membrane protein involved in manganese homeostasis; overproduction suppresses the sod1 (copper, zinc superoxide dismutase) null mutation
YOR087W	YVC1	55.7149	49.5074	-0.170421	0.207132	Yeast Vacuolar Conductance	Vacuolar cation channel; mediates release of Ca(2+) from the vacuole in response to hyperosmotic shock
YOR092W	ECM3	590.149	306.944	-0.943102	0.999997	ExtraCellular Mutant	Non-essential protein of unknown function; involved in signal transduction and the genotoxic response; induced rapidly in response to treatment with 8-methoxypsoralen and UVA irradiation; relocalizes from ER to cytoplasm upon DNA replication stress; ECM3 has a paralog, YNL095C, that arose from the whole genome duplication
YOR100C	CRC1	75.358	22.0198	-1.77496	1	CaRnitine Carrier	Mitochondrial inner membrane carnitine transporter; required for carnitine-dependent transport of acetyl-CoA from peroxisomes to mitochondria during fatty acid beta-oxidation; human homolog SLC25A20 complements yeast null mutant
YOR130C	ORT1	39.19	38.2498	-0.0350334	2.01492e-12	ORnithine Transporter	Ornithine transporter of the mitochondrial inner membrane; exports ornithine from mitochondria as part of arginine biosynthesis; functionally complemented by human ortholog, SLC25A15, which is associated with hyperammonaemia-hyperornithinaemia-homocitrullinuria (HHH) syndrome, but HHH-associated variants fail to complement
YOR153W	PDR5	416.914	349.077	-0.256204	0.133926	Pleiotropic Drug Resistance	Plasma membrane ATP-binding cassette (ABC) transporter; multidrug transporter actively regulated by Pdr1p; also involved in steroid transport, cation resistance, and cellular detoxification during exponential growth; PDR5 has a paralog, PDR15, that arose from the whole genome duplication
YOR192C	THI72	18.1236	17.1094	-0.0830792	4.13984e-13	THI7 homolog 2	Transporter of thiamine or related compound; contributes to uptake of 5-aminoimidazole-4-carboxamide-1-beta-D-ribofuranoside (acadesine); shares sequence similarity with Thi7p
YOR222W	ODC2	57.3718	86.8439	0.598083	0.987275	OxoDicarboxylate Carrier	Mitochondrial inner membrane transporter; 2-oxodicarboxylate transporter, exports 2-oxoadipate and 2-oxoglutarate from the mitochondrial matrix to the cytosol for use in lysine and glutamate biosynthesis and in lysine catabolism; ODC2 has a paralog, ODC1, that arose from the whole genome duplication
YOR271C	FSF1	52.0378	72.6007	0.480423	0.905776	Fungal SideroFlexin 1	Putative protein; predicted to be an alpha-isopropylmalate carrier; belongs to the sideroblastic-associated protein family; non-tagged protein is detected in purified mitochondria; likely to play a role in iron homeostasis
YOR273C	TPO4	1144.33	72.3933	-3.9825	1	Transporter of POlyamines	Polyamine transporter of the major facilitator superfamily; member of the 12-spanner drug:H(+) antiporter DHA1 family; recognizes spermine, putrescine, and spermidine; localizes to the plasma membrane
YOR291W	YPK9	212.002	176.833	-0.261692	0.796581	Yeast PARK9	Vacuolar protein with a possible role in sequestering heavy metals; has similarity to the type V P-type ATPase Spf1p; homolog of human ATP13A2 (PARK9), mutations in which are associated with Parkinson disease and Kufor-Rakeb syndrome
YOR306C	MCH5	246.942	72.838	-1.76141	1	MonoCarboxylate transporter Homolog	Plasma membrane riboflavin transporter; facilitates the uptake of vitamin B2; required for FAD-dependent processes; sequence similarity to mammalian monocarboxylate permeases, however mutants are not deficient in monocarboxylate transport
YOR307C	SLY41	137.694	83.0379	-0.729625	0.00266866	Suppressor of Loss of Ypt1	Protein involved in ER-to-Golgi transport
YOR316C	COT1	54.5737	45.1619	-0.273099	2.2514e-11	CObalt Toxicity	Vacuolar transporter that mediates zinc transport into the vacuole; overexpression confers resistance to cobalt and rhodium; protein abundance increases in response to DNA replication stress; COT1 has a paralog, ZRC1, that arose from the whole genome duplication
YOR328W	PDR10	108.598	45.6285	-1.25099	0.999979	Pleiotropic Drug Resistance	ATP-binding cassette (ABC) transporter; multidrug transporter involved in the pleiotropic drug resistance network; regulated by Pdr1p and Pdr3p
YOR334W	MRS2	40.735	26.9164	-0.597782	5.48198e-11	Mitochondrial RNA Splicing	Mitochondrial inner membrane Mg(2+) channel; required for maintenance of intramitochondrial Mg(2+) concentrations at the correct level to support splicing of group II introns; similar to bacterial CorA
YOR348C	PUT4	1440.29	241.459	-2.5765	1	Proline UTilization	Proline permease; required for high-affinity transport of proline; also transports the toxic proline analog azetidine-2-carboxylate (AzC); PUT4 transcription is repressed in ammonia-grown cells
YOR378W	AMF1	30.5423	28.5493	-0.0973545	0.0993632	AMmonium Facilitator	Low affinity NH4+ transporter; member of the DHA2 family of drug:H+ anti porters; putative paralog of ATR1; but not required for boron tolerance; non-essential gene
YPL006W	NCR1	455.089	98.7355	-2.20451		Niemann-pick type C Related	Vacuolar membrane protein; transits through the biosynthetic vacuolar protein sorting pathway, involved in sphingolipid metabolism; cells lacking Ncr1p exhibit high levels of long chain bases (LCB), similar to the accumulation of high amounts of lipids observed in patients with Neimann-Pick C, a disease caused by loss-of-function mutations in NPC1, the functional ortholog of Ncr1p
YPL036W	PMA2	40.5034	16.585	-1.28816	0.0134469	Plasma Membrane ATPase	Plasma membrane H+-ATPase; isoform of Pma1p, involved in pumping protons out of the cell; regulator of cytoplasmic pH and plasma membrane potential
YPL058C	PDR12	2131.12	2021.38	-0.0762754	0.0303739	Pleiotropic Drug Resistance	Plasma membrane ATP-binding cassette (ABC) transporter; weak-acid-inducible multidrug transporter required for weak organic acid resistance; induced by sorbate and benzoate and regulated by War1p; mutants exhibit sorbate hypersensitivity
YPL060W	MFM1	30.4909	24.502	-0.315483	0.371221	Mrs2 Function Modulating factor	Mitochondrial inner membrane magnesium transporter; involved in maintenance of mitochondrial magnesium concentrations and membrane potential; indirectly affects splicing of group II introns; functionally and structurally related to Mrs2p
YPL092W	SSU1	157.136	721.862	2.19971	1	Sensitive to SUlfite	Plasma membrane sulfite pump involved in sulfite metabolism; required for efficient sulfite efflux; major facilitator superfamily protein
YPL134C	ODC1	154.601	107.453	-0.52484	0.910187	OxoDicarboxylate Carrier	Mitochondrial inner membrane transporter; 2-oxodicarboxylate transporter, exports 2-oxoadipate and 2-oxoglutarate from the mitochondrial matrix to the cytosol for lysine and glutamate biosynthesis and lysine catabolism; suppresses, in multicopy, an fmc1 null mutation; ODC1 has a paralog, ODC2, that arose from the whole genome duplication
YPL147W	PXA1	99.8244	79.8971	-0.321249	3.10103e-07	PeroXisomal ABC-transporter	Subunit of heterodimeric peroxisomal ABC transport complex, with Pxa2p; required for import of long-chain fatty acids into peroxisomes; similar to human adrenoleukodystrophy transporters ABCD1and ABCD2, and ALD-related proteins; mutations in ABCD1 cause X-linked adrenoleukodystrophy (X-ALD), a peroxisomal disorder; human ABCD1 and ABCD2 can each partially complement yeast pxa1 pxa2 double null mu…
YPL189W	GUP2	24.1742	57.4303	1.24834	1.13885e-06	Glycerol UPtake	Probable membrane protein; possible role in proton symport of glycerol; member of the MBOAT family of putative membrane-bound O-acyltransferases; homolog of the mammalian Hedgehog pathway modulator HHAT; GUP2 has a paralog, GUP1, that arose from the whole genome duplication
YPL221W	FLC1	553.069	288.912	-0.936831	0.973249	FLavin Carrier	Flavin adenine dinucleotide transporter; required for uptake of FAD into endoplasmic reticulum; involved in cell wall maintenance; FLC1 has a paralog, FLC3, that arose from the whole genome duplication
YPL224C	MMT2	69.4139	45.9117	-0.596363	0.977784	Mitochondrial Metal Transporter	Putative metal transporter involved in mitochondrial iron accumulation; MMT2 has a paralog, MMT1, that arose from the whole genome duplication
YPL244C	HUT1	28.8933	31.3305	0.116833	0.0706623	Homolog of UDP-galactose Transporter	Protein with a role in UDP-galactose transport to the Golgi lumen; has similarity to human UDP-galactose transporter UGTrel1, exhibits a genetic interaction with S. cerevisiae ERO1
YPL265W	DIP5	216.003	55.4177	-1.96263	0.999946	DIcarboxylic amino acid Permease	Dicarboxylic amino acid permease; mediates high-affinity and high-capacity transport of L-glutamate and L-aspartate; also a transporter for Gln, Asn, Ser, Ala, and Gly; relocalizes from plasma membrane to vacuole upon DNA replication stress
YPL270W	MDL2	144.589	132.517	-0.125774	0.116291	MultiDrug resistance-Like	Mitochondrial inner membrane half-type ABC transporter; required for respiratory growth at high temperature; localizes to vacuole membrane in response to H2O2; similar to human TAP1 and TAP2 implicated in bare lymphocyte syndrome and Wegener-like granulomatosis
YPL274W	SAM3	257.546	37.507	-2.7796	1	S-AdenosylMethionine metabolism	High-affinity S-adenosylmethionine permease; required for utilization of S-adenosylmethionine as a sulfur source; has similarity to S-methylmethionine permease Mmp1p
YPR003C		84.2325	52.5787	-0.679898	1.7181e-08		Putative sulfate permease; physically interacts with Hsp82p; green fluorescent protein (GFP)-fusion protein localizes to the ER; YPR003C is not an essential gene
YPR011C		40.6855	18.777	-1.11555	0.89456		Mitochondrial transporter; major substrates are adenosine 5'-phosphosulfate (APS) and 3'-phospho-adenosine 5'-phosphosulfate (PAPS); member of the mitochondrial carrier family; the authentic, non-tagged protein is detected in highly purified mitochondria in high-throughput studies
YPR021C	AGC1	130.062	71.1643	-0.869977	0.999345	Aspartate-Glutamate Carrier	Mitochondrial amino acid transporter; acts both as a glutamate uniporter and as an aspartate-glutamate exchanger; involved in nitrogen metabolism and nitrogen compound biosynthesis; human homolog SLC25A13 complements yeast null mutant
YPR058W	YMC1	91.6655	42.0617	-1.12387	0.999792	Yeast Mitochondrial Carrier	Secondary mitochondrial inner membrane glycine transporter; required with HEM25 for the transport of glycine into mitochondria for the initiation of heme biosynthesis; proposed role in oleate metabolism and glutamate biosynthesis; member of the mitochondrial carrier (MCF) family; localizes to the vacuole in response to H2O2; YMC1 has a paralog, YMC2, that arose from the whole genome duplication
YPR124W	CTR1	250.802	92.9238	-1.43243	1	Copper TRansport	High-affinity copper transporter of plasma membrane; mediates nearly all copper uptake under low copper conditions; transcriptionally induced at low copper levels and degraded at high copper levels; protein increases in abundance and relocalizes from nucleus to plasma membrane upon DNA replication stress; human homolog SLC31A1 can complement a yeast ctr1 ctr3 double deletion
YPR128C	ANT1	84.5228	37.6995	-1.1648	1	Adenine Nucleotide Transporter	Peroxisomal adenine nucleotide transporter; involved in beta-oxidation of medium-chain fatty acid; required for peroxisome proliferation
YPR138C	MEP3	205.583	106.82	-0.944537	0.922881		Ammonium permease of high capacity and low affinity; belongs to Mep-Amt-Rh family of well-conserved ammonium (NH4+) transporters that includes the human Rh factors; expression is under the nitrogen catabolite repression regulation ammonia permease activity regulated by TORC1 effectors, Npr1p and Par32p; MEP3 has a paralog, MEP1, that arose from the whole genome duplication
YPR156C	TPO3	557.966	232.967	-1.26005	1	Transporter of POlyamines	Polyamine transporter of the major facilitator superfamily; member of the 12-spanner drug:H(+) antiporter DHA1 family; specific for spermine; localizes to the plasma membrane; TPO3 has a paralog, TPO2, that arose from the whole genome duplication
YPR192W	AQY1	16.6106	57.6945	1.79633	1	AQuaporin from Yeast	Spore-specific water channel; mediates the transport of water across cell membranes, developmentally controlled; may play a role in spore maturation, probably by allowing water outflow, may be involved in freeze tolerance
YPR194C	OPT2	5725.81	615.249	-3.21824	1	OligoPeptide Transporter	Oligopeptide transporter; localized to peroxisomes and affects glutathione redox homeostasis; also localizes to the plasma membrane (PM) and to the late Golgi, and has a role in maintenance of lipid asymmetry between the inner and outer leaflets of the PM; member of the OPT family, with potential orthologs in S. pombe and C. albicans; also plays a role in formation of mature vacuoles and in polar…
YPR198W	SGE1	61.15	32.3583	-0.918216	0.997085	Suppression of Gal11 Expression	Plasma membrane multidrug transporter; member of the major facilitator superfamily; acts as an extrusion permease; partial multicopy suppressor of gal11 mutations
YPR201W	ARR3	20.2378	5.14084	-1.97698	0.994083	ARsenicals Resistance	Plasma membrane metalloid/H+ antiporter; member of bile/arsenite/riboflavin transporter (BART) superfamily; transports arsenite and antimonite; required for resistance to arsenic compounds; transcription is activated by Arr1p in the presence of arsenite
