# Supplementary material for: Transcriptome Profile of Yeast Strain Used for Biological Wine Aging Revealed Dynamic Changes of Gene Expression in Course of Flor Development
Source: Front Microbiol. 2020 Apr 3;11:538. doi: 10.3389/fmicb.2020.00538 (PMC7145950; doi:10.3389/fmicb.2020.00538)
Supplement: Supplementary file 1 [file Data_Sheet_1.ZIP › Table_S19.xls]

## Sheet: Description
	Table S19. Changes in expression of genes related to sulfur metabolism
	Normalized gene expression levels are shown in reads per kilobase per million mapped reads (RPKM)
	Mature biofilm and early biofilm stages has been compared

## Sheet: Sulfur
Gene > Systematic Name	Gene > Standard Name	RPKM (early biofilm)	RPKM (mature biofilm)	Log2FoldChange	PPDE	Gene > Name	Gene > Description
YKL106W	AAT1	72.7788	27.0181	-1.43494	1	Aspartate AminoTransferase	Mitochondrial aspartate aminotransferase; catalyzes the conversion of oxaloacetate to aspartate in aspartate and asparagine biosynthesis
YLR027C	AAT2	190.499	327.321	0.783291	1	Aspartate AminoTransferase	Cytosolic aspartate aminotransferase involved in nitrogen metabolism; localizes to peroxisomes in oleate-grown cells
YMR009W	ADI1	128.91	623.118	2.27186	1	Acireductone DIoxygenase	Acireductone dioxygenease involved in methionine salvage pathway; transcribed as polycistronic mRNA with YMR010W and regulated post-transcriptionally by RNase III (Rnt1p) cleavage; ADI1 mRNA is induced in heat shock conditions; human ortholog ADI1 can complement yeast adi1 mutant
YCL050C	APA1	159.468	185.249	0.218499	0.366903	AP4A phosphorylase	AP4A phosphorylase; bifunctional diadenosine 5',5'''-P1,P4-tetraphosphate phosphorylase and ADP sulfurylase involved in catabolism of bis(5'-nucleosidyl) tetraphosphates; catalyzes phosphorolysis of dinucleoside oligophosphates, cleaving substrates' alpha/beta-anhydride bond and introducing Pi into the beta-position of the corresponding NDP formed; protein abundance increases under DNA replicatio…
YGL202W	ARO8	110.84	180.794	0.70543	0.996822	AROmatic amino acid requiring	Aromatic aminotransferase I; expression is regulated by general control of amino acid biosynthesis
YHR208W	BAT1	283.019	141.801	-0.994911	1	Branched-chain Amino acid Transaminase	Mitochondrial branched-chain amino acid (BCAA) aminotransferase; preferentially involved in BCAA biosynthesis; homolog of murine ECA39; highly expressed during logarithmic phase and repressed during stationary phase; BAT1 has a paralog, BAT2, that arose from the whole genome duplication
YJR148W	BAT2	76.5397	30.7433	-1.31259	1	Branched-chain Amino acid Transaminase	Cytosolic branched-chain amino acid (BCAA) aminotransferase; preferentially involved in BCAA catabolism; homolog of murine ECA39; highly expressed during stationary phase and repressed during logarithmic phase; BAT2 has a paralog, BAT1, that arose from the whole genome duplication
YCL064C	CHA1	199.973	24.17	-3.05889	1	Catabolism of Hydroxy Amino acids	Catabolic L-serine (L-threonine) deaminase; catalyzes the degradation of both L-serine and L-threonine; required to use serine or threonine as the sole nitrogen source, transcriptionally induced by serine and threonine
YAL012W	CYS3	20.1307	132.044	2.72247	1	CYStathionine gamma-lyase	Cystathionine gamma-lyase; catalyzes one of the two reactions involved in the transsulfuration pathway that yields cysteine from homocysteine with the intermediary formation of cystathionine; protein abundance increases in response to DNA replication stress
YGR155W	CYS4	243.2	203.65	-0.252387	0.611726	CYStathionine beta-synthase	Cystathionine beta-synthase; catalyzes synthesis of cystathionine from serine and homocysteine, the first committed step in cysteine biosynthesis; responsible for hydrogen sulfide generation; advances passage through START by promoting cell growth which requires catalytic activity, and reducing critical cell size independent of catalytic activity; mutations in human ortholog CBS cause homocystinu…
YJL101C	GSH1	159.702	465.962	1.54226	1	glutathione (GSH)	Gamma glutamylcysteine synthetase; catalyzes the first step in glutathione (GSH) biosynthesis; expression induced by oxidants, cadmium, and mercury; protein abundance increases in response to DNA replication stress
YOL049W	GSH2	71.6719	74.2047	0.0395284	0.295019	Glutathione	Glutathione synthetase; catalyzes the ATP-dependent synthesis of glutathione (GSH) from gamma-glutamylcysteine and glycine; induced by oxidative stress and heat shock
YDR158W	HOM2	240.278	333.678	0.476814	0.574089	HOMoserine requiring	Aspartic beta semi-aldehyde dehydrogenase; catalyzes the second step in the common pathway for methionine and threonine biosynthesis; expression regulated by Gcn4p and the general control of amino acid synthesis
YER052C	HOM3	120.71	400.012	1.72499	1	HOMoserine requiring	Aspartate kinase (L-aspartate 4-P-transferase); cytoplasmic enzyme that catalyzes the first step in the common pathway for methionine and threonine biosynthesis; expression regulated by Gcn4p and the general control of amino acid synthesis
YJR139C	HOM6	316.158	487.762	0.626957	0.77093	HOMoserine requiring	Homoserine dehydrogenase (L-homoserine:NADP oxidoreductase); dimeric enzyme that catalyzes the third step in the common pathway for methionine and threonine biosynthesis; enzyme has nucleotide-binding, dimerization and catalytic regions
YFR055W	IRC7	176.297	16.7523	-3.37197	1	Increased Recombination Centers	Beta-lyase involved in the production of thiols; null mutant displays increased levels of spontaneous Rad52p foci; expression induced by nitrogen limitation in a GLN3, GAT1-dependent manner and by copper levels in a Mac1-dependent manner
YGR012W	MCY1	31.5021	30.6995	-0.0458037	4.39504e-13	putative Mitochondrial CYsteine synthase	Putative cysteine synthase; localized to the mitochondrial outer membrane
YJR024C	MDE1	47.7133	16.2429	-1.58496	0.999998	Methylthioribulose-1-phosphate DEhydratase	5'-methylthioribulose-1-phosphate dehydratase; acts in the methionine salvage pathway; potential Smt3p sumoylation substrate; expression downregulated by caspofungin and deletion mutant is caspofungin resistant
YKL085W	MDH1	807.784	3742.05	2.21138	1	Malate DeHydrogenase	Mitochondrial malate dehydrogenase; catalyzes interconversion of malate and oxaloacetate; involved in the tricarboxylic acid (TCA) cycle; phosphorylated
YOL126C	MDH2	458.164	48.8743	-3.22449	1	Malate DeHydrogenase	Cytoplasmic malate dehydrogenase; one of three isozymes that catalyze interconversion of malate and oxaloacetate; involved in the glyoxylate cycle and gluconeogenesis during growth on two-carbon compounds; interacts with Pck1p and Fbp1
YDL078C	MDH3	385.858	381.589	-0.0150282	0.167328	Malate DeHydrogenase	Peroxisomal malate dehydrogenase; catalyzes interconversion of malate and oxaloacetate; involved in the glyoxylate cycle
YFR030W	MET10	180.376	1776.28	3.30256	1	METhionine requiring	Subunit alpha of assimilatory sulfite reductase; complex converts sulfite into sulfide
YKL001C	MET14	38.9586	493.903	3.66297	1	METhionine requiring	Adenylylsulfate kinase; required for sulfate assimilation and involved in methionine metabolism; human homolog PAPSS2 complements yeast null mutant
YPR167C	MET16	35.2023	602.759	4.10673	1	METhionine requiring	3'-phosphoadenylsulfate reductase; reduces 3'-phosphoadenylyl sulfate to adenosine-3',5'-bisphosphate and free sulfite using reduced thioredoxin as cosubstrate, involved in sulfate assimilation and methionine metabolism
YLR303W	MET17	219.652	2276.13	3.37093	1	METhionine requiring	O-acetyl homoserine-O-acetyl serine sulfhydrylase; required for Methionine and cysteine biosynthesis
YNL277W	MET2	115.315	805.583	2.80915	1	METhionine requiring	L-homoserine-O-acetyltransferase; catalyzes the conversion of homoserine to O-acetyl homoserine which is the first step of the methionine biosynthetic pathway
YOL064C	MET22	139.299	229.47	0.720263	0.988404	METhionine requiring	Bisphosphate-3'-nucleotidase; involved in salt tolerance and methionine biogenesis; dephosphorylates 3'-phosphoadenosine-5'-phosphate and 3'-phosphoadenosine-5'-phosphosulfate, intermediates of the sulfate assimilation pathway; human homolog BPNT1 complements yeast null mutant
YJR010W	MET3	41.2676	331.654	3.01749	1	METhionine requiring	ATP sulfurylase; catalyzes the primary step of intracellular sulfate activation, essential for assimilatory reduction of sulfate to sulfide, involved in methionine metabolism; human homolog PAPSS2 complements yeast null mutant
YJR137C	MET5	283.855	1027.05	1.85447	1	METhionine requiring	Sulfite reductase beta subunit; involved in amino acid biosynthesis, transcription repressed by methionine
YER091C	MET6	829.795	863.644	0.05792	0.043067	METhionine requiring	Cobalamin-independent methionine synthase; involved in methionine biosynthesis and regeneration; requires a minimum of two glutamates on the methyltetrahydrofolate substrate, similar to bacterial metE homologs
YLR017W	MEU1	52.5039	47.2235	-0.173332	0.290787	Multicopy Enhancer of UAS2	Methylthioadenosine phosphorylase (MTAP); catalyzes the initial step in the methionine salvage pathway; affects polyamine biosynthesis through regulation of ornithine decarboxylase (Spe1p) activity; regulates ADH2 gene expression
YLL062C	MHT1	16.8652	87.8378	2.37197	1	S-Methylmethionine-Homocysteine methylTransferase	S-methylmethionine-homocysteine methyltransferase; functions along with Sam4p in the conversion of S-adenosylmethionine (AdoMet) to methionine to control the methionine/AdoMet ratio
YPR118W	MRI1	54.0319	24.165	-1.16993	0.982084	MethylthioRibose-1-phosphate Isomerase	5'-methylthioribose-1-phosphate isomerase; catalyzes the isomerization of 5-methylthioribose-1-phosphate to 5-methylthioribulose-1-phosphate in the methionine salvage pathway
YER043C	SAH1	470.148	123.74	-1.92232	1	S-Adenosyl-l-Homocysteine hydrolase	S-adenosyl-L-homocysteine hydrolase; catabolizes S-adenosyl-L-homocysteine which is formed after donation of the activated methyl group of S-adenosyl-L-methionine (AdoMet) to an acceptor; regulates cellular lipid homoeostasis by regulating phosphatidylcholine(PC)synthesis and triacylglycerol (TG) levels
YLR180W	SAM1	35.1802	57.8105	0.728698	0.971473	S-AdenosylMethionine requiring	S-adenosylmethionine synthetase; catalyzes transfer of the adenosyl group of ATP to the sulfur atom of methionine; SAM1 has a paralog, SAM2, that arose from the whole genome duplication
YDR502C	SAM2	112.016	93.4508	-0.268196	0.261001	S-AdenosylMethionine requiring	S-adenosylmethionine synthetase; catalyzes transfer of the adenosyl group of ATP to the sulfur atom of methionine; comparative analysis suggests that a mitochondrially targeted form may result from translation starting at a non-canonical codon upstream of the annotated start codon
YPL273W	SAM4	65.9434	39.4356	-0.758992	0.996681	S-AdenosylMethionine metabolism	S-adenosylmethionine-homocysteine methyltransferase; functions along with Mht1p in the conversion of S-adenosylmethionine (AdoMet) to methionine to control the methionine/AdoMet ratio; SAM4 has a paralog, YMR321C, that arose from a single-locus duplication
YOL052C	SPE2	41.583	26.6363	-0.63743	0.925888	SPErmidine auxotroph	S-adenosylmethionine decarboxylase; required for the biosynthesis of spermidine and spermine; cells lacking Spe2p require spermine or spermidine for growth in the presence of oxygen but not when grown anaerobically
YPR069C	SPE3	172.729	98.288	-0.819918	0.997515	SPErmidine auxotroph	Spermidine synthase; involved in biosynthesis of spermidine and also in biosynthesis of pantothenic acid; spermidine is required for growth of wild-type cells
YLR146C	SPE4	30.8298	20.044	-0.632268	0.824679	SPErmidine auxotroph	Spermine synthase; required for the biosynthesis of spermine and also involved in biosynthesis of pantothenic acid
YJR130C	STR2	91.5182	110.439	0.257798	0.766756	Sulfur TRansfer	Cystathionine gamma-synthase, converts cysteine into cystathionine; STR2 has a paralog, YML082W, that arose from the whole genome duplication
YGL184C	STR3	57.788	182.667	1.65772	1	Sulfur TRansfer	Peroxisomal cystathionine beta-lyase; converts cystathionine into homocysteine; may be redox regulated by Gto1p; involved in the release of the aromatic thiol 3-mercaptohexanol during wine fermentation
YOR251C	TUM1	53.5985	27.5165	-0.947533	0.995344	ThioUridine Modification	Rhodanese domain sulfur transferase; accepts persulfite from Nfs1p and transfers it to Uba4p in the pathway for 2-thiolation of the wobble uridine base of tRNAs; also stimulates sulfur transfer by Nfs1p; may be mitochondrially localized
YEL038W	UTR4	62.6216	76.4475	0.270648	0.428466	Unidentified TRanscript	Protein with sequence similarity to acireductone synthases; involved in methionine salvage; found in both the cytoplasm and nucleus
YKL069W		38.9679	47.4638	0.269187	8.51248e-13		Methionine-R-sulfoxide reductase; reduces the R enantiomer of free Met-SO, in contrast to Ycl033Cp which reduces Met-R-SO in a peptide linkage; has a role in protection against oxidative stress; relative distribution to the nucleus increases upon DNA replication stress
YLL058W		144.915	65.6905	-1.13551	1		Putative protein of unknown function with similarity to Str2p; Str2p is a cystathionine gamma-synthase important in sulfur metabolism; YLL058W is not an essential gene
YML082W		36.631	36.6029	0	0.330715		Putative protein predicted to have carbon-sulfur lyase activity; transcriptionally regulated by Upc2p via an upstream sterol response element; green fluorescent protein (GFP)-fusion protein localizes to the nucleus and the cytoplasm; not an essential gene; YML082W has a paralog, STR2, that arose from the whole genome duplication
